# Supplementary material for: Network and Evolutionary Analysis of Human Epigenetic Regulators to Unravel Disease Associations
Source: Genes (Basel). 2020 Dec 4;11(12):1457. doi: 10.3390/genes11121457 (PMC7761991; doi:10.3390/genes11121457)
Supplement: Supplementary file 1 [file genes-11-01457-s001.zip]

Archive with 14 entries (14 files):
- Supplementary files/Figure_S1.pdf
- Supplementary files/Figure_S2.pdf
- Supplementary files/Figure_S3.pdf
- Supplementary files/Figure_S4.pdf
- Supplementary files/Legends for Supplementary files.docx
- Supplementary files/Table S1.xlsx
- Supplementary files/Table S2.xlsx
- Supplementary files/Table S3.xlsx
- Supplementary files/Table S4.xlsx
- Supplementary files/Table S5.xlsx
- Supplementary files/Table S6.tsv
- Supplementary files/Table S7a.tsv
- Supplementary files/Table S7b.tsv
- Supplementary files/Table S8.xlsx
