# Supplementary material for: Network and Evolutionary Analysis of Human Epigenetic Regulators to Unravel Disease Associations
Source: Genes (Basel). 2020 Dec 4;11(12):1457. doi: 10.3390/genes11121457 (PMC7761991; doi:10.3390/genes11121457)
Supplement: Supplementary file 1 [file genes-11-01457-s001.zip › Supplementary files/Table S1.xlsx]

## Sheet: EpiGenes_main
Gene	Category
D7EZH4	Chromatin remodeling
ESR1	Chromatin remodeling
GATA3	Chromatin remodeling
HILS1	Chromatin remodeling
HMGB1P1	Chromatin remodeling
HMGB2	Chromatin remodeling
HMGB3	Chromatin remodeling
HMGB4	Chromatin remodeling
HNRNPC	Chromatin remodeling
INOC1	Chromatin remodeling
K7ENP7	Chromatin remodeling
MYB	Chromatin remodeling
MYC	Chromatin remodeling
NPM3	Chromatin remodeling
NUDT5	Chromatin remodeling
O75435	Chromatin remodeling
PABPC1L	Chromatin remodeling
PAX7	Chromatin remodeling
PB1	Chromatin remodeling
PIH1D1	Chromatin remodeling
RERE	Chromatin remodeling
SOX9	Chromatin remodeling
SUPT4H1	Chromatin remodeling
TOP1	Chromatin remodeling
TP63	Chromatin remodeling
ZBTB1	Chromatin remodeling
ZBTB7A	Chromatin remodeling
DAXX	Chromatin remodeling
LBR	Chromatin remodeling
CENPH	Chromatin remodeling
CENPI	Chromatin remodeling
CENPK	Chromatin remodeling
CENPL	Chromatin remodeling
CENPM	Chromatin remodeling
CENPN	Chromatin remodeling
CENPO	Chromatin remodeling
CENPP	Chromatin remodeling
CENPQ	Chromatin remodeling
CENPS	Chromatin remodeling
CENPT	Chromatin remodeling
CENPU	Chromatin remodeling
CENPW	Chromatin remodeling
CENPX	Chromatin remodeling
ITGB3BP	Chromatin remodeling
KNL1	Chromatin remodeling
MIS18A	Chromatin remodeling
MIS18BP1	Chromatin remodeling
OIP5	Chromatin remodeling
HMGA2	Chromatin remodeling
PTMA	Chromatin remodeling
SPTY2D1	Chromatin remodeling
CENPV	Chromatin remodeling
CDKN2A	Chromatin remodeling
HMGA1	Chromatin remodeling
FSHR	Chromatin remodeling
PIWIL1	Chromatin remodeling
PSME4	Chromatin remodeling
SYCP3	Chromatin remodeling
ACTR3B	Chromatin remodeling
ACTR5	Chromatin remodeling
ATAD2	Chromatin remodeling
ATRX	Chromatin remodeling
BAHD1	Chromatin remodeling
BPTF	Chromatin remodeling
BRMS1	Chromatin remodeling
CDC6	Chromatin remodeling
CHAF1A	Chromatin remodeling
CHAF1B	Chromatin remodeling
CHD1	Chromatin remodeling
CHD1L	Chromatin remodeling
CHD2	Chromatin remodeling
CHD3	Chromatin remodeling
CHD4	Chromatin remodeling
CHD5	Chromatin remodeling
CHD6	Chromatin remodeling
CHD7	Chromatin remodeling
CHD8	Chromatin remodeling
CHD9	Chromatin remodeling
CTBP1	Chromatin remodeling
CTCFL	Chromatin remodeling
DEK	Chromatin remodeling
DMAP1	Chromatin remodeling
DNTTIP2	Chromatin remodeling
DPF2	Chromatin remodeling
DPF3	Chromatin remodeling
EPC2	Chromatin remodeling
ERCC6	Chromatin remodeling
GADD45A	Chromatin remodeling
GADD45B	Chromatin remodeling
GADD45G	Chromatin remodeling
GFI1	Chromatin remodeling
HCFC1	Chromatin remodeling
HELLS	Chromatin remodeling
HMG20B	Chromatin remodeling
HMGB1	Chromatin remodeling
HMGN1	Chromatin remodeling
HMGN2	Chromatin remodeling
HMGN3	Chromatin remodeling
HMGN4	Chromatin remodeling
HMGN5	Chromatin remodeling
HNF1A	Chromatin remodeling
HP1BP3	Chromatin remodeling
INO80	Chromatin remodeling
KEAP1	Chromatin remodeling
LRWD1	Chromatin remodeling
MAPKAPK3	Chromatin remodeling
MAZ	Chromatin remodeling
MBD5	Chromatin remodeling
MBD6	Chromatin remodeling
NASP	Chromatin remodeling
NBN	Chromatin remodeling
PARG	Chromatin remodeling
PARP1	Chromatin remodeling
PCNA	Chromatin remodeling
PHF10	Chromatin remodeling
PPM1G	Chromatin remodeling
PSIP1	Chromatin remodeling
RAD54B	Chromatin remodeling
RAD54L	Chromatin remodeling
RAD54L2	Chromatin remodeling
RAI1	Chromatin remodeling
RCC1	Chromatin remodeling
SAFB	Chromatin remodeling
SMARCA5	Chromatin remodeling
SMARCAD1	Chromatin remodeling
SMARCAL1	Chromatin remodeling
SMARCD1	Chromatin remodeling
SS18L1	Chromatin remodeling
SS18L2	Chromatin remodeling
SSRP1	Chromatin remodeling
TNP1	Chromatin remodeling
TNP2	Chromatin remodeling
TONSL	Chromatin remodeling
TOP2A	Chromatin remodeling
TOP2B	Chromatin remodeling
ZNF541	Chromatin remodeling
ACTB	Chromatin remodeling
ACTL6A	Chromatin remodeling
ACTL6B	Chromatin remodeling
ACTR6	Chromatin remodeling
ADNP	Chromatin remodeling
ANP32A	Chromatin remodeling
ARID1A	Chromatin remodeling
ARID2	Chromatin remodeling
CUL1	Chromatin remodeling
CUL2	Chromatin remodeling
DPF1	Chromatin remodeling
HLTF	Chromatin remodeling
HMG20A	Chromatin remodeling
INO80B	Chromatin remodeling
INO80C	Chromatin remodeling
INO80D	Chromatin remodeling
INO80E	Chromatin remodeling
MLLT1	Chromatin remodeling
MTA1	Chromatin remodeling
MTA3	Chromatin remodeling
MYBBP1A	Chromatin remodeling
MYO1C	Chromatin remodeling
NCOA2	Chromatin remodeling
PARP2	Chromatin remodeling
RUVBL2	Chromatin remodeling
SATB1	Chromatin remodeling
SATB2	Chromatin remodeling
SMARCC1	Chromatin remodeling
SMARCC2	Chromatin remodeling
SMARCD2	Chromatin remodeling
SMARCD3	Chromatin remodeling
SMARCE1	Chromatin remodeling
SP100	Chromatin remodeling
YAF2	Chromatin remodeling
TFPT	Chromatin remodeling
ZNHIT1	Chromatin remodeling
SFPQ	Chromatin remodeling
NFRKB	Chromatin remodeling
VDR	Chromatin remodeling
WHSC1L1	Chromatin remodeling
YY1	Chromatin remodeling
BTAF1	Chromatin remodeling
TTF2	Chromatin remodeling
TLE1	Chromatin remodeling
BAZ2A	Chromatin remodeling
SMARCA1	Chromatin remodeling
SRCAP	Chromatin remodeling
JDP2	Chromatin remodeling
PIWIL4	Chromatin remodeling
ZRANB3	Chromatin remodeling
EP400	Chromatin remodeling
RB1	Chromatin remodeling
RUVBL1	Chromatin remodeling
SETD6	Chromatin remodeling
ING3	Chromatin remodeling
PHF19	Chromatin remodeling
UBR5	Chromatin remodeling
ZHX1	Chromatin remodeling
CTCF	Chromatin remodeling
CXXC1	Chromatin remodeling
FOXA1	Chromatin remodeling
HDGF	Chromatin remodeling
IKZF1	Chromatin remodeling
NFYB	Chromatin remodeling
NOC2L	Chromatin remodeling
NPAS2	Chromatin remodeling
SP1	Chromatin remodeling
CTNNB1	Chromatin remodeling
ELOF1	Chromatin remodeling
ALKBH2	DNA modification
CDADC1	DNA modification
ALKBH5	DNA modification
ASCC1	DNA modification
ASCC2	DNA modification
ASCC3	DNA modification
MPG	DNA modification
STPG4	DNA modification
MUTYH	DNA modification
OGG1	DNA modification
NEIL1	DNA modification
NEIL2	DNA modification
NTHL1	DNA modification
SMUG1	DNA modification
UNG	DNA modification
BEND3	DNA modification
FOS	DNA modification
GNAS	DNA modification
HEMK1	DNA modification
MTRR	DNA modification
PPM1D	DNA modification
PICK1	DNA modification
ASZ1	DNA modification
DDX4	DNA modification
FKBP6	DNA modification
MAEL	DNA modification
MORC1	DNA modification
MOV10L1	DNA modification
PIWIL2	DNA modification
PLD6	DNA modification
TDRD1	DNA modification
TDRD12	DNA modification
TDRD5	DNA modification
TDRD9	DNA modification
AICDA	DNA modification
CENPC	DNA modification
DNMT1	DNA modification
DNMT3A	DNA modification
DNMT3B	DNA modification
DNTT	DNA modification
MBD4	DNA modification
PRDM14	DNA modification
RMI1	DNA modification
TDG	DNA modification
TET1	DNA modification
TET2	DNA modification
TET3	DNA modification
APEX1	DNA modification
CUL5	DNA modification
UBR7	DNA modification
ALKBH3	DNA modification
FTO	DNA modification
IDH1	DNA modification
IDH2	DNA modification
MGMT	DNA modification
ZBTB38	DNA modification
ZBTB4	DNA modification
APOBEC1	DNA modification
APOBEC2	DNA modification
APOBEC3A	DNA modification
APOBEC3B	DNA modification
APOBEC3C	DNA modification
APOBEC3D	DNA modification
APOBEC3F	DNA modification
APOBEC3G	DNA modification
APOBEC3H	DNA modification
ccrM	DNA modification
METTL4	DNA modification
N6AMT1	DNA modification
CPA4	Histone modification
MSL3P1	Histone modification
CBP	Histone modification
GTF2B	Histone modification
HTATIP	Histone modification
KAT14	Histone modification
MED24	Histone modification
METTL8	Histone modification
MYST3	Histone modification
MYST4	Histone modification
NAA40	Histone modification
NAA50	Histone modification
NAT11	Histone modification
KANSL1L	Histone modification
ANP32B	Histone modification
ASF1A	Histone modification
ASF1B	Histone modification
BAZ1A	Histone modification
CHRAC1	Histone modification
DR1	Histone modification
HJURP	Histone modification
NAP1L1	Histone modification
NCL	Histone modification
NPM1	Histone modification
NPM2	Histone modification
POLE3	Histone modification
RBBP4	Histone modification
RBBP7	Histone modification
SUPT7L	Histone modification
TADA1	Histone modification
TAF4	Histone modification
TAF6	Histone modification
TAF6L	Histone modification
TAF8	Histone modification
TAF9	Histone modification
TAF9B	Histone modification
YEATS2	Histone modification
ANP32E	Histone modification
TAF10	Histone modification
TAF12	Histone modification
PADI6	Histone modification
ATXN3	Histone modification
MGC16025	Histone modification
MIER1	Histone modification
MIER2	Histone modification
NACC2	Histone modification
SALL1	Histone modification
SIR2	Histone modification
MIER3	Histone modification
PHB	Histone modification
RBM14	Histone modification
TBL1X	Histone modification
TBL1Y	Histone modification
ARID5B	Histone modification
RIOX2	Histone modification
UTX	Histone modification
JARID1C	Histone modification
RIOX1	Histone modification
PPM1F	Histone modification
PPP5C	Histone modification
USP51	Histone modification
TRIM37	Histone modification
ZMPSTE24	Histone modification
EPOP	Histone modification
IRF4	Histone modification
LEF1	Histone modification
MYOD1	Histone modification
PER1	Histone modification
POLE4	Histone modification
SPI1	Histone modification
ELK4	Histone modification
PER2	Histone modification
LDB1	Histone modification
DYDC1	Histone modification
DYDC2	Histone modification
TMEM113	Histone modification
RLF	Histone modification
WDR61	Histone modification
ZNF335	Histone modification
CRTC2	Histone modification
HSF4	Histone modification
NR1H4	Histone modification
DRD1	Histone modification
PWP1	Histone modification
COPRS	Histone modification
CCNB1	Histone modification
DCAF1	Histone modification
HASPIN	Histone modification
NTMT1	Histone modification
BAGE2	Histone modification
MLL	Histone modification
MLL2	Histone modification
MLL3	Histone modification
ALKBH1	Histone modification
APBB1	Histone modification
ARRB1	Histone modification
CSNK2A1	Histone modification
FBRS	Histone modification
FBRSL1	Histone modification
MST1	Histone modification
MT3	Histone modification
NFYC	Histone modification
PADI1	Histone modification
PADI2	Histone modification
PADI3	Histone modification
PADI4	Histone modification
PRKCD	Histone modification
RTF1	Histone modification
SET	Histone modification
TFDP1	Histone modification
BCOR	Histone modification
BMI1	Histone modification
EED	Histone modification
EPC1	Histone modification
MBTD1	Histone modification
MTF2	Histone modification
PARP3	Histone modification
PCGF1	Histone modification
PCGF2	Histone modification
PCGF3	Histone modification
PCGF5	Histone modification
PCGF6	Histone modification
PHC1	Histone modification
PHC2	Histone modification
PHC3	Histone modification
PHF1	Histone modification
RYBP	Histone modification
SCMH1	Histone modification
SCML2	Histone modification
SCML4	Histone modification
SFMBT1	Histone modification
CHTOP	Histone modification
TBL1XR1	Histone modification
CDK9	Histone modification
CTR9	Histone modification
ERBB4	Histone modification
GFI1B	Histone modification
NAP1L2	Histone modification
NAP1L4	Histone modification
PPARGC1A	Histone modification
PPP4R2	Histone modification
RRP8	Histone modification
TLE2	Histone modification
ZBTB7C	Histone modification
BRCC3	Histone modification
BRMS1L	Histone modification
C14orf169	Histone modification
EYA1	Histone modification
EYA2	Histone modification
EYA3	Histone modification
EYA4	Histone modification
GSE1	Histone modification
HDAC1	Histone modification
HDAC10	Histone modification
HDAC11	Histone modification
HDAC2	Histone modification
HDAC3	Histone modification
HDAC4	Histone modification
HDAC5	Histone modification
HDAC6	Histone modification
HDAC7	Histone modification
HDAC8	Histone modification
HDAC9	Histone modification
HR	Histone modification
JMJD1C	Histone modification
JMJD6	Histone modification
KDM1A	Histone modification
KDM1B	Histone modification
KDM2A	Histone modification
KDM2B	Histone modification
KDM3A	Histone modification
KDM3B	Histone modification
KDM4A	Histone modification
KDM4B	Histone modification
KDM4C	Histone modification
KDM4D	Histone modification
KDM4E	Histone modification
KDM5A	Histone modification
KDM5B	Histone modification
KDM5C	Histone modification
KDM5D	Histone modification
KDM6A	Histone modification
KDM6B	Histone modification
KDM7A	Histone modification
KDM8	Histone modification
MINA	Histone modification
MYSM1	Histone modification
PHF2	Histone modification
PHF8	Histone modification
PPP4C	Histone modification
RAD51	Histone modification
SIRT6	Histone modification
SIRT7	Histone modification
USP12	Histone modification
USP15	Histone modification
USP16	Histone modification
USP21	Histone modification
USP44	Histone modification
USP46	Histone modification
USP49	Histone modification
UTY	Histone modification
ATN1	Histone modification
ATXN7L3	Histone modification
BABAM1	Histone modification
BCORL1	Histone modification
EID2B	Histone modification
ENY2	Histone modification
FAM175B	Histone modification
HIF1AN	Histone modification
MBD3	Histone modification
MORF4L2	Histone modification
MTA2	Histone modification
NCOR1	Histone modification
NCOR2	Histone modification
NIPBL	Histone modification
PHF12	Histone modification
PHF21A	Histone modification
RCOR3	Histone modification
RLIM	Histone modification
SAP130	Histone modification
SAP18	Histone modification
SAP25	Histone modification
SAP30	Histone modification
SAP30L	Histone modification
SENP1	Histone modification
SMEK1	Histone modification
SMEK2	Histone modification
SMYD4	Histone modification
SNAI2	Histone modification
SUDS3	Histone modification
SUPT6H	Histone modification
TRIM27	Histone modification
UCHL5	Histone modification
USP11	Histone modification
USP17L2	Histone modification
YWHAB	Histone modification
YWHAE	Histone modification
ZBTB16	Histone modification
ZMYM3	Histone modification
ZMYND8	Histone modification
ZNF532	Histone modification
ZNF592	Histone modification
ZNF687	Histone modification
ZNF711	Histone modification
PPP4R3A	Histone modification
PPP4R3B	Histone modification
RCOR1	Histone modification
SIN3B	Histone modification
TLE4	Histone modification
ZMYM2	Histone modification
ZNF217	Histone modification
ZNF516	Histone modification
REST	Histone modification
SIN3A	Histone modification
SPEN	Histone modification
USP7	Histone modification
SENP3	Histone modification
SIRT1	Histone modification
SIRT2	Histone modification
ASXL1	Histone modification
BAP1	Histone modification
ACTR8	Histone modification
ANKRD32	Histone modification
ASXL2	Histone modification
ATAD2B	Histone modification
BAZ2B	Histone modification
BRD1	Histone modification
BRD2	Histone modification
BRD3	Histone modification
BRD4	Histone modification
BRD7	Histone modification
BRD8	Histone modification
BRD9	Histone modification
BRDT	Histone modification
BRPF1	Histone modification
BRWD1	Histone modification
BRWD3	Histone modification
C17orf49	Histone modification
CBX1	Histone modification
CBX2	Histone modification
CBX3	Histone modification
CBX4	Histone modification
CBX5	Histone modification
CBX6	Histone modification
CBX7	Histone modification
CBX8	Histone modification
CCDC101	Histone modification
CDYL2	Histone modification
CECR2	Histone modification
CIR1	Histone modification
CRB2	Histone modification
DNAJC2	Histone modification
DNMT3L	Histone modification
DPPA3	Histone modification
GATAD1	Histone modification
GATAD2A	Histone modification
GATAD2B	Histone modification
GLYR1	Histone modification
HDGR2	Histone modification
HIRA	Histone modification
HIRIP3	Histone modification
ING1	Histone modification
ING2	Histone modification
ING4	Histone modification
ING5	Histone modification
L3MBTL1	Histone modification
L3MBTL2	Histone modification
L3MBTL3	Histone modification
L3MBTL4	Histone modification
MDC1	Histone modification
MORF4L1	Histone modification
MPHOSPH8	Histone modification
MSH6	Histone modification
MSL3	Histone modification
MUM1	Histone modification
PBRM1	Histone modification
PDP1	Histone modification
PHF13	Histone modification
PHF14	Histone modification
PHF20L1	Histone modification
PHIP	Histone modification
POGZ	Histone modification
RAG2	Histone modification
RSF1	Histone modification
SGF29	Histone modification
SLF1	Histone modification
SMARCB1	Histone modification
SUPT16H	Histone modification
TAF1L	Histone modification
TAF3	Histone modification
TDRD3	Histone modification
TDRD7	Histone modification
TP53BP1	Histone modification
TRIM24	Histone modification
TRIM28	Histone modification
TRIM33	Histone modification
UHRF2	Histone modification
UIMC1	Histone modification
WDR5	Histone modification
YWHAZ	Histone modification
ZCWPW1	Histone modification
ZMYND11	Histone modification
ZZZ3	Histone modification
PELP1	Histone modification
UHRF1	Histone modification
SFMBT2	Histone modification
AIRE	Histone modification
SMARCA2	Histone modification
SMARCA4	Histone modification
SP140	Histone modification
TADA2A	Histone modification
HINFP	Histone modification
ARID1B	Histone modification
ASH1L	Histone modification
ATM	Histone modification
ATR	Histone modification
AURKA	Histone modification
AURKB	Histone modification
AURKC	Histone modification
BANP	Histone modification
BARD1	Histone modification
BAZ1B	Histone modification
BRCA2	Histone modification
BUB1	Histone modification
CARM1	Histone modification
CDK1	Histone modification
CDK17	Histone modification
CDK2	Histone modification
CDK3	Histone modification
CDK5	Histone modification
CDK7	Histone modification
CDY1	Histone modification
CDY1B	Histone modification
CDY2A	Histone modification
CDY2B	Histone modification
CDYL	Histone modification
CHEK1	Histone modification
CHUK	Histone modification
CLOCK	Histone modification
CREBBP	Histone modification
CSRP2BP	Histone modification
CUL3	Histone modification
CUL4A	Histone modification
CUL4B	Histone modification
DAPK3	Histone modification
DDB1	Histone modification
DOT1L	Histone modification
DTX3L	Histone modification
DZIP3	Histone modification
EHMT1	Histone modification
EHMT2	Histone modification
ELP3	Histone modification
EP300	Histone modification
FBL	Histone modification
GSG2	Histone modification
GTF3C4	Histone modification
HAT1	Histone modification
HLCS	Histone modification
HUWE1	Histone modification
JADE1	Histone modification
JADE2	Histone modification
JADE3	Histone modification
JAK2	Histone modification
KAT2A	Histone modification
KAT2B	Histone modification
KAT5	Histone modification
KAT6A	Histone modification
KAT6B	Histone modification
KAT7	Histone modification
KAT8	Histone modification
KMT2A	Histone modification
KMT2B	Histone modification
KMT2C	Histone modification
KMT2D	Histone modification
KMT2E	Histone modification
MAP3K7	Histone modification
MASTL	Histone modification
MCRS1	Histone modification
MGEA5	Histone modification
MSL1	Histone modification
MSL2	Histone modification
NAA60	Histone modification
NAT10	Histone modification
NCOA1	Histone modification
NCOA3	Histone modification
NEK6	Histone modification
NEK9	Histone modification
NSD1	Histone modification
OGT	Histone modification
PAK2	Histone modification
PBK	Histone modification
PHF20	Histone modification
PKN1	Histone modification
PPP2CA	Histone modification
PRDM11	Histone modification
PRDM13	Histone modification
PRDM2	Histone modification
PRDM4	Histone modification
PRDM5	Histone modification
PRDM6	Histone modification
PRDM7	Histone modification
PRDM8	Histone modification
PRDM9	Histone modification
PRKAA1	Histone modification
PRKAA2	Histone modification
PRKCB	Histone modification
PRKDC	Histone modification
PRMT1	Histone modification
PRMT2	Histone modification
PRMT5	Histone modification
PRMT6	Histone modification
PRMT7	Histone modification
PRMT8	Histone modification
PRMT9	Histone modification
PRR14	Histone modification
RAG1	Histone modification
RNF168	Histone modification
RNF2	Histone modification
RNF20	Histone modification
RNF8	Histone modification
RPS6KA4	Histone modification
RPS6KA5	Histone modification
SETD1A	Histone modification
SETD1B	Histone modification
SETD2	Histone modification
SETD3	Histone modification
SETD5	Histone modification
SETD7	Histone modification
SETD8	Histone modification
SETDB1	Histone modification
SETDB2	Histone modification
SETMAR	Histone modification
SMYD1	Histone modification
SMYD2	Histone modification
SMYD3	Histone modification
SPOP	Histone modification
STK4	Histone modification
SUV39H2	Histone modification
SUV420H1	Histone modification
SUV420H2	Histone modification
TAF1	Histone modification
TLK1	Histone modification
TLK2	Histone modification
TRIM16	Histone modification
TSSK6	Histone modification
UBE2A	Histone modification
UBE2B	Histone modification
UBE2D1	Histone modification
UBE2D3	Histone modification
UBE2E1	Histone modification
UBE2H	Histone modification
UBE2N	Histone modification
UBE2T	Histone modification
UBR2	Histone modification
USP3	Histone modification
VRK1	Histone modification
WDR77	Histone modification
WHSC1	Histone modification
WSB2	Histone modification
AEBP2	Histone modification
ARID4A	Histone modification
ARID4B	Histone modification
ASH2L	Histone modification
ATF7IP	Histone modification
ATXN7	Histone modification
BRE	Histone modification
BRPF3	Histone modification
C11orf30	Histone modification
CDC73	Histone modification
CLNS1A	Histone modification
CTBP2	Histone modification
DDB2	Histone modification
DPY30	Histone modification
EID1	Histone modification
EID2	Histone modification
ELP2	Histone modification
ELP4	Histone modification
ELP5	Histone modification
ELP6	Histone modification
JARID2	Histone modification
KANSL2	Histone modification
KANSL3	Histone modification
LEO1	Histone modification
MBIP	Histone modification
MEAF6	Histone modification
MEN1	Histone modification
MLLT10	Histone modification
MLLT6	Histone modification
MRGBP	Histone modification
NCOA6	Histone modification
NSL1	Histone modification
PAF1	Histone modification
PAXIP1	Histone modification
PKM	Histone modification
PRDM1	Histone modification
PRDM12	Histone modification
PRKAB1	Histone modification
PRKAB2	Histone modification
PRKAG1	Histone modification
PRKAG2	Histone modification
PRKAG3	Histone modification
PRKCA	Histone modification
RBBP5	Histone modification
RBX1	Histone modification
RNF40	Histone modification
RPS6KA3	Histone modification
SHPRH	Histone modification
SKP1	Histone modification
SUPT3H	Histone modification
TADA2B	Histone modification
TADA3	Histone modification
TAF5	Histone modification
TAF5L	Histone modification
TRRAP	Histone modification
TTK	Histone modification
UBN1	Histone modification
USP22	Histone modification
USP36	Histone modification
VPS72	Histone modification
WAC	Histone modification
WDR82	Histone modification
YEATS4	Histone modification
EMSY	Histone modification
DNAJC1	Histone modification
MBD2	Histone modification
ZBTB33	Histone modification
CIT	Histone modification
HCFC2	Histone modification
HSPA1A	Histone modification
HSPA1B	Histone modification
KANSL1	Histone modification
LAS1L	Histone modification
PAGR1	Histone modification
PRPF31	Histone modification
TAF7	Histone modification
TEX10	Histone modification
BRCA1	Histone modification
SUZ12	Histone modification
MECP2	Histone modification
MAX	Histone modification
MGA	Histone modification
ARNTL	Histone modification
MBD1	Histone modification
PRDM16	Histone modification
RARA	Histone modification
TP53	Histone modification
KMT5B	Histone modification
KMT5C	Histone modification
KMT5A	Histone modification
SUV39H1	Histone modification
EZH1	Histone modification
EZH2	Histone modification
RING1	Histone modification
ATF2	Histone modification
SIRT4	Histone modification
SIRT5	Histone modification
SIRT3	Histone modification
DHX30	Histone modification
GABRG1	Histone modification
SMC1A	Histone modification
SMCHD1	Histone modification
ZMYM1	Histone modification
ZMYM4	Histone modification
ZMYM5	Histone modification
ZMYM6	Histone modification
GTF3C1	Histone modification
NCOA4	Histone modification
NCOA5	Histone modification
NCOA7	Histone modification
SETBP1	Histone modification
SETD4	Histone modification
SETD9	Histone modification
SMYD5	Histone modification
PRDM10	Histone modification
PRDM15	Histone modification
PRMT3	Histone modification
GLYATL1	Histone modification
PHF6	Histone modification
MECOM	Histone modification
DUSP1	Histone modification
PPP4R3CP	Histone modification
CCNA2	Histone modification
HIPK4	Histone modification
MAP3K12	Histone modification
NEK11	Histone modification
FBLL1	Histone modification
FP13812	Histone modification
MG44	Histone modification
NSD2	Histone modification
NSD3	Histone modification
NUP98	Histone modification
PRMD9	Histone modification
CENPA	Histone and protamine
H1F0	Histone and protamine
H1FNT	Histone and protamine
H1FOO	Histone and protamine
H1FX	Histone and protamine
H2AFB1	Histone and protamine
H2AFB2	Histone and protamine
H2AFB3	Histone and protamine
H2AFJ	Histone and protamine
H2AFV	Histone and protamine
H2AFX	Histone and protamine
H2AFY	Histone and protamine
H2AFY2	Histone and protamine
H2AFZ	Histone and protamine
H2BFM	Histone and protamine
H2BFS	Histone and protamine
H2BFWT	Histone and protamine
H3F3A	Histone and protamine
H3F3B	Histone and protamine
H3F3C	Histone and protamine
HIST1H1A	Histone and protamine
HIST1H1B	Histone and protamine
HIST1H1C	Histone and protamine
HIST1H1D	Histone and protamine
HIST1H1E	Histone and protamine
HIST1H1T	Histone and protamine
HIST1H2AA	Histone and protamine
HIST1H2AB	Histone and protamine
HIST1H2AC	Histone and protamine
HIST1H2AD	Histone and protamine
HIST1H2AE	Histone and protamine
HIST1H2AG	Histone and protamine
HIST1H2AH	Histone and protamine
HIST1H2AI	Histone and protamine
HIST1H2AJ	Histone and protamine
HIST1H2AK	Histone and protamine
HIST1H2AL	Histone and protamine
HIST1H2AM	Histone and protamine
HIST1H2BA	Histone and protamine
HIST1H2BB	Histone and protamine
HIST1H2BC	Histone and protamine
HIST1H2BD	Histone and protamine
HIST1H2BE	Histone and protamine
HIST1H2BF	Histone and protamine
HIST1H2BG	Histone and protamine
HIST1H2BH	Histone and protamine
HIST1H2BI	Histone and protamine
HIST1H2BJ	Histone and protamine
HIST1H2BK	Histone and protamine
HIST1H2BL	Histone and protamine
HIST1H2BM	Histone and protamine
HIST1H2BN	Histone and protamine
HIST1H2BO	Histone and protamine
HIST1H3A	Histone and protamine
HIST1H3B	Histone and protamine
HIST1H3C	Histone and protamine
HIST1H3D	Histone and protamine
HIST1H3E	Histone and protamine
HIST1H3F	Histone and protamine
HIST1H3G	Histone and protamine
HIST1H3H	Histone and protamine
HIST1H3I	Histone and protamine
HIST1H3J	Histone and protamine
HIST1H4A	Histone and protamine
HIST1H4B	Histone and protamine
HIST1H4C	Histone and protamine
HIST1H4D	Histone and protamine
HIST1H4E	Histone and protamine
HIST1H4F	Histone and protamine
HIST1H4G	Histone and protamine
HIST1H4H	Histone and protamine
HIST1H4I	Histone and protamine
HIST1H4J	Histone and protamine
HIST1H4K	Histone and protamine
HIST1H4L	Histone and protamine
HIST2H2AA3	Histone and protamine
HIST2H2AA4	Histone and protamine
HIST2H2AB	Histone and protamine
HIST2H2AC	Histone and protamine
HIST2H2BC	Histone and protamine
HIST2H2BD	Histone and protamine
HIST2H2BE	Histone and protamine
HIST2H2BF	Histone and protamine
HIST2H3A	Histone and protamine
HIST2H3C	Histone and protamine
HIST2H3D	Histone and protamine
HIST2H4A	Histone and protamine
HIST2H4B	Histone and protamine
HIST3H2A	Histone and protamine
HIST3H2BB	Histone and protamine
HIST3H3	Histone and protamine
HIST4H4	Histone and protamine
PRM1	Histone and protamine
PRM2	Histone and protamine
PRM3	Histone and protamine
