# Supplementary material for: Network and Evolutionary Analysis of Human Epigenetic Regulators to Unravel Disease Associations
Source: Genes (Basel). 2020 Dec 4;11(12):1457. doi: 10.3390/genes11121457 (PMC7761991; doi:10.3390/genes11121457)
Supplement: Supplementary file 1 [file genes-11-01457-s001.zip › Supplementary files/Table S2.xlsx]

## Sheet: ToppFun_result
Category	ID	Name	Source	p-value	q-value Bonferroni	q-value FDR B&H	q-value FDR B&Y	Hit Count in Query List	Hit Count in Genome	Hit in Query List
Disease	C0023418	leukemia	DisGeNET Curated	1.152e-27	7.902e-24	7.902e-24	7.436e-23	199	1854	NCOA3,ERBB4,AICDA,ESR1,RPS6KA3,ACTB,JDP2,MECOM,IKZF1,SMYD5,EZH2,BAP1,MEN1,GFI1B,ZBTB7A,PARP1,MGMT,PRMT5,ARID5B,KMT2A,MLLT1,MLLT6,MPG,NCOA2,SET,SMARCA5,KAT5,ANP32B,FOS,PARG,PHF6,APEX1,APOBEC1,HDAC7,DNAJC2,TRIM33,SETD2,ARNTL,MT3,CTCF,ATF7IP,TET1,EPC1,SMARCA1,SMARCA2,SMARCA4,MTRR,UHRF1,ATM,RERE,DOT1L,PRDM16,KDM1A,MYB,MYC,SP1,KDM5B,SP100,SPI1,ATR,KDM4C,MYOD1,PBK,GATA3,KDM3B,NBN,WSB2,NCL,SSRP1,KMT2E,R…
Disease	C1458155	Mammary Neoplasms	DisGeNET Curated	1.479e-21	1.014e-17	2.028e-18	1.909e-17	191	1953	NCOA3,CHAF1B,ERBB4,PHF20,FBL,ESR1,RPS6KA3,ACTB,MECOM,EYA1,ARID1A,EZH2,HIST1H4I,MECP2,GATAD2B,BAP1,PARP1,SAFB,HIST1H2BE,HIST1H2BC,MGMT,MTA3,SATB1,HIST1H4A,HIST1H4D,HIST1H4F,HIST1H4K,HIST1H4J,HIST1H4C,HIST1H4H,HIST1H4B,HIST1H4E,HIST1H4L,HIST2H4A,KMT2A,RAD54L,CARM1,NCOA2,CUL4A,OGT,KAT5,PPM1D,FOS,PARG,BRMS1L,ATAD2,MST1,SETD2,SIRT2,MT3,PELP1,CTCF,TP63,TET1,BRD7,SNAI2,NCOA1,SMARCE1,H2AFJ,ATM,TAF5L,SPEN…
Disease	C0007102	Malignant tumor of colon	DisGeNET Curated	5.754e-17	3.947e-13	5.639e-14	5.306e-13	176	1915	NCOA3,ERBB4,EYA4,PHF20,ESR1,RPS6KA3,MAX,ACTB,MECOM,EZH2,HIST3H3,GATAD2B,ZBTB7A,PARP1,SALL1,MGMT,ASCC2,KMT2A,MPG,CUL4A,CUL3,SFPQ,KAT5,FOS,APEX1,APOBEC1,CHD7,SIRT6,MST1,KDM4D,SETD2,SIRT2,RUVBL1,CTCF,TP63,TET1,SNAI2,SMARCA1,HLTF,MTRR,UHRF1,ATM,OGA,MUTYH,KDM1A,KDM4B,MYB,MYC,SOX9,GADD45B,SP1,EED,ATR,KDM4C,HDAC8,RSF1,PBK,BARD1,KDM6B,RUVBL2,AURKA,BMI1,HDAC3,PPARGC1A,RCOR1,KAT2B,PER2,BRCA1,BRCA2,JMJD6,BU…
Disease	C0023467	Leukemia, Myelocytic, Acute	DisGeNET Curated	1.357e-23	9.307e-20	3.102e-20	2.92e-19	175	1646	ESR1,ACTB,JDP2,MECOM,IKZF1,SMYD5,EZH2,GFI1B,RMI1,ZBTB7A,PARP1,MGMT,SATB1,PRMT5,ARID5B,KMT2A,MLLT1,MLLT6,ZNF687,MPG,NCOA2,SET,SMARCA5,SETMAR,KAT5,LEO1,EP400,FOS,PARG,PHF6,APEX1,CHD8,ELOF1,DNAJC2,SETD2,SIRT2,ARNTL,MT3,ATF7IP,TET1,EPC1,SMARCA1,HLTF,CENPV,ATM,DOT1L,SPEN,PRDM16,KDM1A,MYB,MYC,ZMYND11,SPI1,ATR,KDM4C,HDAC8,PBK,BARD1,NBN,KAT2A,KMT2E,GFI1,AURKA,BMI1,PER2,BRCA1,BRCA2,EHMT2,BUB1,NFYB,KDM2B,M…
Disease	C0017636	Glioblastoma	DisGeNET Curated	5.314e-14	3.645e-10	1.918e-11	1.805e-10	163	1851	ERBB4,PHF20,AICDA,ESR1,SMC1A,MAZ,ACTB,EZH2,HIST1H4I,ZBTB7A,PARP1,MGMT,HIST1H3B,HIST1H4A,HIST1H4D,HIST1H4F,HIST1H4K,HIST1H4J,HIST1H4C,HIST1H4H,HIST1H4B,HIST1H4E,HIST1H4L,HIST2H4A,PRMT5,RBM14,MCRS1,MPG,CUL3,KAT5,ANP32B,FOS,PHF6,APEX1,HDAC7,HIF1AN,MST1,SETD2,ARRB1,CTCF,TET1,SNAI2,SMARCA1,SMARCA2,SMARCA4,SMARCB1,MTRR,UHRF1,ATM,KDM1B,OGA,MYB,MYC,SOX9,SP1,SP100,ATR,ATRX,PBK,NAP1L1,NBN,NCL,KDM6B,KMT2E,T…
Disease	C1140680	Malignant neoplasm of ovary	DisGeNET Curated	1.26e-11	8.64e-08	3.086e-09	2.904e-08	159	1911	NCOA3,HDAC11,ERBB4,PHF20,ESR1,RPS6KA3,ACTB,MECOM,EYA2,ARID1A,EZH2,BAP1,ZBTB7A,PARP1,HIST1H2BN,MGMT,MTA3,UBR5,KMT2A,RAD54L,MPG,CARM1,USP36,CUL4A,CUL3,OGT,PPM1D,FOS,APEX1,BRMS1L,HDAC7,PPP4R3A,SETD2,ARNTL,ARRB1,RUVBL1,PELP1,CTCF,TP63,FSHR,BRD7,SNAI2,UHRF1,SMARCE1,ATM,KDM1A,MYC,SOX9,SP1,ARID4B,ATR,RSF1,BARD1,NBN,AURKA,BMI1,HDAC3,KAT2B,BRCA1,BRCA2,GNAS,MBD4,MBD2,MAP3K7,RNF8,OGG1,SIRT1,CCNA2,CCNB1,MSH6…
Disease	C0346647	Malignant neoplasm of pancreas	DisGeNET Curated	9.861e-12	6.763e-08	2.505e-09	2.357e-08	148	1730	NCOA3,ERBB4,AICDA,USP11,ESR1,MBD1,ACTB,JDP2,EYA2,EZH2,MEN1,PARP1,ARID1B,MGMT,SATB1,RBM14,RAD54L,TTF2,SET,OGT,FOS,ZBTB4,ING5,APEX1,CHD7,SIRT6,MST1,SETD2,ARNTL,RUVBL1,PELP1,TP63,BRD7,SMARCA1,SMARCA2,SMARCA4,SMARCC1,MTRR,UHRF1,ATM,RERE,TRIM37,KDM1A,MYB,MYC,SOX9,SP1,NCL,KDM6B,STK4,AURKA,BMI1,HDAC3,PPARGC1A,BRD8,GADD45G,PER2,BRCA1,BRCA2,BUB1,KDM2B,MAP3K7,NPM1,SIN3B,HNF1A,TDG,OGG1,SIRT3,SIRT1,CCNA2,MSH…
Disease	C0235974	Pancreatic carcinoma	DisGeNET Curated	4.514e-10	3.096e-06	7.037e-08	6.622e-07	145	1774	NCOA3,ERBB4,AICDA,USP11,ESR1,MBD1,ACTB,JDP2,EYA2,EZH2,MEN1,PARP1,ARID1B,MGMT,SATB1,RBM14,RAD54L,TTF2,SET,OGT,FOS,ZBTB4,ING5,APEX1,CHD7,SIRT6,MST1,SETD2,ARNTL,RUVBL1,PELP1,TP63,BRD7,SMARCA1,SMARCA2,SMARCA4,SMARCC1,MTRR,UHRF1,ATM,RERE,TRIM37,KDM1A,MYB,MYC,SOX9,SP1,NCL,KDM6B,STK4,AURKA,BMI1,HDAC3,PPARGC1A,BRD8,PER2,BRCA1,BRCA2,BUB1,KDM2B,MAP3K7,NPM1,SIN3B,HNF1A,TDG,OGG1,SIRT3,SIRT1,CCNA2,MTA1,PSIP1,…
Disease	C0007137	Squamous cell carcinoma	DisGeNET Curated	4.636e-11	3.18e-07	9.637e-09	9.069e-08	141	1655	NCOA3,ERBB4,AICDA,ESR1,RPS6KA3,ACTB,MECOM,ARID1A,EZH2,HIST1H4I,MECP2,ZBTB7A,PARP1,SAFB,MGMT,SATB1,HIST1H4A,HIST1H4D,HIST1H4F,HIST1H4K,HIST1H4J,HIST1H4C,HIST1H4H,HIST1H4B,HIST1H4E,HIST1H4L,HIST2H4A,MPG,CUL2,ANP32B,FOS,ING5,SIRT6,HIF1AN,DNAJC2,MST1,SETD2,MT3,TP63,SNAI2,SMARCA1,SMARCA2,SMARCA4,SMARCB1,NCOA1,ATM,MUTYH,MYC,SOX9,SP1,KDM5B,ATR,KDM4C,RSF1,GATA3,NBN,NCL,AURKA,BMI1,LDB1,BRCA1,HIST4H4,BRCA2…
Disease	C0024299	Lymphoma	DisGeNET Curated	6.005e-15	4.119e-11	2.942e-12	2.769e-11	126	1253	AICDA,ESR1,ACTB,JDP2,IKZF1,DTX3L,ARID1A,EZH2,TRRAP,MEN1,GFI1B,ZBTB7A,PARP1,MGMT,MTA3,SATB1,PRMT5,RBM14,KMT2A,SETD3,RAD54L,MPG,CUL1,SET,KAT5,FOS,AIRE,HDAC7,SETD2,ARRB1,CTCF,TP63,SMARCA1,ATM,PRDM15,MYB,MYC,ATR,KDM4C,PBK,GATA3,NBN,GFI1,PRDM1,BMI1,RCOR1,PER2,BRCA1,BRCA2,BUB1,MBD2,MAP3K7,NPM1,SMCHD1,NSD1,OGG1,MSH6,MTA1,TLE1,CBX7,H2AFX,MUM1,CDK1,TOP2A,TP53,TP53BP1,PCNA,CDK2,AURKB,CDK9,CDKN2A,ASXL1,SMUG…
Disease	C0027819	Neuroblastoma	DisGeNET Curated	2.247e-06	0.01541	0.0001243	0.00117	125	1689	ERBB4,ESR1,RPS6KA3,MAX,SMYD5,ARID1A,EZH2,MECP2,MEN1,PARP1,ARID1B,MGMT,ATXN3,KMT2A,CHD6,CUL1,SFPQ,PPM1D,FOS,NAA50,SKP1,TRIM16,SETD2,ARNTL,TP63,SNAI2,SMARCB1,ATM,KDM1A,KDM4B,MYB,MYC,KDM3A,SP1,KDM5B,ATR,ATRX,HDAC8,ASH1L,GATA3,NAP1L1,BARD1,TRIM24,AURKA,BMI1,HDAC3,PER2,BRCA1,TAF1,GNAS,TAF12,MBD2,TLK2,NPM1,FBRS,NSD1,WDR5,SIRT1,CCNB1,MSH6,PSIP1,TLE1,MASTL,CDK1,CDC6,TOP1,TOP2A,TOP2B,TP53,PCNA,HDAC1,CDK2,…
Disease	C0005695	Bladder Neoplasm	DisGeNET Curated	1.33e-14	9.125e-11	5.703e-12	5.367e-11	115	1109	NCOA3,ERBB4,ERCC6,ESR1,SMC1A,ACTB,ARID1A,EZH2,BAP1,BPTF,ZBTB7A,PARP1,MGMT,SATB1,KMT2A,CHD6,CUL3,KAT5,PPM1D,FOS,ING5,APEX1,SIRT7,MT3,CTCF,TP63,UHRF1,NCOA1,ATM,MYC,SOX9,KDM5B,NEK6,ATR,HDAC8,PBK,GATA3,NBN,SSRP1,TRIM24,AURKA,BMI1,ALKBH1,BRCA1,BUB1,GNAS,MBD2,MAP3K7,NPM1,USP22,ALKBH2,RNF8,WDR5,OGG1,CCNB1,MSH6,PSIP1,CDK1,SUZ12,TOP1,TOP2A,TP53,PCNA,CDK2,HDAC2,MTA2,CDKN2A,HMGB1,HMGA1,CHEK1,FOXA1,TTK,KMT2C…
Disease	C0699885	Carcinoma of bladder	DisGeNET Curated	3.962e-12	2.718e-08	1.132e-09	1.066e-08	107	1089	NCOA3,ERBB4,ERCC6,ESR1,ACTB,EZH2,ZBTB7A,PARP1,MGMT,SATB1,KMT2A,MPG,CUL3,KAT5,PPM1D,FOS,ING5,APEX1,SIRT7,MT3,CTCF,TP63,UHRF1,ATM,KDM1A,MYC,SOX9,KDM5B,NEK6,ATR,HDAC8,PBK,GATA3,NBN,SSRP1,TRIM24,AURKA,BMI1,ALKBH1,KAT2B,BRCA1,GNAS,MBD2,MAP3K7,NPM1,USP22,ALKBH2,RNF8,WDR5,OGG1,CCNB1,MSH6,PSIP1,CDK1,SUZ12,TOP1,TOP2A,TP53,PCNA,CDK2,HDAC2,MTA2,CDKN2A,HMGB1,HMGB3,HMGA1,CHEK1,FOXA1,TTK,UBE2N,HSPA1A,HSPA1B,KD…
Disease	C3714756	Intellectual Disability	DisGeNET Curated	3.998e-11	2.742e-07	8.569e-09	8.064e-08	107	1131	ERCC6,USP11,KDM5C,SMC1A,RPS6KA3,ACTB,EYA1,ARID1A,EZH2,HIST3H3,MECP2,BRWD3,GATAD2B,PHF21A,WAC,PARP1,ARID1B,SALL1,HIST1H4B,KMT2A,CUL4B,FOS,PHF6,CHD8,CHD7,SETD2,UBE2T,CTCF,SMARCA1,SMARCA2,SMARCA4,SMARCB1,SMARCE1,RERE,MBD5,RAI1,NCOA6,ZMYND11,ATR,ATRX,HDAC8,NBN,NCL,POGZ,PHF8,SRCAP,KDM6B,BRCA2,BUB1,TAF1,GNAS,ASCC3,HNF1A,SATB2,NSD1,BAZ1B,ADNP,CCNA2,KAT6B,HCFC1,TOP2A,TP53,CDK5,HELLS,HMGB3,CHD2,HIRA,UBE2A…
Disease	C0026764	Multiple Myeloma	DisGeNET Curated	7.945e-09	5.45e-05	1.009e-06	9.492e-06	107	1241	CENPW,AICDA,ESR1,RPS6KA3,ACTB,IKZF1,EZH2,MECP2,PARP1,MGMT,UCHL5,ASCC2,KMT2A,MPG,SET,ANP32B,FOS,PHF6,APEX1,SETD2,MTRR,ATM,MYC,KDM3A,SP1,ZMYND11,ATR,PBK,NBN,GFI1,PRDM1,AURKA,BMI1,HDAC3,BRCA1,APOBEC2,BUB1,MAP3K7,NPM1,HNF1A,TDG,SIRT1,CCNA2,CCNB1,CDY1,RYBP,BRD4,CBX7,H2AFX,MUM1,CDK1,TOP1,TP53,PCNA,HDAC1,CDK2,HDAC2,AURKB,CDK5,CDK9,CDKN2A,ASXL1,PADI4,CHEK1,CHUK,PKM,HSPA1A,HSPA1B,KDM6A,VDR,NSD2,YY1,YWHAE,…
Disease	C0005684	Malignant neoplasm of urinary bladder	DisGeNET Curated	1.365e-12	9.361e-09	4.458e-10	4.195e-09	105	1042	NCOA3,ERBB4,ERCC6,ESR1,ACTB,EZH2,ZBTB7A,PARP1,MGMT,SATB1,KMT2A,MPG,CUL3,KAT5,PPM1D,FOS,ING5,APEX1,SIRT7,MT3,CTCF,TP63,UHRF1,ATM,SPEN,KDM4B,MYC,SOX9,KDM5B,NEK6,ATR,HDAC8,PBK,GATA3,NBN,SSRP1,TRIM24,AURKA,BMI1,ALKBH1,KAT2B,BRCA1,GNAS,MBD2,MAP3K7,NPM1,USP22,ALKBH2,RNF8,WDR5,OGG1,CCNB1,MSH6,PSIP1,CDK1,SUZ12,TOP1,TOP2A,TP53,PCNA,CDK2,HDAC2,MTA2,CDKN2A,HMGB1,HMGB3,HMGA1,CHEK1,FOXA1,TTK,UBE2N,HSPA1A,HSPA…
Disease	C0001418	Adenocarcinoma	DisGeNET Curated	0.00103	1	0.0161	0.1515	104	1564	NCOA3,ERBB4,EYA4,AICDA,ESR1,MAX,MBD1,ACTB,EYA2,ARID1A,EZH2,MECP2,MEN1,ZBTB7A,SAFB,MGMT,MTA3,PRMT5,KMT2A,SPOP,CUL2,SFPQ,FOS,APOBEC1,HIF1AN,MST1,MT3,ATF7IP,TP63,EPC1,SNAI2,SMARCA2,SMARCA4,SMARCB1,SMARCC1,ATM,MUTYH,KDM4B,MYC,SOX9,SP1,MYOD1,NCL,KMT2E,AURKA,BMI1,AURKC,BRCA1,BRCA2,JMJD6,BUB1,GNAS,MBD2,OGG1,SIRT1,RIOX2,MSH6,MTA1,CBX7,CDK1,TOP2A,ZMYM4,TP53,PCNA,CDK2,AURKB,CDKN2A,PADI4,SMUG1,CENPA,HMGA1,C…
Disease	C0023449	Acute lymphocytic leukemia	DisGeNET Curated	3.625e-16	2.487e-12	2.26e-13	2.127e-12	103	893	AICDA,ESR1,ACTB,MECOM,IKZF1,ARID1A,EZH2,GFI1B,ZBTB7A,ARID5B,KMT2A,MLLT1,MPG,FOS,HDAC7,TRIM33,SETD2,CTCF,ATF7IP,SMARCA1,SMARCA4,SMARCB1,MTRR,UHRF1,ATM,MYB,MYC,ZMYND11,SPI1,ATR,KDM3B,NBN,KAT2A,TRIM24,GFI1,AURKA,BMI1,HDAC3,KAT2B,BUB1,MBD2,NPM1,SIRT1,TLE1,TLE2,TLE4,H2AFZ,TOP1,TOP2A,TP53,PCNA,HDAC1,CDK2,HDAC2,AURKB,CDKN2A,ASXL1,HMGB1,CHEK1,KMT2C,UNG,VDR,NSD2,IDH1,IDH2,YY1,YWHAE,CREBBP,NCOR1,CTCFL,PRKA…
Disease	C0023903	Liver neoplasms	DisGeNET Curated	1.619e-05	0.111	0.0006532	0.006147	99	1318	HDAC11,AICDA,FBL,ESR1,ARID1A,EZH2,BAP1,PARP1,SATB1,MPG,KAT5,FOS,APEX1,APOBEC1,SIRT6,MST1,SETD2,TP63,BRD7,SMARCA2,UHRF1,NCOA1,ATM,KDM1A,KDM4B,MYC,SP1,NCOA6,ASH1L,NCL,KDM6B,GFI1,PRDM1,STK4,BMI1,PPARGC1A,GADD45G,BRCA2,APOBEC2,MAP3K7,TLK2,NPM1,HNF1A,NUP98,NSD1,OGG1,SIRT1,CCNA2,BRD4,H2AFX,CDK1,SUZ12,HCFC1,TP53,TP53BP1,PCNA,CDK2,HDGF,CDK9,CDKN2A,APOBEC3G,HMGB1,CHUK,PHB,KMT2C,UBE2B,PKM,HCFC2,FTO,BRD1,SM…
Disease	C0023473	Myeloid Leukemia, Chronic	DisGeNET Curated	2.794e-14	1.917e-10	1.127e-11	1.061e-10	96	858	AICDA,ESR1,ACTB,MECOM,IKZF1,EZH2,HIST1H4I,GFI1B,PARP1,HIST1H4A,HIST1H4D,HIST1H4F,HIST1H4K,HIST1H4J,HIST1H4C,HIST1H4H,HIST1H4B,HIST1H4E,HIST1H4L,HIST2H4A,KMT2A,MPG,SET,FOS,DNAJC2,ARNTL,SMARCB1,ATM,PRDM16,MYB,MYC,ZMYND11,SPI1,AURKA,BMI1,PER2,BRCA1,HIST4H4,MBD2,NPM1,NUP98,SIRT1,H2BFS,PSIP1,CBX5,H2AFX,SUZ12,TP53,TP53BP1,PCNA,HDAC1,CDK2,AURKB,CDKN2A,ASXL1,PER1,HMGB1,CHUK,PKM,UNG,VDR,HIST2H4B,IDH1,IDH2…
Disease	C0279626	Squamous cell carcinoma of esophagus	DisGeNET Curated	1.209e-10	8.293e-07	2.241e-08	2.109e-07	94	961	ERBB4,EYA4,ESR1,MECOM,EZH2,HIST1H4I,BAP1,PARP1,SAFB,HIST1H2BM,MGMT,HIST1H4A,HIST1H4D,HIST1H4F,HIST1H4K,HIST1H4J,HIST1H4C,HIST1H4H,HIST1H4B,HIST1H4E,HIST1H4L,UCHL5,HIST2H4A,MST1,TP63,MTRR,ATM,KDM1A,MYC,SOX9,SP1,SETD1B,KDM4C,ASH1L,PHF8,AURKA,BMI1,KAT2B,GADD45G,BRCA1,HIST4H4,BRCA2,NFYC,MBD4,MBD2,MAP3K7,OGG1,SIRT1,CCNB1,MTA1,PSIP1,TP53,TP53BP1,PCNA,CDK2,AURKB,CDK7,CDKN2A,SMUG1,HMGB1,CHEK1,KMT2C,PRM3,…
Disease	C0424295	Hyperactive behavior	DisGeNET Curated	5.147e-12	3.53e-08	1.412e-09	1.329e-08	91	866	ERBB4,AICDA,ESR1,RPS6KA3,MECOM,EZH2,HIST1H4I,MECP2,PARP1,MGMT,HIST1H4A,HIST1H4D,HIST1H4F,HIST1H4K,HIST1H4J,HIST1H4C,HIST1H4H,HIST1H4B,HIST1H4E,HIST1H4L,HIST2H4A,KMT2A,CUL4B,OGT,PPM1D,FOS,APEX1,PELP1,TP63,FSHR,ATM,RERE,OGA,RAI1,MYC,ATR,ATRX,GATA3,NBN,PRDM1,BMI1,BRCA1,HIST4H4,BRCA2,EHMT2,GNAS,MBD2,NPM1,SATB2,APOBEC3H,NUP98,ADNP,CCNA2,BRD4,HIST1H1E,CDK1,TP53,TP53BP1,PCNA,CDK2,CDK5,CDKN2A,SMUG1,PER1,…
Disease	C0033578	Prostatic Neoplasms	DisGeNET Curated	2.677e-08	0.0001836	2.962e-06	2.787e-05	91	1022	NCOA3,ERBB4,ESR1,KDM5D,EZH2,BAP1,MEN1,ZBTB7A,PARP1,HIST1H2BG,MGMT,SATB1,HIST1H4H,SPOP,NCOA2,APEX1,SIRT6,ATAD2,MST1,CTCF,TP63,UHRF1,NCOA1,ATM,KDM1A,MYC,SOX9,GADD45B,KDM5B,ATR,GATA3,NBN,SRCAP,RUVBL2,AURKA,BRCA1,BRCA2,SUV39H1,CBX1,MBD2,MAP3K7,NPM1,BAZ1B,TDRD1,OGG1,SIRT3,SIRT1,MTA1,BAZ2A,BRD4,CDK1,TOP2A,ZMYM3,TP53,TP53BP1,PCNA,CDK2,CDKN2A,CHEK1,FOXA1,PHB,HSPA1A,SMYD3,VDR,CREBBP,YWHAZ,PPP5C,CSNK2A1,CT…
Disease	C0007134	Renal Cell Carcinoma	DisGeNET Curated	8.812e-05	0.6044	0.002519	0.0237	90	1224	CHAF1B,ERBB4,ZMPSTE24,KDM5C,ESR1,JADE1,KDM5D,EZH2,BAP1,PARP1,SATB1,KAT8,RBM14,KMT2A,MCRS1,SPOP,SFMBT1,CUL2,CUL1,SET,SFPQ,PPM1D,APEX1,HIF1AN,MST1,SETD2,SNAI2,SMARCA1,SMARCB1,SPEN,MYC,NCOA6,KDM4C,GATA3,NBN,KDM6B,AURKA,BMI1,PPARGC1A,PER2,BRCA1,GNAS,MBD2,NPM1,HNF1A,OGG1,CCNA2,CCNB1,MSH6,BAZ1A,H2AFX,TP53,PCNA,CDK2,AURKB,CDKN2A,PIWIL1,RCC1,HMGA1,CHEK1,PKM,HSPA1A,HSPA1B,KDM6A,VDR,CLOCK,YY1,APOBEC3B,PRKA…
Disease	C0476089	Endometrial Carcinoma	DisGeNET Curated	3.652e-12	2.505e-08	1.097e-09	1.032e-08	86	792	NCOA3,ESR1,MECOM,ARID1A,EZH2,MECP2,PARP1,MGMT,PRMT5,SPOP,NCOA2,FOS,APEX1,SIRT7,SIRT6,ATAD2,ELOF1,MST1,SETD2,SIRT2,ARRB1,CTCF,BRD7,SMARCA1,UHRF1,NCOA1,SMARCE1,ATM,MUTYH,KDM4B,MYC,SOX9,SP1,BARD1,NBN,AURKA,BMI1,PER2,BRCA1,BRCA2,MBD2,NPM1,SATB2,OGG1,SIRT5,SIRT4,SIRT3,SIRT1,CCNA2,CCNB1,MSH6,MTA1,H2AFX,SUZ12,TP53,PCNA,CDK2,AURKB,CDKN2A,SMUG1,PER1,CHEK1,FOXA1,UBE2N,PRMT1,FTO,CREBBP,CTCFL,PRKCA,CTBP2,PKN…
Disease	C0023434	Chronic Lymphocytic Leukemia	DisGeNET Curated	6.341e-06	0.04349	0.0002842	0.002675	86	1077	AICDA,ESR1,MECOM,CXXC1,MEN1,ZBTB7A,PARP1,HIST1H2AB,HIST2H2AA3,HIST2H2AC,SALL1,PRMT5,RBM14,KMT2A,RAD54L,MPG,ANP32B,FOS,TRIM33,SIRT2,TP63,NCOA1,SMARCC2,ATM,RAI1,MYC,NCOA6,SP100,ZMYND11,ATR,NCL,PRDM1,AURKA,BMI1,PER2,BRCA1,BRCA2,GNAS,MGA,NPM1,NUP98,HIST2H2AA4,SIRT3,SIRT1,PSIP1,HIST1H2AE,MUM1,ZMYM3,TP53,PCNA,CDK2,SP140,CDK9,CDKN2A,CHD2,PHB,SMYD3,VDR,CLOCK,YY1,YWHAB,PRKCA,PRKCB,PRKCD,CTNNB1,HDAC9,IRF4,…
Disease	C0152013	Adenocarcinoma of lung (disorder)	DisGeNET Curated	1.642e-07	0.001126	1.373e-05	0.0001293	84	955	NCOA3,ERBB4,AICDA,ESR1,ARID1A,EZH2,BAP1,MEN1,PARP1,PRMT5,MPG,FOS,PARG,APEX1,ATAD2,SETD2,TP63,SMARCA2,SMARCA4,UHRF1,SMARCD1,ATM,DOT1L,MYC,SOX9,SP1,PBK,NBN,PRDM1,BMI1,PPARGC1A,KAT2B,JMJD6,GNAS,TAF9,USP22,NSD1,OGG1,TFDP1,SIRT1,MSH6,TLE1,BRD4,TOP2A,TP53,PCNA,HDAC1,HDAC2,HELLS,CDK9,CDKN2A,SMUG1,CENPA,CBX3,HMGB1,HMGB2,CHEK1,FOXA1,TTK,RAD54B,PKM,WDR77,VDR,BRMS1,CHD1L,SIN3A,YWHAB,YWHAE,CREBBP,APOBEC3B,YW…
Disease	C0677886	Epithelial ovarian cancer	DisGeNET Curated	0.0002318	1	0.005282	0.0497	83	1140	NCOA3,ERBB4,ERCC6,ESR1,MECOM,ARID1A,EZH2,PARP1,UBR5,MPG,SET,KAT5,PPM1D,FOS,PPP4R3A,SETD2,ARRB1,BABAM1,CTCF,FSHR,BRD7,SNAI2,SMARCB1,MYC,SP1,KDM5B,RSF1,BARD1,AURKA,BMI1,HDAC3,PPARGC1A,BRCA1,BRCA2,EHMT2,GNAS,OGG1,CCNB1,MSH6,PSIP1,BRD4,CDK1,SUZ12,TOP2A,TOP2B,TP53,TP53BP1,PCNA,HDAC1,CDK2,AURKB,PHF13,CDKN2A,CENPA,PIWIL1,HMGB1,HMGA1,CHEK1,PHB,UBE2N,DDX4,VDR,YY1,APOBEC3B,YWHAZ,CTCFL,CTR9,CTBP2,CTNNB1,SET…
Disease	C1168401	Squamous cell carcinoma of the head and neck	DisGeNET Curated	5.121e-07	0.003513	3.345e-05	0.0003148	79	904	ERBB4,ERCC6,ESR1,RPS6KA3,EZH2,PARP1,MGMT,MYBBP1A,SET,FOS,APEX1,DNAJC2,MST1,TRIM33,SETD2,TP63,SNAI2,SMARCA2,MTRR,ATM,DOT1L,MYC,NBN,KDM6B,TRIM24,AURKA,BMI1,BRCA1,BRCA2,BUB1,MAP3K7,SATB2,OGG1,SIRT4,SIRT3,SIRT1,H2AFX,CDK1,TP53,TP53BP1,PCNA,HDAC1,CDK2,AURKB,CDK5,HELLS,CDK9,CDKN2A,PER1,HMGB2,TTK,VDR,ING3,NSD2,CLOCK,ATF2,APOBEC3B,YWHAZ,CTCFL,CSNK2A1,PRKCA,PRKDC,HDAC9,ING1,ING2,GADD45A,SMYD2,JAK2,DEK,DNM…
Disease	C0001430	Adenoma	DisGeNET Curated	1.102e-05	0.0756	0.0004667	0.004392	78	964	NCOA3,ERBB4,EYA4,PHF20,ESR1,SMC1A,EZH2,MEN1,USP44,PARP1,MGMT,MPG,CUL4A,ANP32B,FOS,APEX1,APOBEC1,SETD2,ARRB1,MT3,HLTF,SMARCA4,MTRR,ATM,SPEN,MUTYH,MYB,MYC,SOX9,SP1,NCOA6,AURKA,BMI1,HDAC3,GADD45G,BRCA1,BUB1,GNAS,MBD4,MBD2,NPM1,HNF1A,USP22,PRDM5,OGG1,SIRT1,CCNB1,RIOX2,MSH6,TLE4,CBX7,SUZ12,TP53,PCNA,CDK2,HDAC2,CDKN2A,HMGA1,FTO,VDR,YY1,YWHAZ,CHD5,PRKCA,CTBP1,CTNNB1,ZNF217,PTMA,SETDB1,CDC73,NR1H4,DNMT3A…
Disease	C4048328	cervical cancer	DisGeNET Curated	4.186e-07	0.002871	2.804e-05	0.0002639	77	869	ERBB4,ESR1,ARID1A,EZH2,MEN1,ZBTB7A,PARP1,MGMT,PPM1D,APEX1,PIWIL4,SIRT7,ELOF1,MST1,SETD2,SIRT2,RUVBL1,HLTF,MTRR,UHRF1,ATM,PRDM14,MYC,SOX9,SP1,ATR,MYOD1,BARD1,NCL,SSRP1,KMT2E,PRDM1,AURKA,BMI1,AURKC,BRCA1,NPM1,USP22,PRDM5,OGG1,SIRT1,CCNB1,SUZ12,TP53,TP53BP1,PCNA,CDK2,HDGF,CDKN2A,HMGA1,CHEK1,UBE2B,UBE2N,DNMT3L,SYCP3,MDC1,PRKAA1,PRKCD,PRKDC,CTNNB1,TET2,KEAP1,GADD45A,JAK2,DEK,DNMT1,DNMT3A,DNMT3B,RAD51,…
Disease	C0029463	Osteosarcoma	DisGeNET Curated	4.757e-05	0.3263	0.001576	0.01483	76	973	NCOA3,ERBB4,ESR1,RPS6KA3,EZH2,MECP2,BAP1,MEN1,PHC3,PARP1,SATB1,NCOA2,CUL4A,FOS,PARG,APEX1,SIRT7,KDM4D,SETD2,CTCF,TP63,BRD7,SNAI2,ATM,MYC,SP1,ATR,ATRX,AURKA,BMI1,PPARGC1A,BRCA2,GNAS,MBD2,SATB2,CCNA2,CCNB1,MTA1,BRD4,H2AFX,CDK1,TP53,PCNA,HDAC1,AURKB,CDK5,CDKN2A,SMUG1,HMGB1,HMGA1,CHEK1,VDR,IDH1,IDH2,YY1,PRKDC,CTNNB1,HDAC9,HMGN5,ING1,SMARCAD1,BCOR,GADD45A,PRDM2,DEK,RAD51,RARA,HDAC5,ATN1,RB1,DUSP1,HUWE…
Disease	C0035335	Retinoblastoma	DisGeNET Curated	2.88e-16	1.975e-12	2.195e-13	2.065e-12	75	539	ESR1,ACTB,EZH2,MGMT,SATB1,PRMT5,CUL2,EP400,PPM1D,FOS,APEX1,ELOF1,CTCF,SMARCA1,SMARCA4,SMARCB1,UHRF1,ATM,PRDM16,MYC,SP1,ARID4B,ATR,MYOD1,PRDM1,BMI1,BRCA1,BRCA2,SUV39H1,CBX1,MBD2,NPM1,FBRS,TFDP1,CCNB1,PSIP1,H1F0,H2AFX,CDK1,TP53,PCNA,HDAC1,CDK2,HDGF,CDK5,HELLS,CDKN2A,HMGB1,RCC1,CHEK1,UBE2B,KDM6A,WDR77,VDR,VRK1,SIN3A,KDM4A,CTNNB1,HDAC9,BCORL1,RNF40,BCOR,PRDM2,DEK,DNMT1,RARA,RB1,ARID4A,KDM5A,RBBP4,RBB…
Disease	C0025362	Mental Retardation	DisGeNET Curated	3.184e-06	0.02184	0.0001618	0.001522	75	885	ERCC6,USP11,KDM5C,SMC1A,RPS6KA3,ACTB,EYA1,ARID1A,EZH2,MECP2,SALL1,KMT2A,CUL4B,FOS,CHD7,SETD2,UBE2T,CTCF,SMARCA4,SMARCB1,SMARCE1,RERE,RAI1,NCOA6,ZMYND11,ATR,ATRX,NBN,NCL,POGZ,PHF8,SRCAP,BRCA2,BUB1,GNAS,HNF1A,SATB2,NSD1,BAZ1B,ADNP,KAT6B,HCFC1,TP53,CDK5,HELLS,HMGB3,CHD2,UBE2A,KDM6A,NIPBL,VRK1,SIN3A,CREBBP,ZNF711,ZNF592,PDP1,SETBP1,CTNNB1,PRPF31,ZBTB16,KMT2B,HDAC4,BCOR,DNMT3B,RAD51,RAG2,RB1,KAT6A,HUW…
Disease	C3463824	MYELODYSPLASTIC SYNDROME	DisGeNET Curated	1.81e-10	1.242e-06	3.184e-08	2.996e-07	72	659	ACTB,MECOM,EZH2,MECP2,BAP1,GFI1B,MGMT,KMT2A,MLLT1,PPM1D,FOS,ATF7IP,TP63,ATM,PRDM16,MYB,MYC,ZMYND11,ATRX,HDAC8,KDM6B,GFI1,BMI1,KDM2B,GNAS,MBD2,NPM1,NUP98,NSD1,OGG1,PSIP1,H2AFX,SUZ12,TP53,PCNA,AURKB,CDKN2A,ASXL1,CHEK1,KMT2C,UBE2N,KDM6A,BRCC3,SIN3A,IDH1,IDH2,YY1,YWHAE,CREBBP,L3MBTL1,SETBP1,TET2,HDAC9,BCORL1,DAPK3,BCOR,MAP3K12,GADD45A,PRDM2,JAK2,DEK,DNMT1,DNMT3A,RAD51,RAG1,RARA,ATN1,RB1,RING1,HMGA2,L…
Disease	C0036572	Seizures	DisGeNET Curated	0.0004979	1	0.00928	0.08733	72	982	ERCC6,KDM5C,ESR1,RPS6KA3,ACTB,EYA1,ARID1A,EZH2,MECP2,PHF21A,MEN1,MGMT,CUL4B,FOS,APBB1,APEX1,MT3,SMARCA2,SMARCA4,SMARCB1,MTRR,SMARCE1,ATM,RERE,MBD5,RAI1,ATR,ATRX,BMI1,BRCA2,APOBEC3C,GNAS,MBD2,HNF1A,SATB2,MSH6,KAT6B,TOP1,TP53,CDK5,SMUG1,HLCS,HMGB1,CHD2,UBE2A,KDM6A,NIPBL,PADI1,NSD2,IDH1,IDH2,ATF2,YWHAE,CREBBP,ZNF592,PDP1,SETBP1,PRKCA,PRKCD,CTBP1,CTNNB1,HDAC4,BCOR,JAK2,RAD51,DRD1,ASCC1,REST,KMT2D,BRD…
Disease	C1621958	Glioblastoma Multiforme	DisGeNET Curated	2.37e-07	0.001626	1.806e-05	0.00017	71	767	AICDA,ACTR5,ACTB,EZH2,PARP1,MGMT,SATB1,PRMT5,RBM14,KMT2A,MPG,FOS,HIF1AN,MST1,SETD2,SMARCA4,UHRF1,ATM,MYC,SP1,PBK,BMI1,APOBEC3C,NPAS2,NPM1,SIN3B,ALKBH2,NUP98,CCNB1,MSH6,CBX6,CBX7,H2AFX,H3F3A,HCFC1,TOP2A,TP53,TP53BP1,PCNA,HDAC1,CDK2,HDGF,CDK7,CDKN2A,HMGB1,HMGA1,CHUK,UBE2N,PKM,VDR,IDH1,IDH2,CREBBP,PRKCA,PRKDC,CTNNB1,ING1,ZNF217,GADD45A,JAK2,USP7,DNMT1,RAD51,HDAC6,ATN1,REST,YEATS4,HMGA2,TRIM28,ELK4,L…
Disease	C0019163	Hepatitis B	DisGeNET Curated	3.189e-07	0.002188	2.327e-05	0.000219	71	773	ERBB4,AICDA,FBL,ESR1,ACTB,MECP2,PARP1,MGMT,KMT2A,SMARCA5,ING5,SIRT7,SMARCA1,RCOR3,ATM,SPEN,MYC,SP1,RSF1,SSRP1,HDAC3,PPARGC1A,PER2,JMJD6,ASCC3,UHRF2,NPM1,HNF1A,TDG,OGG1,SIRT1,CCNA2,MTA1,BRD4,H2AFX,SUZ12,CDC6,PRDM6,TP53,TP53BP1,PCNA,HDAC1,CDKN2A,APOBEC3G,HMGB1,CHUK,FTO,HSF4,VDR,CLOCK,YY1,CREBBP,APOBEC3B,PPP2CA,PRKAA1,CTNNB1,TET2,KMT2B,ZMYM2,DDB1,APOBEC3F,SETDB1,DNMT1,RAG2,ATN1,CUL5,KMT2D,BRD2,ARID2…
Disease	C0008626	Congenital chromosomal disease	DisGeNET Curated	6.639e-15	4.554e-11	3.036e-12	2.857e-11	69	499	NCOA3,ZMPSTE24,AICDA,RPS6KA3,MECOM,EYA2,EZH2,MECP2,PARP1,KMT2A,SPOP,MPG,NCOA2,SET,FOS,CHD7,SETD2,SIRT2,TP63,HLTF,ATM,MYC,SOX9,UIMC1,NBN,KMT2E,PRDM1,AURKA,BMI1,GADD45G,BRCA1,BRCA2,CBX2,NPM1,SATB2,NUP98,SIRT1,MSH6,H2AFX,KAT6B,TP53,TP53BP1,CDK2,AURKB,CDKN2A,ASXL1,HMGA1,CHEK1,NSD2,YY1,YWHAE,SS18L1,TET2,MBTD1,HDAC4,DDB2,JAK2,DEK,RAD51,RARA,RB1,KAT6A,CENPS,LBR,MLLT10,TBL1XR1,KMT2D,HMGA2,BRD2
Disease	C0024121	Lung Neoplasms	DisGeNET Curated	3.487e-05	0.2392	0.001202	0.01131	67	820	EYA4,ERCC6,ESR1,ACTB,EZH2,MECP2,BAP1,MEN1,PARP1,MGMT,CUL4A,SET,FOS,APEX1,MST1,ARRB1,TP63,TET1,SMARCA1,SMARCA4,SMARCC1,ATM,SPEN,MYC,SP1,NCL,BMI1,GADD45G,BRCA2,EHMT2,APOBEC2,BUB1,CBX2,OGG1,SIRT4,TFDP1,SIRT1,RIOX2,MSH6,TP53,PCNA,CDKN2A,HMGB1,HMGA1,CHEK1,FOXA1,UBE2N,VDR,BRMS1,VRK1,CREBBP,CTCFL,PRKCA,PRKCD,CTNNB1,HDAC9,KEAP1,GADD45A,NSD3,PTMA,JAK2,DNMT1,DNMT3A,DNMT3B,ATN1,RB1,TRIM28
Disease	C0025149	Medulloblastoma	DisGeNET Curated	3.679e-11	2.523e-07	8.14e-09	7.66e-08	66	558	ERBB4,ESR1,MAX,EYA1,EZH2,GFI1B,SMYD4,PARP1,SCML2,MGMT,KAT8,MPG,PPM1D,SMARCB1,L3MBTL3,KDM4B,MYC,SOX9,SP1,KDM4C,NBN,GFI1,AURKA,BMI1,KAT2B,BRCA2,GNAS,MBD4,SIRT1,RIOX2,MSH6,PSIP1,BRD4,CDK1,ZMYM3,TP53,PCNA,HDAC1,AURKB,CDK5,CDKN2A,HMGB1,HMGA1,KMT2C,PKM,KDM6A,CREBBP,PRKAA1,PRKAA2,PRKAB1,PRKDC,CTNNB1,HDAC9,PCGF2,PRDM2,DNMT1,RAD51,HDAC5,L3MBTL2,KAT6A,RIOX1,BRD3,REST,KMT2D,BRD2,EHMT1
Disease	C2931822	Nasopharyngeal carcinoma	DisGeNET Curated	3.534e-06	0.02424	0.000171	0.001609	66	749	ZMPSTE24,ESR1,MECOM,ARID1A,EZH2,BAP1,PARP1,MGMT,SATB1,UBR5,PPM1D,SETD2,TP63,BRD7,ATM,MYC,KDM3A,SP1,NBN,NCL,BMI1,GADD45G,BRCA1,BRCA2,NPM1,USP22,OGG1,CCNB1,MTA1,CDK1,TOP2A,TP53,TP53BP1,PCNA,HDAC1,CDK2,HDAC2,AURKB,CDKN2A,SMUG1,RPS6KA5,HMGB1,CHEK1,FOXA1,CHUK,KMT2C,UBE2N,HSPA1A,HSPA1B,BRMS1,ATF2,CREBBP,CENPH,MDC1,PRDM2,PTMA,JAK2,USP7,DEK,DNMT1,RAD51,ASCC1,BRD3,TBL1XR1,HMGA2,ING4
Disease	C0079731	B-Cell Lymphomas	DisGeNET Curated	3.097e-07	0.002124	2.284e-05	0.0002149	65	684	AICDA,ESR1,ACTB,DTX3L,ARID1A,EZH2,PCGF6,PARP1,MGMT,MTA3,PRMT5,KMT2A,SETD3,SET,ANP32B,CTCF,TP63,TET1,ATM,MORC1,MYC,SPI1,PBK,NCL,PRDM1,AURKA,BMI1,HDAC3,PER2,ASCC3,NPM1,SIRT4,MTA1,H2AFX,MUM1,TP53,TP53BP1,PCNA,CDK2,CDKN2A,ASXL1,CHEK1,CHUK,PKM,VDR,YWHAE,NCOR2,CSNK2A1,TET2,KMT2B,HDAC4,DAPK3,IRF4,MAP3K12,PRDM2,JAK2,TLK1,DNMT3B,RARA,HDAC6,ATN1,HUWE1,TBL1XR1,KMT2D,EP300
Disease	C0557874	Global developmental delay	DisGeNET Curated	9.77e-06	0.06701	0.0004162	0.003917	65	757	ERBB4,SMC1A,ACTB,EYA1,ARID1A,EZH2,MECP2,PHF21A,CUL4B,CHD8,SETD2,UBE2T,CTCF,SMARCA4,SMARCB1,MTRR,SMARCE1,RERE,RAI1,ZMYND11,ATRX,NBN,POGZ,SRCAP,BRCA2,BUB1,TAF1,SATB2,ADNP,CIT,CDC6,KAT6B,PCNA,CDK5,HELLS,CDKN2A,HLCS,HMGB3,CHD2,HIRA,FTO,KDM6A,VRK1,NSD2,SIN3A,IDH2,YWHAE,ZNF592,PDP1,SETBP1,CTBP1,CTNNB1,HDAC4,APOBEC3F,DNMT3B,RAD51,RB1,KAT6A,LBR,PHC1,KMT2D,HMGA2,SETD5,ARID2,EP300
Disease	C0004135	Ataxia Telangiectasia	DisGeNET Curated	1.261e-16	8.647e-13	1.081e-13	1.017e-12	64	407	RNF168,AICDA,SMC1A,ACTB,EZH2,HIST1H4I,HIST1H4A,HIST1H4D,HIST1H4F,HIST1H4K,HIST1H4J,HIST1H4C,HIST1H4H,HIST1H4B,HIST1H4E,HIST1H4L,HIST2H4A,ATXN3,PPM1D,HAT1,SETD2,TP63,CENPV,ATM,ATR,NBN,BMI1,KAT2B,BRCA1,HIST4H4,BRCA2,TAF1,CCNB1,H1F0,RNF20,H2AFX,CDK1,TOP1,TOP2A,TP53,TP53BP1,PCNA,HDAC1,CDK2,CDKN2A,CHEK1,FOXA1,TTK,HIST2H4B,YY1,HINFP,NCOR2,MDC1,PRKDC,HDAC4,GADD45A,DEK,DNTT,RAG1,RAG2,CHAF1A,LBR,CUL5,TRIM…
Disease	C0085669	Acute leukemia	DisGeNET Curated	1.029e-12	7.054e-09	3.527e-10	3.319e-09	64	491	MECOM,IKZF1,EZH2,MEN1,MGMT,KMT2A,MLLT1,MLLT6,NCOA2,SMARCA5,SETD2,SMARCA1,MTRR,ATM,DOT1L,MYB,MYC,KDM4C,NBN,LDB1,BRCA1,BRCA2,EHMT2,APOBEC2,MAP3K7,NPM1,NUP98,OGG1,CCNA2,PSIP1,H2AFX,SUZ12,TOP2A,TP53,PCNA,AURKB,CDK9,CDKN2A,ASXL1,CHEK1,PRMT1,UNG,IDH1,IDH2,YY1,YWHAE,CREBBP,NCOR1,TET2,HDAC9,SETD1A,ZBTB16,IRF4,JAK2,DNMT1,DNMT3A,RAD51,RARA,ATN1,RB1,KDM5A,KAT6A,MLLT10,LEF1
Disease	C1843367	Poor school performance	DisGeNET Curated	1.01e-07	0.0006927	8.881e-06	8.357e-05	64	649	ERCC6,SMC1A,RPS6KA3,ACTB,EYA1,ARID1A,EZH2,MECP2,SALL1,KMT2A,CUL4B,FOS,CHD7,SETD2,UBE2T,CTCF,SMARCA4,SMARCB1,SMARCE1,RERE,RAI1,ZMYND11,ATR,ATRX,NBN,POGZ,PHF8,SRCAP,BRCA2,BUB1,GNAS,HNF1A,SATB2,BAZ1B,ADNP,KAT6B,HCFC1,HELLS,HMGB3,CHD2,UBE2A,KDM6A,NIPBL,VRK1,SIN3A,CREBBP,ZNF711,ZNF592,PDP1,SETBP1,CTNNB1,PRPF31,ZBTB16,HDAC4,BCOR,DNMT3B,RAD51,RB1,KAT6A,HUWE1,KMT2D,SETD5,RLIM,EP300
Disease	C0423903	Low intelligence	DisGeNET Curated	1.01e-07	0.0006927	8.881e-06	8.357e-05	64	649	ERCC6,SMC1A,RPS6KA3,ACTB,EYA1,ARID1A,EZH2,MECP2,SALL1,KMT2A,CUL4B,FOS,CHD7,SETD2,UBE2T,CTCF,SMARCA4,SMARCB1,SMARCE1,RERE,RAI1,ZMYND11,ATR,ATRX,NBN,POGZ,PHF8,SRCAP,BRCA2,BUB1,GNAS,HNF1A,SATB2,BAZ1B,ADNP,KAT6B,HCFC1,HELLS,HMGB3,CHD2,UBE2A,KDM6A,NIPBL,VRK1,SIN3A,CREBBP,ZNF711,ZNF592,PDP1,SETBP1,CTNNB1,PRPF31,ZBTB16,HDAC4,BCOR,DNMT3B,RAD51,RB1,KAT6A,HUWE1,KMT2D,SETD5,RLIM,EP300
Disease	C4020876	Dull intelligence	DisGeNET Curated	1.01e-07	0.0006927	8.881e-06	8.357e-05	64	649	ERCC6,SMC1A,RPS6KA3,ACTB,EYA1,ARID1A,EZH2,MECP2,SALL1,KMT2A,CUL4B,FOS,CHD7,SETD2,UBE2T,CTCF,SMARCA4,SMARCB1,SMARCE1,RERE,RAI1,ZMYND11,ATR,ATRX,NBN,POGZ,PHF8,SRCAP,BRCA2,BUB1,GNAS,HNF1A,SATB2,BAZ1B,ADNP,KAT6B,HCFC1,HELLS,HMGB3,CHD2,UBE2A,KDM6A,NIPBL,VRK1,SIN3A,CREBBP,ZNF711,ZNF592,PDP1,SETBP1,CTNNB1,PRPF31,ZBTB16,HDAC4,BCOR,DNMT3B,RAD51,RB1,KAT6A,HUWE1,KMT2D,SETD5,RLIM,EP300
Disease	C0917816	Mental deficiency	DisGeNET Curated	1.13e-07	0.0007753	9.692e-06	9.12e-05	64	651	ERCC6,SMC1A,RPS6KA3,ACTB,EYA1,ARID1A,EZH2,MECP2,SALL1,KMT2A,CUL4B,FOS,CHD7,SETD2,UBE2T,CTCF,SMARCA4,SMARCB1,SMARCE1,RERE,RAI1,ZMYND11,ATR,ATRX,NBN,POGZ,PHF8,SRCAP,BRCA2,BUB1,GNAS,HNF1A,SATB2,BAZ1B,ADNP,KAT6B,HCFC1,HELLS,HMGB3,CHD2,UBE2A,KDM6A,NIPBL,VRK1,SIN3A,CREBBP,ZNF711,ZNF592,PDP1,SETBP1,CTNNB1,PRPF31,ZBTB16,HDAC4,BCOR,DNMT3B,RAD51,RB1,KAT6A,HUWE1,KMT2D,SETD5,RLIM,EP300
Disease	C0019693	HIV Infections	DisGeNET Curated	0.0001652	1	0.004055	0.03816	63	799	AICDA,FBL,MAZ,EZH2,ZBTB7A,PARP1,MGMT,CUL4A,SFPQ,FOS,TP63,MYC,GATA3,NBN,NCL,KMT2E,GFI1,PRDM1,PSME4,TAF9,HNF1A,NUP98,RRP8,POLE3,OGG1,SIRT1,CCNB1,PSIP1,BRD4,PAK2,PRDM6,TP53,PCNA,CDK2,HDGF,CDK9,CDKN2A,APOBEC3G,HMGB1,UBE2B,PRM3,UNG,FTO,VDR,IDH1,PAF1,YY1,YWHAE,APOBEC3B,NCOR2,PKN1,DCAF1,GADD45A,APOBEC3F,RAG2,HDAC6,ATN1,NEIL1,DUSP1,LBR,CUL5,RNF2,BRD2
Disease	C1261473	Sarcoma	DisGeNET Curated	1.734e-07	0.001189	1.41e-05	0.0001327	62	630	ESR1,EZH2,PARP1,MGMT,NCOA2,CUL4A,FOS,SIRT7,MST1,SIRT2,ARNTL,TP63,FSHR,SMARCA4,SMARCB1,NCOA1,ATM,OGA,MYC,SOX9,ATRX,MYOD1,AURKA,BRCA1,BUB1,TAF12,MBD2,NPM1,VPS72,SIRT1,TLE1,PAX7,TOP1,TOP2A,TP53,PCNA,CDK2,MTA2,CDKN2A,SMUG1,HIRA,PHF1,MOV10L1,IDH2,ATF2,YWHAE,PRKDC,CTNNB1,HDAC4,ING1,ING2,BCOR,GADD45A,PRDM10,RAD51,RAG2,RARA,ATN1,RB1,KAT6A,PIWIL2,HMGA2
Disease	C0919267	ovarian neoplasm	DisGeNET Curated	5.722e-06	0.03925	0.0002599	0.002446	62	699	NCOA3,ERBB4,PHF20,AICDA,ESR1,MECOM,ARID1A,EZH2,BAP1,MGMT,SATB1,PPM1D,APEX1,SETD2,ARNTL,BABAM1,PELP1,CTCF,TP63,FSHR,HLTF,SMARCA4,SMARCE1,TRIM37,KDM1A,MYC,SOX9,MYOD1,RSF1,GATA3,BARD1,AURKA,BMI1,HDAC3,BRCA1,BRCA2,MBD2,CCNA2,PAK2,H3F3B,TOP2A,TP53,TP53BP1,PCNA,CDK2,CDKN2A,PADI4,LRWD1,PHB,WDR77,VDR,CTCFL,CTBP2,CTNNB1,DDB2,GADD45A,APOBEC3A,RARA,HDAC6,ATN1,DUSP1,BRD2
Disease	C0042769	Virus Diseases	DisGeNET Curated	0.003014	1	0.0324	0.3049	62	879	ERBB4,AICDA,FBL,ESR1,RPS6KA3,ACTB,FOS,AIRE,SKP1,MST1,ATF7IP,SMARCA1,ATM,DOT1L,MYC,SP100,PBK,NBN,SSRP1,GFI1,PRDM1,HDAC3,MBD2,NUP98,WDR5,PAK2,MUM1,TP53,TP53BP1,PCNA,HDAC1,CDK2,SP140,CDK9,CDKN2A,APOBEC3G,HMGB1,CHEK1,CHUK,UBE2N,KDM6A,VDR,ATF2,CREBBP,CTNNB1,HDAC9,ZBTB16,IRF4,DAXX,TLK1,DEK,DNMT1,DNMT3B,DNTT,RAG2,ASZ1,ATN1,DUSP1,BRD3,LBR,BRD2,EHMT1
Disease	C0349588	Short stature	DisGeNET Curated	4.839e-09	3.319e-05	6.638e-07	6.246e-06	60	545	ERCC6,ZMPSTE24,KDM5C,SMC1A,RPS6KA3,ACTB,EYA1,ARID1A,MECP2,KMT2A,CUL4B,UBE2T,CTCF,TP63,SMARCA4,SMARCB1,SMARCE1,ATM,TRIM37,RAI1,SOX9,ATR,ATRX,NBN,SRCAP,BRCA2,BUB1,GNAS,MAP3K7,SATB2,BAZ1B,ADNP,CIT,KAT6B,HCFC1,PCNA,HELLS,HMGB3,HIRA,KDM6A,NIPBL,VDR,NSD2,SIN3A,IDH1,IDH2,CREBBP,ZNF592,CTBP1,ZBTB16,HDAC4,BCOR,DNMT3B,RAD51,HDAC6,RB1,PHC1,KMT2D,HMGA2,EP300
Disease	C0376545	Hematologic Neoplasms	DisGeNET Curated	7.745e-11	5.313e-07	1.554e-08	1.463e-07	59	478	MAZ,MECOM,EZH2,KMT2A,ANP32B,PHF6,TRIM33,ARNTL,TP63,ATM,PRDM16,MYC,ZMYND11,ATRX,PBK,BMI1,ALKBH1,BRCA1,NPM1,NUP98,SIRT1,MSH6,TLE1,CDK1,TOP1,TOP2A,TP53,PCNA,CDK2,CDK9,CDKN2A,ASXL1,HMGB1,KMT2C,IDH1,IDH2,CLOCK,YY1,YWHAE,CREBBP,NCOR1,L3MBTL1,PRKAA1,PRKAA2,PRKAB1,TET2,HDAC9,PRPF31,KMT2B,ZMYM2,IRF4,NSD3,JAK2,DNMT3A,RB1,KMT2D,BRD2,LEF1,EP300
Disease	C0023487	Acute Promyelocytic Leukemia	DisGeNET Curated	2.758e-10	1.892e-06	4.73e-08	4.451e-07	57	468	ERBB4,MECOM,SMYD5,MGMT,KMT2A,MLLT1,SET,TRIM16,CTCF,SMARCA4,RERE,MYC,SP100,ATRX,PHF8,EHMT2,MBD2,NPM1,NUP98,CCNA2,CCNB1,CDK1,TOP2B,TP53,PCNA,HDAC1,AURKB,SP140,CDKN2A,ASXL1,PADI4,HMGN1,HMGN2,KDM6A,IDH1,IDH2,YWHAE,NCOR1,NCOR2,PRKCD,TET2,HDAC9,PCGF2,ZBTB16,SENP3,BCORL1,DAXX,BCOR,JAK2,DEK,DNMT3A,RARA,ATN1,LBR,REST,TBL1XR1,LEF1
Disease	C0152018	Esophageal carcinoma	DisGeNET Curated	7.611e-06	0.05221	0.0003325	0.003129	56	615	ERBB4,EYA4,ESR1,SAFB,MGMT,CUL2,SETD2,TP63,ATM,MYC,SOX9,GADD45B,AURKA,BMI1,GADD45G,PER2,BRCA1,BRCA2,GNAS,MAP3K7,OGG1,SIRT1,CCNB1,MTA1,H2AFX,TP53,TP53BP1,PCNA,CDK2,HDGF,CDKN2A,PADI4,OIP5,FOXA1,TTK,PRM3,VDR,CLOCK,CREBBP,CTCFL,MDC1,CTNNB1,HDAC9,ING1,GADD45A,PRDM2,NR1H4,DNMT1,DNMT3B,RAD51,RARA,RB1,NEIL1,ASCC1,RNF2,LEF1
Disease	C0023470	Myeloid Leukemia	DisGeNET Curated	7.137e-09	4.895e-05	9.237e-07	8.692e-06	55	484	ESR1,SMC1A,RPS6KA3,MECOM,EZH2,PARP1,KMT2A,MLLT1,MPG,FOS,SIRT2,ARNTL,CTCF,PRDM16,MYB,MYC,SPI1,KDM3B,KMT2E,GFI1,BMI1,PER2,CBX1,NPM1,NUP98,PSIP1,TOP2B,TP53,HDAC1,HDAC2,CDKN2A,ASXL1,CBX3,HMGB1,CHEK1,VDR,SYCP3,IDH1,IDH2,YY1,YWHAE,L3MBTL1,SETBP1,TET2,HDAC9,ING1,IRF4,GADD45A,JAK2,DEK,RARA,ATN1,DUSP1,LBR,MLLT10
Disease	C0004114	Astrocytoma	DisGeNET Curated	0.0009324	1	0.01501	0.1413	55	721	NCOA3,PHF20,ESR1,ACTB,EZH1,EZH2,MGMT,PRMT5,PPM1D,MST1,SETD2,SMARCA1,SMARCA2,SMARCA4,NCOA1,ATM,PRDM16,MYB,MYC,NCOA6,ATRX,NBN,NCL,BMI1,NPM1,NUP98,MSH6,TLE2,H2AFX,H3F3A,TOP2A,TOP2B,TP53,PCNA,CDK2,CDK5,CDK9,CDKN2A,UBE2N,FTO,PICK1,IDH1,IDH2,YWHAZ,PRKCA,ING1,JAK2,DNMT1,DNMT3A,DNMT3B,ATN1,ASCC1,YEATS4,BRD2,ING4
Disease	C1961102	Precursor Cell Lymphoblastic Leukemia Lymphoma	DisGeNET Curated	3.238e-08	0.0002221	3.47e-06	3.266e-05	54	492	AICDA,MECOM,IKZF1,EZH2,ARID5B,KMT2A,MLLT1,MLLT6,MPG,TRIM33,SMARCA1,MTRR,UHRF1,ATM,PRDM14,MYC,ATR,NBN,KAT2A,GFI1,AURKA,KAT2B,BUB1,NPM1,SIRT1,H2AFZ,TOP1,TP53,CDK2,CDKN2A,HMGB1,CHEK1,TTK,NSD2,IDH1,IDH2,YY1,PRKAA1,PRKAA2,PRKAB1,ZBTB16,GADD45A,JAK2,PRDM9,DNMT1,RAG1,RARA,ATN1,RB1,KAT6A,TBL1XR1,JMJD1C,HMGA2,LEF1
Disease	C0019829	Hodgkin Disease	DisGeNET Curated	1.063e-06	0.00729	6.361e-05	0.0005986	54	548	HDAC11,AICDA,MAZ,ACTB,EZH2,MGMT,SATB1,ASCC2,KMT2A,SFPQ,ANP32B,FOS,ATF7IP,ATM,MUTYH,MYB,MYC,KDM4C,GATA3,NBN,KDM6B,PRDM1,BMI1,BRCA1,BRCA2,MBD2,MAP3K7,NPM1,OGG1,RYBP,PSIP1,ZHX1,TP53,PCNA,HDAC1,CDK2,CDKN2A,ASXL1,HMGB1,VDR,YWHAE,NCOR2,TET2,HDAC9,IRF4,JAK2,RAG1,RAG2,HDAC6,ATN1,DUSP1,ASCC1,RING1,HDAC10
Disease	C4020875	Mental and motor retardation	DisGeNET Curated	2.927e-05	0.2007	0.001029	0.009688	54	614	SMC1A,ACTB,EYA1,ARID1A,EZH2,MECP2,PHF21A,SETD2,UBE2T,CTCF,SMARCA4,SMARCB1,MTRR,SMARCE1,RERE,RAI1,ZMYND11,ATRX,POGZ,SRCAP,BRCA2,BUB1,SATB2,ADNP,CIT,CDC6,KAT6B,PCNA,CDK5,HELLS,HLCS,HMGB3,CHD2,HIRA,KDM6A,VRK1,NSD2,SIN3A,IDH2,YWHAE,ZNF592,PDP1,CTBP1,CTNNB1,HDAC4,DNMT3B,RAD51,KAT6A,LBR,PHC1,KMT2D,HMGA2,SETD5,EP300
Disease	C1864897	Cognitive delay	DisGeNET Curated	2.927e-05	0.2007	0.001029	0.009688	54	614	SMC1A,ACTB,EYA1,ARID1A,EZH2,MECP2,PHF21A,SETD2,UBE2T,CTCF,SMARCA4,SMARCB1,MTRR,SMARCE1,RERE,RAI1,ZMYND11,ATRX,POGZ,SRCAP,BRCA2,BUB1,SATB2,ADNP,CIT,CDC6,KAT6B,PCNA,CDK5,HELLS,HLCS,HMGB3,CHD2,HIRA,KDM6A,VRK1,NSD2,SIN3A,IDH2,YWHAE,ZNF592,PDP1,CTBP1,CTNNB1,HDAC4,DNMT3B,RAD51,KAT6A,LBR,PHC1,KMT2D,HMGA2,SETD5,EP300
Disease	C0549473	Thyroid carcinoma	DisGeNET Curated	0.0002725	1	0.005974	0.05621	54	669	PHF20,ESR1,EZH2,MEN1,PARP1,MGMT,MPG,KAT5,FOS,MST1,SETD2,TP63,SNAI2,HLTF,ATM,MYC,TRIM24,AURKA,BRCA2,BUB1,CBX1,TAF1,HNF1A,SIRT3,SIRT1,CBX5,CBX7,TP53,TP53BP1,PCNA,CDK2,AURKB,CDK5,CDKN2A,SMUG1,HMGA1,FOXA1,PHB,PKM,VDR,IDH1,IDH2,ATF2,CREBBP,CSNK2A1,PRKCA,PRKCD,CTNNB1,PRDM2,RAD51,RARA,RBBP4,NCOA4,HMGA2
Disease	C0015625	Fanconi Anemia	DisGeNET Curated	3.988e-17	2.736e-13	4.559e-14	4.291e-13	53	285	RNF168,USP11,ESR1,MECOM,IKZF1,ZBTB7A,PARP1,MGMT,MPG,KAT5,USP16,BABAM1,RUVBL1,UBE2T,ATF7IP,SMARCA4,UHRF1,ATM,GABRG1,UIMC1,ATR,CENPX,GATA3,NBN,RUVBL2,GADD45G,BRCA1,BRCA2,NPM1,RNF8,CCNB1,MSH6,H2AFX,CDK1,TOP1,TP53,TP53BP1,PCNA,ASXL1,CHEK1,TTK,PHF1,YWHAE,CTBP1,PRKDC,TET2,HDAC9,DDB1,JAK2,RAD51,RB1,NEIL1,CENPS
Disease	C0009375	Colonic Neoplasms	DisGeNET Curated	1.429e-06	0.009801	8.306e-05	0.0007816	53	539	NCOA3,ESR1,ACTB,MECOM,BAP1,PARP1,MGMT,MPG,PPM1D,APEX1,TET1,HLTF,UHRF1,ATM,OGA,SPEN,MUTYH,KDM1A,MYB,MYC,SOX9,UIMC1,KDM5B,KDM6B,AURKA,HDAC3,RCOR1,BRD8,GNAS,MBD4,CCNB1,RIOX2,MSH6,BRD4,TP53,PCNA,CDK2,HDAC2,CDKN2A,SMUG1,HMGB1,CHUK,NIPBL,VDR,YWHAZ,PRKCB,PRKCD,CTNNB1,NR1H4,DNMT1,DNMT3A,DNMT3B,LEF1
Disease	C0021051	Immunologic Deficiency Syndromes	DisGeNET Curated	0.0001356	0.9304	0.003472	0.03267	53	635	ACTB,MECP2,PARP1,KMT2A,RAD54L,PPM1D,APBB1,AIRE,FSHR,ATM,MYC,KDM5B,NAP1L1,NBN,RUVBL2,STK4,BMI1,PPARGC1A,BRCA1,APOBEC2,NPM1,SMCHD1,APOBEC3H,SIRT1,PSIP1,PAK2,TP53,TP53BP1,APOBEC3G,HIRA,CHUK,UNG,HSPA1A,HSPA1B,VDR,APOBEC3D,SIN3A,PRKCD,PRKDC,KEAP1,APOBEC3F,JAK2,NR1H4,DNMT3A,DNMT3B,RAG1,RAG2,RARA,ATN1,LBR,MLLT10,KMT2D,LEF1
Disease	C0014859	Esophageal Neoplasms	DisGeNET Curated	1.687e-05	0.1157	0.0006688	0.006293	52	572	ERBB4,EYA4,ACTB,SAFB,MGMT,CUL2,PHF6,TP63,SNAI2,ATM,MYC,SOX9,GADD45B,AURKA,BMI1,GADD45G,PER2,BRCA1,BRCA2,GNAS,OGG1,SIRT1,CCNB1,H2AFX,TP53,TP53BP1,PCNA,CDK2,HDGF,CDKN2A,OIP5,FOXA1,TTK,PHB,PRM3,VDR,CLOCK,CTCFL,MDC1,CTNNB1,EPC2,GADD45A,PRDM2,NR1H4,DNMT1,DNMT3B,RAD51,RARA,RB1,NEIL1,RNF2,LEF1
Disease	C0524851	Neurodegenerative Disorders	DisGeNET Curated	0.00301	1	0.0324	0.3049	52	710	ERBB4,AICDA,EZH2,TRRAP,BAP1,PARP1,ATXN7,ATXN3,MPG,SUPT3H,OGT,KAT5,FOS,APBB1,APEX1,SIRT2,ATM,OGA,MUTYH,KDM1A,SP100,ATR,ATRX,NBN,NCL,KAT2A,PPARGC1A,KAT2B,BRCA2,OGG1,SIRT1,CDK1,PADI2,TP53,PCNA,CDK5,PADI4,UNG,HSPA1A,HSPA1B,PICK1,CREBBP,YWHAZ,PPP5C,HDAC9,KEAP1,NR1H4,DNMT1,HDAC6,ATN1,REST,ANP32A
Disease	C0079744	Diffuse Large B-Cell Lymphoma	DisGeNET Curated	1.846e-05	0.1266	0.0007196	0.006772	51	559	AICDA,IKZF1,DTX3L,ARID1A,EZH2,NPM3,MGMT,MTA3,ASCC2,KMT2A,SET,PRKAG3,SMARCA4,MTRR,ATM,MYC,PRDM1,BMI1,HDAC3,RCOR1,PER2,BRCA1,BRCA2,PSIP1,TLE1,H2AFX,MUM1,CDK1,TP53,PCNA,CDK2,CDK3,CDKN2A,SMUG1,UBE2N,YY1,CREBBP,PRKAA2,TET2,HDAC9,KMT2B,HDAC4,IRF4,DAXX,JAK2,HDAC6,MLLT10,KMT2D,BRD2,LEF1,EP300
Disease	C0024305	Lymphoma, Non-Hodgkin	DisGeNET Curated	4.643e-06	0.03184	0.0002166	0.002039	49	503	AICDA,ESR1,EZH2,PARP1,MGMT,PRMT5,KMT2A,RAD54L,MTRR,ATM,MYC,MYOD1,NBN,AURKA,BRCA1,MBD2,NPAS2,NPM1,ZBTB7C,POLE3,OGG1,MSH6,H2AFX,MUM1,CDC6,TP53,PCNA,CDK2,CDKN2A,ASXL1,HMGB1,VDR,POLE4,CLOCK,YY1,YWHAE,NCOR2,TET2,HDAC9,ZBTB16,ZMYM2,IRF4,HDAC6,ATN1,RB1,RING1,KMT2D,BRD2,LEF1
Disease	C0020179	Huntington Disease	DisGeNET Curated	0.0004624	1	0.008847	0.08325	49	604	ERCC6,KDM5C,KDM5D,MECP2,ATXN7,PRMT5,ATXN3,CUL1,APEX1,SIRT6,SKP1,SETD2,SIRT2,ATF7IP,ATM,MUTYH,SP1,ATRX,HDAC8,HDAC3,PPARGC1A,RCOR1,BRCA1,SUPT4H1,TAF4,MBD2,OGG1,SIRT1,PSIP1,BRD4,H2AFX,TP53,PCNA,HDAC1,HDAC2,CDK5,CDKN2A,SMUG1,VDR,H2AFY,CREBBP,PRKCA,HDAC9,HDAC4,PTMA,SETDB1,DRD1,HDAC6,REST
Disease	C0004352	Autistic Disorder	DisGeNET Curated	0.001835	1	0.02498	0.2351	49	644	KDM5C,MBD1,ACTB,MBD6,CXXC1,MECP2,WAC,ARID1B,SET,CHD8,CHD7,MBD3,TRIM33,SETD2,SMARCA1,RERE,MBD5,RAI1,GABRG1,SP1,ZMYND11,ATRX,PHF8,MBD4,NPAS2,RNF8,NSD1,BAZ1B,ADNP,OGG1,CDK5,PER1,HMGN1,UBE2H,SIN3A,CLOCK,YWHAE,CREBBP,YWHAZ,SETBP1,PRKCB,RNF40,NSD3,SETDB1,DNMT3A,DNTT,DRD1,JMJD1C,EP300
Disease	C1961099	Precursor T-Cell Lymphoblastic Leukemia-Lymphoma	DisGeNET Curated	5.687e-09	3.901e-05	7.502e-07	7.06e-06	48	391	RPS6KA3,MECOM,IKZF1,EZH2,PARP1,KMT2A,MLLT1,SET,PHF6,ATM,MYB,MYC,SPI1,GATA3,NAP1L1,BRCA1,BRCA2,TAF1,MBD2,HNF1A,NUP98,BRD4,SUZ12,TP53,PCNA,CDK2,CDKN2A,HMGA1,CHEK1,KDM6A,YY1,CREBBP,CTCFL,SETBP1,PRKAA1,PRKAA2,PRKAB1,HDAC4,JAK2,DEK,DNMT3A,RAG2,ATN1,DUSP1,ASCC1,MLLT10,HMGA2,LEF1
Disease	C0006118	Brain Neoplasms	DisGeNET Curated	0.001382	1	0.01983	0.1866	48	619	ERBB4,ESR1,EZH2,TRRAP,PARP1,MGMT,ARNTL,SMARCB1,ATM,MYC,SOX9,SP100,NAP1L1,KDM6B,AURKA,BMI1,BRCA1,SIRT1,CCNB1,MSH6,SUZ12,TP53,PCNA,CDK2,MTA2,CDKN2A,SMUG1,HMGB1,PKM,IDH1,IDH2,L3MBTL1,PRKDC,ING1,JAK2,DNMT3B,RAD51,ATN1,L3MBTL2,RB1,RBBP7,LBR,REST,MLLT10,HMGA2,TRIM28,ALKBH3,ING4
Disease	C0149925	Small cell carcinoma of lung	DisGeNET Curated	0.002468	1	0.02884	0.2714	48	637	MAX,ACTB,EZH2,PARP1,MGMT,KMT2A,MST1,TP63,SMARCA1,SMARCA2,SMARCA4,MYB,MYC,NCOA6,ASH1L,GFI1,AURKA,BMI1,MGA,SATB2,H2AFX,KAT6B,TOP1,TOP2A,TP53,PCNA,CDK2,AURKB,CDK7,CDKN2A,CHEK1,UBE2N,PKM,CDYL,HSPA1A,HSPA1B,CREBBP,PRKCB,PRKDC,HDAC9,NSD3,JAK2,DNMT3B,RAD51,RB1,REST,RLF,EP300
Disease	C0424688	Small head	DisGeNET Curated	4.219e-09	2.894e-05	5.906e-07	5.558e-06	47	375	ERCC6,SMC1A,RPS6KA3,ACTB,ARID1A,MECP2,SALL1,UBE2T,CTCF,SNAI2,SMARCA2,SMARCA4,SMARCB1,SMARCE1,RERE,ATR,ATRX,NBN,BRCA2,BUB1,SATB2,BAZ1B,CIT,CDC6,KAT6B,HCFC1,CDK5,HMGB3,CHUK,KDM6A,NIPBL,NSD2,SIN3A,CREBBP,ZNF592,CTBP1,PRKDC,CTNNB1,ZBTB16,HDAC4,BCOR,RAD51,RB1,KAT6A,PHC1,KMT2D,EP300
Disease	C0023493	Adult T-Cell Lymphoma/Leukemia	DisGeNET Curated	1.579e-05	0.1083	0.0006409	0.006031	47	497	AICDA,EZH2,MEN1,USP44,SATB1,PRMT5,KAT5,FOS,CTCF,ATF7IP,EPC1,SMARCA4,CENPV,ATM,PRDM16,MYB,MYC,HDAC8,GATA3,BUB1,SIRT1,CCNB1,H2BFS,RYBP,MSH6,MUM1,TP53,PCNA,CDK2,CDKN2A,APOBEC3G,HMGA1,HNRNPC,CHUK,KMT2C,POLE4,ATF2,CREBBP,CSNK2A1,PRKCB,TET2,IRF4,JAK2,DEK,DNTT,ASZ1,ATN1
Disease	C0026827	Muscle hypotonia	DisGeNET Curated	0.0009162	1	0.01479	0.1392	46	575	ERCC6,RPS6KA3,ACTB,ARID1A,EZH2,MECP2,KMT2A,CUL4B,CHD7,SETD2,CTCF,SMARCA4,SMARCB1,MTRR,SMARCE1,RERE,TRIM37,RAI1,SOX9,ATRX,SATB2,BAZ1B,ADNP,MSH6,KAT6B,HCFC1,HLCS,HIRA,KDM6A,VDR,VRK1,NSD2,SIN3A,IDH2,YWHAE,CREBBP,KANSL1,ZNF592,PDP1,CTNNB1,HDAC4,BCOR,RB1,KAT6A,KMT2D,EP300
Disease	C3469521	FANCONI ANEMIA, COMPLEMENTATION GROUP A (disorder)	DisGeNET Curated	4.682e-14	3.211e-10	1.784e-11	1.679e-10	45	252	RNF168,USP11,ESR1,MECOM,ZBTB7A,PARP1,MGMT,MPG,KAT5,BABAM1,UBE2T,ATF7IP,SMARCA4,UHRF1,ATM,GABRG1,UIMC1,ATR,CENPX,GATA3,NBN,GADD45G,BRCA1,BRCA2,NPM1,RNF8,CCNB1,MSH6,H2AFX,CDK1,TOP1,TP53,TP53BP1,PCNA,ASXL1,CHEK1,TTK,PHF1,YWHAE,CTBP1,TET2,JAK2,RAD51,RB1,NEIL1
Disease	C0038356	Stomach Neoplasms	DisGeNET Curated	0.0003927	1	0.007854	0.07391	45	537	ESR1,ACTB,ARID1A,BAP1,KMT2A,APEX1,TET1,HLTF,ATM,MUTYH,MYC,SOX9,KAT2A,AURKA,BMI1,HDAC3,KAT2B,NPM1,TDG,SIRT3,MSH6,MTA1,CBX7,SUZ12,TP53,PCNA,HDAC2,AURKB,CDK5,CDKN2A,CHEK1,PHB,KMT2C,PRKAA1,PRKAB1,PRKCB,CTNNB1,PCGF2,ING1,DDB1,GADD45A,DNMT1,RBX1,DNMT3B,EP300
Disease	C0007138	Carcinoma, Transitional Cell	DisGeNET Curated	2.395e-08	0.0001643	2.693e-06	2.534e-05	44	358	ERBB4,ARID1A,EZH2,PARP1,KMT2A,CHD6,SET,MST1,MYC,ATR,HDAC8,RSF1,GATA3,ALKBH1,BRCA1,GNAS,ALKBH2,OGG1,CCNA2,MSH6,CBX7,TP53,PCNA,HDAC1,CDK2,HDAC2,CDKN2A,HMGB1,KMT2C,HSPA1A,HSPA1B,KDM6A,VDR,CREBBP,NCOR1,TET2,DNMT1,RBX1,DNMT3A,DNMT3B,DUSP1,RNF2,ALKBH3,EP300
Disease	C0334634	Malignant lymphoma, lymphocytic, intermediate differentiation, diffuse	DisGeNET Curated	5.56e-08	0.0003814	5.692e-06	5.357e-05	42	343	AICDA,ARID1A,EZH2,PARP1,UBR5,PRMT5,MPG,SETMAR,CTCF,ATM,MYC,SOX9,ATR,PBK,NCL,PRDM1,BMI1,MAP3K7,NPM1,CCNA2,CCNB1,MUM1,SUZ12,CDC6,TP53,PCNA,CDK2,CDK9,CDKN2A,CHEK1,APOBEC3B,PRKCD,CTNNB1,IRF4,DAXX,RAD51,HDAC6,ATN1,RB1,LBR,RING1,LEF1
Disease	C0010606	Adenoid Cystic Carcinoma	DisGeNET Curated	3.397e-16	2.33e-12	2.26e-13	2.127e-12	41	186	SMC1A,ARID1A,HIST1H2AL,ARID5B,PPM1D,SETD2,TP63,SMARCA2,UHRF1,SMARCE1,ATM,MYB,ARID4B,ATRX,SRCAP,KDM6B,BRCA1,MORF4L1,MGA,USP22,NSD1,HIST1H1E,TOP2A,TP53,PCNA,CDK2,CDKN2A,KMT2C,BRD1,KDM6A,MIER2,CREBBP,KANSL1,PRKDC,CTNNB1,BCORL1,BCOR,TLK1,KAT6A,JMJD1C,EP300
Disease	C0030297	Pancreatic Neoplasm	DisGeNET Curated	6.195e-05	0.4249	0.001905	0.01793	41	436	ERBB4,ARID1A,EZH2,BAP1,MEN1,PARP1,MGMT,HDAC7,TRIM33,SETD2,ARNTL,TP63,ATM,MYC,SOX9,ATR,ATRX,AURKA,BMI1,BRCA1,BRCA2,GNAS,HNF1A,OGG1,SIRT3,TP53,PCNA,CDK2,CDK9,CDKN2A,HMGB1,KMT2C,PKM,KDM4A,CTNNB1,DCAF1,DAXX,GADD45A,ATN1,RB1,DUSP1
Disease	C0032460	Polycystic Ovary Syndrome	DisGeNET Curated	0.0004796	1	0.009037	0.08505	41	480	NCOA3,ERBB4,ESR1,ACTB,ARID1B,SET,FOS,PRKAG3,FSHR,ATM,SOX9,ARID4B,PBK,DMAP1,HDAC3,PPARGC1A,TONSL,GNAS,HNF1A,CCNB1,CDC6,TOP1,TOP2A,ZMYM5,PCNA,HELLS,TTK,UBE2H,RAD54B,FTO,HSPA1A,VDR,YWHAZ,NCOR1,PRKAA2,NOC2L,EMSY,ATN1,SAP30L,NCOA4,BRD2
Disease	C0027708	Nephroblastoma	DisGeNET Curated	1.3e-06	0.008916	7.621e-05	0.0007172	39	345	ESR1,EYA1,EZH2,KMT2A,MLLT1,MPG,SET,CTCF,TP63,SMARCB1,TRIM37,NCOA6,SPI1,BRCA1,BRCA2,MAP3K7,NPM1,TOP2A,TP53,PCNA,CDKN2A,PHF2,VDR,PAF1,CTR9,CSNK2A1,PRKCA,CTNNB1,PRM1,TET2,RNF40,PRDM2,APOBEC3A,DEK,DNMT3A,RARA,ATN1,RBBP7,REST
Disease	C0035412	Rhabdomyosarcoma	DisGeNET Curated	2.554e-05	0.1752	0.0009548	0.008985	39	391	ESR1,ACTL6A,EZH2,PARP1,MGMT,CARM1,NCOA2,SETD2,SIRT2,ARRB1,SMARCA1,SMARCA4,SMARCB1,NCOA1,ATM,KDM1A,MYC,SP1,MYOD1,NBN,PPARGC1A,KAT2B,MBD2,SIRT1,MSH6,PAX7,TP53,PCNA,CDKN2A,SMYD1,HMGB1,PKN1,PTMA,JARID2,RAG2,RARA,HDAC6,RB1,HMGA2
Disease	C0278996	Cancer of Head and Neck	DisGeNET Curated	0.0001635	1	0.004033	0.03796	39	426	ERCC6,MGMT,MYBBP1A,FOS,APEX1,PIWIL4,CTCF,SMARCA1,SMARCA2,SMARCA4,ATM,MUTYH,SOX9,NBN,BMI1,BRCA2,OGG1,CCNB1,MSH6,H2AFX,TP53,TP53BP1,CDK2,AURKB,CDKN2A,PIWIL1,CHEK1,CHUK,VDR,ING3,CLOCK,ING1,KEAP1,DEK,DNMT1,RBX1,RAD51,RB1,ING4
Disease	C0238463	Papillary thyroid carcinoma	DisGeNET Curated	0.002566	1	0.02884	0.2714	39	492	AICDA,ESR1,EZH2,MEN1,TTF2,KAT5,FOS,MST1,TRIM33,SETD2,ARNTL,TP63,ATM,MYC,NCL,TRIM24,PER2,BRCA1,USP22,SIRT3,SIRT1,TP53,PCNA,AURKB,CDKN2A,SMUG1,HMGB2,CHEK1,PKM,VDR,IDH1,CTNNB1,PRPF31,HDAC4,DNMT1,DNMT3A,DUSP1,NCOA4,TRIM27
Disease	C0032002	Pituitary Diseases	DisGeNET Curated	0.004727	1	0.04599	0.4328	39	510	ESR1,ACTB,EZH2,MEN1,ZBTB7A,SALL1,CUL4A,SFPQ,CHD7,FSHR,SMARCA4,SMARCB1,NCOA1,SOX9,GADD45B,POGZ,GADD45G,BRCA2,GNAS,HNF1A,SIRT1,CCNB1,PAX7,TP53,PCNA,CDK2,HDAC2,CDKN2A,HLCS,HMGB3,HMGA1,FTO,VDR,CLOCK,YWHAZ,CTBP1,CTNNB1,HMGA2,BRD2
Disease	C0079772	T-Cell Lymphoma	DisGeNET Curated	1.968e-07	0.00135	1.552e-05	0.000146	38	308	ARID1A,EZH2,GFI1B,CUL1,PHF6,MTRR,ATM,MYC,ATR,GATA3,PRDM1,BMI1,MGA,NPM1,MSH6,PSIP1,MUM1,TP53,PCNA,AURKB,CDKN2A,HNRNPC,VDR,YY1,ATF2,CTNNB1,CRTC2,TET2,ZMYM2,BCOR,GADD45A,JAK2,RAG1,RARA,RB1,KMT2D,LEF1,EP300
Disease	C0025286	Meningioma	DisGeNET Curated	0.0001462	1	0.003688	0.0347	38	409	ESR1,ACTB,BAP1,MEN1,MGMT,KMT2A,RAD54L,FOS,SMARCA1,SMARCB1,MTRR,SMARCE1,ATM,DOT1L,OGA,MUTYH,MYC,SP100,NBN,BRCA1,BRCA2,ZBTB7C,NTHL1,TP53,PCNA,CDK2,CDKN2A,YWHAZ,PRKCD,CTNNB1,HMGN5,ING2,PRDM2,JAK2,DNMT1,DRD1,RB1,MLLT10
Disease	C0032927	Precancerous Conditions	DisGeNET Curated	0.0006461	1	0.01139	0.1072	38	441	EYA4,ESR1,EZH2,PARP1,MGMT,PPM1D,FOS,SETD2,ATM,MYC,SOX9,BARD1,AURKA,BMI1,BRCA1,SUV39H1,SMCHD1,OGG1,H2BFS,MSH6,TP53,PCNA,HDAC1,CDK2,CDKN2A,CHEK1,PHB,IDH1,IDH2,SETBP1,CTNNB1,TET2,DNMT1,DNMT3B,RARA,ATN1,RB1,LEF1
Disease	C0279702	Conventional (Clear Cell) Renal Cell Carcinoma	DisGeNET Curated	0.004616	1	0.04504	0.4239	38	493	ERBB4,KDM5C,ARID1A,EZH2,BAP1,SATB1,SPOP,CUL2,PPM1D,SETD2,SMARCA1,MTRR,ATM,MYC,CENPX,GATA3,NCL,PPARGC1A,KAT2B,GADD45G,GNAS,OGG1,CCNA2,TP53,PCNA,CDKN2A,HMGB1,KDM6A,APOBEC3B,TET2,HDAC9,HMGN5,KMT2B,DNMT1,RBX1,PHC1,KMT2D,PBRM1
Disease	C0042133	Uterine Fibroids	DisGeNET Curated	7.223e-06	0.04954	0.0003176	0.002988	37	343	ESR1,ACTB,EZH2,MEN1,SALL1,NCOA2,FOS,APEX1,MST1,ATF7IP,TET1,SMARCB1,NCOA1,SP1,ATR,FBRS,OGG1,KAT6B,TP53,PCNA,CDK2,CDKN2A,VDR,NCOR1,NCOR2,KANSL1,PRKCB,CTNNB1,TET3,DNMT1,DNMT3A,DRD1,ATN1,KAT6A,REST,TRIM27,HMGA2
Disease	C0023492	Leukemia, T-Cell	DisGeNET Curated	1.569e-05	0.1076	0.0006406	0.006029	37	355	PHF20,AICDA,RPS6KA3,EZH2,MEN1,USP44,SATB1,KMT2A,FOS,ATF7IP,ATM,PRDM16,MYB,MYC,ATR,PBK,TAF8,LDB1,SIRT1,CCNB1,MSH6,TP53,PCNA,CDKN2A,HMGB1,CHUK,KMT2C,YY1,TET2,IRF4,JAK2,JARID2,DNMT3A,DNTT,RAG2,ATN1,LBR
Disease	C0032580	Adenomatous Polyposis Coli	DisGeNET Curated	9.445e-05	0.6478	0.002633	0.02478	37	386	ERBB4,ESR1,ACTB,MEN1,PARP1,MGMT,FOS,HLTF,ATM,SPEN,MUTYH,MYC,SOX9,SP1,BRCA1,BRCA2,NTHL1,OGG1,TFDP1,CCNB1,MSH6,H2AFX,CDK1,TP53,PCNA,HDAC2,CDKN2A,CHEK1,YWHAZ,CTBP1,PRKDC,CTNNB1,NR1H4,DNMT1,DNMT3A,DNMT3B,LEF1
Disease	C0005699	Blast Phase	DisGeNET Curated	1.114e-10	7.644e-07	2.123e-08	1.998e-07	36	215	AICDA,MECOM,IKZF1,GFI1B,ARNTL,SMARCB1,ATM,MYB,MYC,AURKA,BMI1,MBD2,NPM1,NUP98,H2BFS,H2AFX,SUZ12,TP53,PCNA,CDK2,CDKN2A,ASXL1,UNG,IDH1,IDH2,YY1,YWHAE,CREBBP,PRKDC,TET2,PRDM2,JAK2,ATN1,LBR,HMGA2,EP300
Disease	C0010417	Cryptorchidism	DisGeNET Curated	8.093e-07	0.005551	5.046e-05	0.0004749	36	300	ERCC6,KDM5C,ESR1,SMC1A,ACTB,ARID1A,EZH2,MECP2,SALL1,CUL4B,CHD7,MIER1,CTCF,TP63,SMARCA2,SMARCA4,SMARCB1,SMARCE1,SOX9,ATR,ATRX,MYOD1,PHF8,CDC6,KAT6B,KDM6A,NIPBL,NSD2,SIN3A,CREBBP,ZBTB16,BCOR,DDB2,KMT2D,SETD5,EP300
Disease	C0006413	Burkitt Lymphoma	DisGeNET Curated	0.0002459	1	0.005547	0.0522	36	390	AICDA,MAX,MAZ,ARID1A,EZH2,MGMT,KMT2A,HDAC7,SMARCA1,SMARCA4,ATM,MYC,PBK,PRDM1,BMI1,BRCA1,SIRT4,BRD4,MUM1,TP53,PCNA,CDK2,CDKN2A,CENPC,HMGA1,YY1,ATF2,ING1,IRF4,DNMT1,DNMT3B,RAG1,ATN1,LBR,LEF1,EP300
Disease	C0007124	Noninfiltrating Intraductal Carcinoma	DisGeNET Curated	4.356e-07	0.002988	2.873e-05	0.0002704	35	280	NCOA3,FBL,ESR1,ACTB,EZH2,PARP1,NCOA2,SIRT6,MST1,PELP1,CTCF,TP63,KDM2A,ATM,MYC,SOX9,AURKA,BRCA1,BRCA2,MSH6,MTA1,TLE1,CBX7,TOP2A,TP53,PCNA,CDKN2A,CHEK1,BRMS1,CREBBP,NCOR1,NCOR2,CTNNB1,TET2,DAPK3
Disease	C0023267	Fibroid Tumor	DisGeNET Curated	8.531e-07	0.005851	5.271e-05	0.0004961	35	288	ESR1,ACTB,EZH2,SALL1,NCOA2,FOS,APEX1,MST1,ATF7IP,TET1,SMARCB1,NCOA1,SP1,ATR,BRCA1,FBRS,OGG1,KAT6B,TP53,PCNA,CDK2,CDKN2A,NCOR1,NCOR2,KANSL1,PRKCB,CTNNB1,TET3,DNMT1,DNMT3A,DRD1,ATN1,REST,TRIM27,HMGA2
Disease	C1800706	Idiopathic Pulmonary Fibrosis	DisGeNET Curated	0.0001315	0.9018	0.003378	0.03179	34	349	EZH2,HIST1H4I,MECP2,HIST1H4A,HIST1H4D,HIST1H4F,HIST1H4K,HIST1H4J,HIST1H4C,HIST1H4H,HIST1H4B,HIST1H4E,HIST1H4L,HIST2H4A,NCOA2,HDAC7,MST1,TP63,SNAI2,HIST4H4,FBRS,CCNA2,BRD4,TP53,PCNA,CDKN2A,HIST1H2AH,HIST2H4B,CREBBP,HDAC9,DNMT1,ASCC1,ING4,LEF1
Disease	C0025517	Metabolic Diseases	DisGeNET Curated	0.00124	1	0.01802	0.1696	34	395	ZMPSTE24,PARP1,KMT2A,PRKAG2,KAT5,FSHR,ATM,KAT2A,PPARGC1A,KAT2B,BRCA2,GNAS,ZBTB7C,SIRT3,SIRT1,TP53,CDKN2A,PRM3,PKM,FTO,HSPA1A,HSPA1B,IDH1,IDH2,CLOCK,NCOR2,PRKAA1,PRKAA2,PRKAB1,CTNNB1,HDAC9,NR1H4,ATN1,DUSP1
Disease	C0206698	Cholangiocarcinoma	DisGeNET Curated	0.001883	1	0.02548	0.2398	34	405	AICDA,ESR1,ARID1A,EZH2,BAP1,MGMT,FSHR,SNAI2,MUTYH,PBK,BMI1,GNAS,OGG1,CCNB1,MTA1,TP53,PCNA,CDKN2A,HMGB1,PHB,KMT2C,VDR,IDH1,IDH2,HDAC4,PAGR1,GADD45A,TLK1,NR1H4,DNMT1,HDAC6,NEIL1,KMT2D,PBRM1
Disease	C0015230	Exanthema	DisGeNET Curated	0.003509	1	0.03686	0.3469	34	421	AICDA,ACTB,MECP2,SATB1,KMT2A,MST1,CTCF,SMARCB1,MTRR,ATM,NCL,BRCA1,BRCA2,GNAS,NPM1,HNF1A,SATB2,CCNA2,MSH6,TOP2A,TP53,CDK2,CDKN2A,SMUG1,HLCS,HMGB1,IDH1,CREBBP,KEAP1,PRDM9,RB1,LBR,HMGA2,BRD2
Disease	C0025990	Micrognathism	DisGeNET Curated	3.18e-06	0.02181	0.0001618	0.001522	33	279	ERCC6,ZMPSTE24,KDM5C,SMC1A,EZH2,MECP2,PHF21A,SET,TP63,RAI1,SOX9,ATR,ATRX,MYOD1,NBN,BUB1,MAP3K7,SATB2,BAZ1B,CDC6,KAT6B,CDK5,HELLS,NIPBL,NSD2,CREBBP,ZNF592,CTBP1,DNMT3B,RB1,LBR,SETD5,EP300
Disease	C0553580	Ewings sarcoma	DisGeNET Curated	0.0003328	1	0.006927	0.06519	33	352	ERBB4,EYA3,EZH2,PARP1,SMARCA5,SETD2,TP63,ATM,KDM1A,MYC,KDM3A,EED,PBK,BMI1,MBD2,SATB2,SIRT1,MSH6,H2AFX,SUZ12,TP53,PCNA,HDGF,AURKB,CDKN2A,SMUG1,CREBBP,PRKCB,BCOR,ATN1,RB1,REST,PRMT3
Disease	C0021364	Male infertility	DisGeNET Curated	4.211e-07	0.002889	2.804e-05	0.0002639	32	243	ESR1,FKBP6,ARNTL,FSHR,MTRR,ATM,SOX9,AURKC,GADD45G,TDRD1,OGG1,TDRD7,TP53,PIWIL1,UBE2B,HSPA1A,HSPA1B,DDX4,PICK1,DNMT3L,H2BFWT,CLOCK,PRM1,PRM2,H1FNT,PRDM9,DNMT1,DNMT3B,RAG1,PIWIL2,KMT2D,BRD2
Disease	C1857130	Hypoplastic mandible condyle	DisGeNET Curated	6.808e-06	0.04669	0.0003032	0.002853	32	276	ERCC6,ZMPSTE24,KDM5C,SMC1A,EZH2,MECP2,PHF21A,TP63,RAI1,SOX9,ATR,ATRX,MYOD1,NBN,BUB1,MAP3K7,SATB2,BAZ1B,CDC6,KAT6B,CDK5,HELLS,NIPBL,NSD2,CREBBP,ZNF592,CTBP1,DNMT3B,RB1,LBR,SETD5,EP300
Disease	C0240295	Mandibular hypoplasia	DisGeNET Curated	8.528e-06	0.0585	0.0003699	0.003481	32	279	ERCC6,ZMPSTE24,KDM5C,SMC1A,EZH2,MECP2,PHF21A,TP63,RAI1,SOX9,ATR,ATRX,MYOD1,NBN,BUB1,MAP3K7,SATB2,BAZ1B,CDC6,KAT6B,CDK5,HELLS,NIPBL,NSD2,CREBBP,ZNF592,CTBP1,DNMT3B,RB1,LBR,SETD5,EP300
Disease	C0038379	Strabismus	DisGeNET Curated	1.525e-05	0.1046	0.0006262	0.005893	32	287	ERCC6,ARID1A,EZH2,GATAD2B,PHF21A,KMT2A,CHD7,CTCF,SMARCA4,SMARCB1,SMARCE1,ATM,RERE,TRIM37,RAI1,ATR,BAZ1B,ADNP,KAT6B,KDM6A,NIPBL,NSD2,SIN3A,CREBBP,ZNF592,CTBP1,CTNNB1,ZBTB16,DDB2,KAT6A,KMT2D,EP300
Disease	C0024301	Lymphoma, Follicular	DisGeNET Curated	0.000598	1	0.01077	0.1013	32	349	AICDA,ESR1,ARID1A,EZH2,MGMT,KMT2A,SET,TP63,ATM,MYC,GADD45B,BMI1,BRCA1,BRCA2,OGG1,CCNB1,MUM1,SUZ12,TP53,PCNA,CDK3,CDKN2A,CHEK1,VDR,ATF2,CREBBP,KMT2B,IRF4,DNMT3B,DNTT,RING1,KMT2D
Disease	C0037286	Skin Neoplasms	DisGeNET Curated	9.73e-07	0.006674	5.906e-05	0.0005558	31	240	ERBB4,AICDA,BAP1,MEN1,MGMT,AIRE,ATM,SP1,AURKA,BMI1,NPM1,NTHL1,OGG1,SIRT1,MSH6,TP53,TP53BP1,PCNA,CDKN2A,CHUK,UBE2B,VDR,CLOCK,ATF2,CSNK2A1,PRKCD,CTNNB1,DDB2,RARA,HDAC6,TRIM27
Disease	C0151779	Cutaneous Melanoma	DisGeNET Curated	2.342e-06	0.01606	0.0001265	0.00119	31	250	NCOA3,CHAF1B,EZH2,BAP1,PARP1,MGMT,APEX1,NCOA1,PRDM16,MYB,MYC,BRCA1,BRCA2,TOP2A,TP53,PCNA,CDK2,AURKB,CDKN2A,FTO,VDR,BRMS1,ING3,CLOCK,CHD5,CTNNB1,IRF4,PRDM2,SETDB1,KDM5A,CHAF1A
Disease	C0027022	Myeloproliferative disease	DisGeNET Curated	9.088e-06	0.06233	0.0003896	0.003666	30	254	RPS6KA3,MECOM,KMT2A,TRIM33,MYB,NPM1,NUP98,PSIP1,SUZ12,TP53,CDKN2A,ASXL1,BRCC3,IDH1,IDH2,YWHAE,CREBBP,L3MBTL1,CTNNB1,CHTOP,TET2,ZMYM2,JAK2,TET3,DNMT3A,RARA,ATN1,MLLT10,HMGA2,EP300
Disease	C0007114	Malignant neoplasm of skin	DisGeNET Curated	2.589e-05	0.1776	0.0009548	0.008985	30	268	AICDA,EZH2,CUL4A,PPM1D,FOS,SIRT6,SKP1,SIRT2,TP63,SMARCA2,SMARCA4,KDM5B,AURKA,BMI1,BRCA1,NTHL1,OGG1,SIRT1,TP53,PCNA,CDK2,CDKN2A,UBE2B,PKM,VDR,PRKCA,IRF4,DDB2,APOBEC3A,TRIM27
Disease	C0175754	Agenesis of corpus callosum	DisGeNET Curated	5.904e-05	0.4049	0.001857	0.01748	30	280	ERCC6,ESR1,ACTB,MEN1,MGMT,PPM1D,FOS,SMARCA2,ATM,RERE,SPEN,MYB,BARD1,BRCA1,CIT,CCNB1,KAT6B,TOP2A,TP53,PCNA,CDK2,CDK5,CDKN2A,KDM6A,SIN3A,CREBBP,CTNNB1,PRPF31,PHC1,EP300
Disease	C0281361	Adenocarcinoma of pancreas	DisGeNET Curated	0.001917	1	0.02554	0.2403	30	344	NCOA3,ACTB,EYA2,EZH2,MECP2,MEN1,HDAC7,SETD2,SMARCA2,SMARCA4,SP1,BRCA1,BRCA2,HNF1A,SIRT1,CBX7,TP53,HDAC1,HDAC2,CDKN2A,PIWIL1,HMGA1,PKM,CHD5,PRKAA1,PRKAA2,PRKAB1,CTNNB1,NSD3,RAD51
Disease	C0346153	Breast Cancer, Familial	DisGeNET Curated	7.932e-11	5.44e-07	1.554e-08	1.463e-07	29	144	ESR1,PARP1,MGMT,RAD54L,PPM1D,BABAM1,ATM,MUTYH,MYC,UIMC1,BARD1,NBN,PPARGC1A,PER2,BRCA1,BRCA2,MSH6,TP53,PER1,HMGA1,CHEK1,TTK,PHB,BCORL1,GADD45A,EMSY,JAK2,RAD51,EP300
Disease	C0023448	Lymphoid leukemia	DisGeNET Curated	1.082e-07	0.0007421	9.394e-06	8.84e-05	29	195	AICDA,MECOM,IKZF1,PRMT5,KMT2A,MPG,TRIM33,UHRF1,ATM,MYB,MYC,MYOD1,GFI1,BMI1,BUB1,KDM2B,NUP98,SIRT1,TOP1,TP53,CDK2,CDKN2A,YY1,JAK2,DNTT,RAG1,RARA,ATN1,TBL1XR1
Disease	C0003504	Aortic Valve Insufficiency	DisGeNET Curated	1.131e-05	0.07758	0.000476	0.004479	29	244	NCOA3,ESR1,KDM5D,EZH2,ZBTB7A,HIST1H2BE,NCOA2,MYBBP1A,FOS,APEX1,PELP1,TP63,MYC,SOX9,PPARGC1A,BRCA1,SIRT1,KAT7,MSH6,BRD4,CDK1,TP53,PCNA,HDAC1,CDK2,CDK5,FOXA1,MDC1,HDAC6
Disease	C0279628	Adenocarcinoma Of Esophagus	DisGeNET Curated	0.0002743	1	0.005974	0.05621	29	291	AICDA,ESR1,MAX,ACTB,ARID1A,PARP1,SAFB,MGMT,APOBEC1,HIF1AN,UHRF1,MYC,SOX9,AURKA,MAP3K7,HNF1A,H2AFX,CDK1,TP53,PCNA,CDKN2A,PADI4,VDR,YWHAZ,JAK2,NR1H4,DNMT1,RARA,ASCC1
Disease	C0751690	Malignant Peripheral Nerve Sheath Tumor	DisGeNET Curated	8.619e-08	0.0005912	7.953e-06	7.484e-05	28	182	EYA4,ESR1,COPRS,EZH2,PARP1,CUL1,MST1,SMARCB1,SOX9,EED,ATRX,HDAC8,AURKA,BRCA1,BRCA2,TLE1,BRD4,SUZ12,TOP2A,TP53,PCNA,CDKN2A,SMUG1,HMGA1,HDAC9,RB1,PARP2,HMGA2
Disease	C1836542	Depressed nasal bridge	DisGeNET Curated	4.182e-07	0.002868	2.804e-05	0.0002639	28	196	SMC1A,RPS6KA3,EYA1,ARID1A,EZH2,MECP2,CHD7,TP63,SMARCA4,SMARCB1,SMARCE1,RERE,TRIM37,RAI1,SOX9,ATRX,MYOD1,NBN,GNAS,HELLS,UBE2A,NIPBL,SMARCAL1,SETBP1,HDAC4,DNMT3B,LBR,SETD5
Disease	C3550546	Depressed nasal root/bridge	DisGeNET Curated	4.182e-07	0.002868	2.804e-05	0.0002639	28	196	SMC1A,RPS6KA3,EYA1,ARID1A,EZH2,MECP2,CHD7,TP63,SMARCA4,SMARCB1,SMARCE1,RERE,TRIM37,RAI1,SOX9,ATRX,MYOD1,NBN,GNAS,HELLS,UBE2A,NIPBL,SMARCAL1,SETBP1,HDAC4,DNMT3B,LBR,SETD5
Disease	C4280495	Concave bridge of nose	DisGeNET Curated	4.182e-07	0.002868	2.804e-05	0.0002639	28	196	SMC1A,RPS6KA3,EYA1,ARID1A,EZH2,MECP2,CHD7,TP63,SMARCA4,SMARCB1,SMARCE1,RERE,TRIM37,RAI1,SOX9,ATRX,MYOD1,NBN,GNAS,HELLS,UBE2A,NIPBL,SMARCAL1,SETBP1,HDAC4,DNMT3B,LBR,SETD5
Disease	C1176475	Ductal Carcinoma	DisGeNET Curated	7.81e-07	0.005357	4.942e-05	0.000465	28	202	NCOA3,ERBB4,ESR1,RPS6KA3,ACTB,ARID1A,OGT,PELP1,CTCF,TP63,MYB,MYC,NCL,AURKC,BRD8,BRCA1,BRCA2,MBD2,TP53,PCNA,CDKN2A,HMGA1,FOXA1,CREBBP,NCOR1,PRKCD,DNMT1,ANP32A
Disease	C1134719	Invasive Ductal Breast Carcinoma	DisGeNET Curated	2.748e-06	0.01885	0.0001439	0.001354	28	215	FBL,ESR1,MGMT,CTCF,TET1,KDM2A,ATM,MYC,AURKA,BMI1,BRCA1,SIRT1,MTA1,CBX7,PAK2,TP53,PCNA,CDKN2A,VDR,CHD1L,CTBP1,TET2,NR1H4,DNMT1,RAD51,RB1,NCOA4,ELP3
Disease	C0036631	Seminoma	DisGeNET Curated	3.611e-06	0.02477	0.000172	0.001619	28	218	AICDA,ESR1,ACTB,MGMT,PRMT5,APEX1,PIWIL4,KDM1A,KDM3A,PRDM1,AURKA,TDRD1,CBX5,RNF20,TP53,CDK2,PIWIL1,CBX3,HMGA1,PRM3,WDR77,DDX4,HDAC9,DNMT1,DNMT3B,DRD1,PIWIL2,HMGA2
Disease	C0032584	polyps	DisGeNET Curated	0.000292	1	0.006337	0.05964	28	278	AICDA,ESR1,EZH2,PARP1,MGMT,MUTYH,SOX9,AURKA,PER2,GNAS,PRDM5,OGG1,SIRT1,MSH6,TP53,HDAC1,HDAC2,AURKB,CDKN2A,HMGA1,DNMT3L,VDR,YWHAZ,CTNNB1,NR1H4,DNMT3B,RAG2,ELP3
Disease	C0037932	Curvature of spine	DisGeNET Curated	0.0004891	1	0.009166	0.08626	28	287	RPS6KA3,ACTB,ARID1A,EZH2,MECP2,CUL4B,UBE2T,SMARCA4,SMARCB1,SMARCE1,RAI1,SOX9,ATR,MYOD1,BRCA2,MAP3K7,KAT6B,KDM6A,NSD2,SIN3A,IDH1,IDH2,CREBBP,CTBP1,RAD51,KMT2D,SETD5,EP300
Disease	C0700208	Acquired scoliosis	DisGeNET Curated	0.001196	1	0.01749	0.1646	28	304	RPS6KA3,ACTB,ARID1A,EZH2,MECP2,CUL4B,UBE2T,SMARCA4,SMARCB1,SMARCE1,RAI1,SOX9,ATR,MYOD1,BRCA2,MAP3K7,KAT6B,KDM6A,NSD2,SIN3A,IDH1,IDH2,CREBBP,CTBP1,RAD51,KMT2D,SETD5,EP300
Disease	C0032000	Pituitary Adenoma	DisGeNET Curated	0.0009072	1	0.01475	0.1388	27	284	ESR1,ACTB,EZH2,MEN1,MGMT,CUL4A,ARRB1,FSHR,MYB,MYC,BMI1,GADD45G,GNAS,MSH6,PAX7,TP53,CDKN2A,HMGA1,IDH1,PRKCA,CTNNB1,DNMT1,RB1,PHC1,RING1,HMGA2,BRD2
Disease	C0079773	Lymphoma, T-Cell, Cutaneous	DisGeNET Curated	0.0002384	1	0.005396	0.05078	26	247	ARID1A,MGMT,FOS,HDAC7,SIRT2,CTCF,TP63,NCOA1,ATM,MYB,MYC,AURKA,HDAC3,SIRT1,TP53,CDK2,CDKN2A,PRKCB,HDAC9,IRF4,JAK2,DNMT1,DNMT3A,RARA,ATN1,ASCC1
Disease	C0032019	Pituitary Neoplasms	DisGeNET Curated	0.0008792	1	0.01443	0.1358	26	269	ESR1,EZH2,MEN1,MGMT,CUL4A,SETD2,TP63,SMARCB1,BMI1,GADD45G,GNAS,HNF1A,MTA1,CDK1,TP53,PCNA,CDKN2A,RCC1,HMGA1,PRKCA,CTBP1,GADD45A,DNMT1,RB1,HMGA2,BRD2
Disease	C0031511	Pheochromocytoma	DisGeNET Curated	0.001824	1	0.02487	0.234	26	283	MAX,ACTB,BAP1,MEN1,MGMT,MPG,CUL2,SET,CBX4,SETD2,TET1,SNAI2,MYC,ATRX,GNAS,TNP1,TP53,CDKN2A,SMUG1,IDH1,IDH2,CREBBP,PRDM2,RB1,DUSP1,KMT2D
Disease	C0002893	Refractory anemias	DisGeNET Curated	0.002441	1	0.02884	0.2714	26	289	ESR1,PARP1,FOS,CHD7,DNAJC2,TRIM16,KDM1A,GADD45B,SP1,CDK1,TOP2B,TP53,PCNA,CDK2,CDK5,CDKN2A,ASXL1,PADI4,HMGB1,YWHAE,YWHAZ,PKN1,TET2,ZBTB16,JAK2,RARA
Disease	C0035372	Rett Syndrome	DisGeNET Curated	2.634e-09	1.807e-05	3.833e-07	3.607e-06	25	127	ACTB,HIST1H4I,CXXC1,MECP2,HIST1H4A,HIST1H4D,HIST1H4F,HIST1H4K,HIST1H4J,HIST1H4C,HIST1H4H,HIST1H4B,HIST1H4E,HIST1H4L,HIST2H4A,SIRT2,MBD5,ATRX,HIST4H4,HIST2H4B,CREBBP,NCOR2,DNMT3B,HDAC6,JMJD1C
Disease	C0239234	Low set ears	DisGeNET Curated	3.563e-06	0.02444	0.000171	0.001609	25	182	ZMPSTE24,ACTB,EYA1,ARID1A,MECP2,KMT2A,SOX9,ATR,ATRX,SATB2,CDC6,KAT6B,HIRA,NIPBL,YWHAE,CREBBP,ZNF592,SETBP1,BCOR,DNMT3B,HDAC6,RB1,KAT6A,LBR,EP300
Disease	C0242596	Neoplasm, Residual	DisGeNET Curated	0.0001007	0.6907	0.002763	0.026	25	221	ESR1,RPS6KA3,MECOM,IKZF1,KMT2A,MLLT1,MBD5,MYC,NPM1,NUP98,PSIP1,TLE1,TLE2,TLE4,TP53,CDKN2A,IDH1,YY1,PRKCA,TET2,HDAC9,JAK2,DEK,DNMT3A,RARA
Disease	C0013274	Patent ductus arteriosus	DisGeNET Curated	0.0001655	1	0.004055	0.03816	25	228	ZMPSTE24,USP11,ACTB,PARP1,CHD7,ARNTL,TP63,SMARCA1,SMARCA4,SOX9,NCL,SSRP1,PER2,BRCA1,USP22,TP53,MTA2,CDKN2A,PER1,FOXA1,CLOCK,CREBBP,BCOR,KAT6A,EP300
Disease	C0040100	Thymoma	DisGeNET Curated	7.435e-05	0.5099	0.002256	0.02123	24	204	ESR1,MECOM,BAP1,ZBTB7A,MGMT,AIRE,TP63,SMARCC1,ATM,MYC,CCNA2,MTA1,TP53,CDK2,AURKB,CDKN2A,HMGB1,HMGN1,KMT2C,BCOR,JAK2,DNMT3B,RAG1,PBRM1
Disease	C1839764	Broad flat nasal bridge	DisGeNET Curated	0.0007129	1	0.01226	0.1154	24	237	ERCC6,ACTB,ARID1A,TP63,SMARCA4,SMARCB1,SMARCE1,RERE,TRIM37,RAI1,ATRX,SRCAP,BAZ1B,ADNP,HIRA,KDM6A,NSD2,SIN3A,CREBBP,CTBP1,PRPF31,RB1,KMT2D,EP300
Disease	C1849367	Nasal bridge wide	DisGeNET Curated	0.0007129	1	0.01226	0.1154	24	237	ERCC6,ACTB,ARID1A,TP63,SMARCA4,SMARCB1,SMARCE1,RERE,TRIM37,RAI1,ATRX,SRCAP,BAZ1B,ADNP,HIRA,KDM6A,NSD2,SIN3A,CREBBP,CTBP1,PRPF31,RB1,KMT2D,EP300
Disease	C0020534	Orbital separation excessive	DisGeNET Curated	0.0012	1	0.01752	0.1648	24	246	ZMPSTE24,RPS6KA3,ACTB,EZH2,KMT2A,SETD2,TRIM37,RAI1,SOX9,ZMYND11,ATRX,MYOD1,MAP3K7,KAT6B,NSD2,SIN3A,YWHAE,ZNF592,SETBP1,CTBP1,DNMT3B,RB1,LBR,HMGA2
Disease	C0005745	Blepharoptosis	DisGeNET Curated	0.001579	1	0.02188	0.2059	24	251	SMC1A,ACTB,MECP2,ATXN3,CHD7,TP63,ZMYND11,ATRX,ADNP,KAT6B,HMGB3,HIRA,KDM6A,NIPBL,NSD2,CREBBP,ZNF592,SETBP1,CTBP1,BCOR,RB1,KAT6A,KMT2D,EP300
Disease	C1857276	Trichohepatoenteric Syndrome	DisGeNET Curated	0.004087	1	0.04046	0.3807	24	270	ERCC6,MEN1,TP63,ATM,MUTYH,RAI1,SOX9,ATR,ATRX,SATB2,NSD1,MSH6,MAEL,TP53,HMGN1,VDR,CREBBP,KANSL1,ZMYM2,DNMT3B,RAD51,HUWE1,EHMT1,EP300
Disease	C1535926	Neurodevelopmental Disorders	DisGeNET Curated	1.224e-07	0.0008398	1.037e-05	9.757e-05	23	132	KDM5C,EZH2,CXXC1,MECP2,PHF21A,ARID1B,CHD7,SMARCA1,SMARCA4,MBD5,RAI1,KDM5B,POGZ,PHF8,SATB2,HCFC1,HMGN1,SETD1A,USP7,KMT2D,RNF2,EHMT1,ELP4
Disease	C1386048	Intrauterine retardation	DisGeNET Curated	2.172e-05	0.1489	0.0008321	0.007831	23	177	ERCC6,ZMPSTE24,SMC1A,ARID1A,SMARCA2,SMARCA4,SMARCB1,SMARCE1,TRIM37,ATR,MYOD1,NBN,SRCAP,CDC6,NIPBL,NSD2,SMARCAL1,SIN3A,ZNF592,CTBP1,HDAC6,RB1,HMGA2
Disease	C0021296	Infant, Small for Gestational Age	DisGeNET Curated	2.172e-05	0.1489	0.0008321	0.007831	23	177	ERCC6,ZMPSTE24,SMC1A,ARID1A,SMARCA2,SMARCA4,SMARCB1,SMARCE1,TRIM37,ATR,MYOD1,NBN,SRCAP,CDC6,NIPBL,NSD2,SMARCAL1,SIN3A,ZNF592,CTBP1,HDAC6,RB1,HMGA2
Disease	C0015934	Fetal Growth Retardation	DisGeNET Curated	4.81e-05	0.3299	0.001578	0.01485	23	186	ERCC6,ZMPSTE24,SMC1A,ARID1A,SMARCA2,SMARCA4,SMARCB1,SMARCE1,TRIM37,ATR,MYOD1,NBN,SRCAP,CDC6,NIPBL,NSD2,SMARCAL1,SIN3A,ZNF592,CTBP1,HDAC6,RB1,HMGA2
Disease	C1384666	hearing impairment	DisGeNET Curated	0.0001586	1	0.00397	0.03736	23	201	ERCC6,EYA1,ARID1A,MECP2,SALL1,CHD7,TP63,SMARCA4,SMARCB1,SMARCE1,RAI1,SOX9,GNAS,PRDM5,KAT6B,KDM6A,NSD2,SIN3A,CREBBP,BCOR,DNMT1,KMT2D,EP300
Disease	C0220668	Congenital contractural arachnodactyly	DisGeNET Curated	0.0003713	1	0.007468	0.07028	23	213	AICDA,ARID1A,BAP1,SOX9,GNAS,OGG1,CCNB1,MTA1,PSIP1,CDK1,TP53,CDKN2A,ASXL1,KMT2C,PKM,VDR,IDH1,IDH2,YWHAE,TET2,DNMT1,NEIL1,PBRM1
Disease	C0206708	Cervical Intraepithelial Neoplasia	DisGeNET Curated	0.0003713	1	0.007468	0.07028	23	213	ESR1,ARID1A,MTRR,ATM,KDM4B,MYC,GATA3,BMI1,BUB1,MBD2,CDC6,TP53,TP53BP1,PCNA,CDKN2A,HMGB1,CHEK1,UBE2B,SYCP3,CENPH,KEAP1,DNMT1,RBBP4
Disease	C0339789	Congenital deafness	DisGeNET Curated	0.000852	1	0.01408	0.1325	23	226	EYA1,ARID1A,MECP2,SALL1,CHD7,TP63,SMARCA4,SMARCB1,SMARCE1,RAI1,SOX9,GNAS,PRDM5,KAT6B,CDKN2A,RCC1,KDM6A,NSD2,SIN3A,CREBBP,BCOR,KMT2D,EP300
Disease	C0238288	Muscular Dystrophy, Facioscapulohumeral	DisGeNET Curated	2.193e-09	1.504e-05	3.27e-07	3.077e-06	22	99	HIST1H4I,HIST1H4A,HIST1H4D,HIST1H4F,HIST1H4K,HIST1H4J,HIST1H4C,HIST1H4H,HIST1H4B,HIST1H4E,HIST1H4L,HIST2H4A,CTCF,ASH1L,HIST4H4,SMCHD1,TP53,HSPA1B,HIST2H4B,DNMT3B,BRD2,NAT10
Disease	C2674608	Feeding difficulties in infancy	DisGeNET Curated	5.426e-05	0.3722	0.001741	0.01638	22	175	ERCC6,SMC1A,RPS6KA3,ARID1A,EZH2,MECP2,SETD2,SMARCA4,SMARCB1,SMARCE1,RERE,RAI1,SRCAP,KAT6B,HLCS,KDM6A,NIPBL,VRK1,SIN3A,CREBBP,KMT2D,EP300
Disease	C0376634	Craniofacial Abnormalities	DisGeNET Curated	0.0001063	0.7294	0.002894	0.02724	22	183	ERCC6,ZMPSTE24,ACTB,EYA1,MECP2,PHF21A,TP63,TRIM37,RAI1,SOX9,ATRX,SATB2,HCFC1,TP53,NIPBL,SIN3A,KANSL1,SETBP1,CTNNB1,DNMT3A,DNMT3B,EP300
Disease	C1136249	Mental Retardation, X-Linked	DisGeNET Curated	7.259e-08	0.0004979	7.216e-06	6.791e-05	21	109	KDM5C,RPS6KA3,MECP2,BRWD3,CUL4B,PHF6,SMARCA1,SMARCA2,SMARCA4,ATR,ATRX,PHF8,RCOR1,MBD2,HCFC1,ZMYM3,CHD3,UBE2A,ZNF711,ZMYM2,REST
Disease	C0266435	Congenital hypoplasia of penis	DisGeNET Curated	0.0003122	1	0.006733	0.06336	21	184	ERCC6,KDM5C,SMC1A,ACTB,PHF21A,CUL4B,CHD7,TP63,SOX9,ATRX,CDC6,KAT6B,UBE2A,KDM6A,NIPBL,SIN3A,SETBP1,PRPF31,ZBTB16,KMT2D,BRD2
Disease	C0018772	Hearing Loss, Partial	DisGeNET Curated	0.0003617	1	0.007319	0.06887	21	186	EYA1,ARID1A,MECP2,SALL1,CHD7,TP63,SMARCA4,SMARCB1,SMARCE1,RAI1,SOX9,GNAS,PRDM5,KAT6B,KDM6A,NSD2,SIN3A,CREBBP,BCOR,KMT2D,EP300
Disease	C0027962	Melanocytic nevus	DisGeNET Curated	0.0007266	1	0.01246	0.1173	21	196	EZH2,BAP1,PARP1,MGMT,FOS,TP63,TRIM37,MYB,MYC,KDM5B,SUZ12,TP53,PCNA,HDAC1,CDKN2A,SMARCAL1,CLOCK,CREBBP,PRKCB,IRF4,RAG2
Disease	C0011053	Deafness	DisGeNET Curated	0.0008293	1	0.01377	0.1296	21	198	EYA1,ARID1A,MECP2,SALL1,CHD7,TP63,SMARCA4,SMARCB1,SMARCE1,RAI1,SOX9,GNAS,PRDM5,KAT6B,KDM6A,NSD2,SIN3A,CREBBP,BCOR,KMT2D,EP300
Disease	C0023480	Leukemia, Myelomonocytic, Chronic	DisGeNET Curated	1.802e-07	0.001236	1.437e-05	0.0001353	20	105	EZH2,BAP1,KMT2A,TRIM33,SETD2,MYB,NPM1,TP53,ASXL1,KDM6A,YY1,YWHAE,CREBBP,SETBP1,TET2,BCORL1,BCOR,JAK2,TET3,DNMT3A
Disease	C0039538	Teratoma	DisGeNET Curated	6.228e-07	0.004272	3.993e-05	0.0003757	20	113	ESR1,EZH2,TRRAP,PRMT5,MYC,GADD45G,BRCA1,SIRT1,CBX5,CDK1,TP53,PCNA,HDAC1,CBX3,HMGA1,SENP1,DDX4,SETBP1,ATN1,HMGA2
Disease	C0004509	Azoospermia	DisGeNET Curated	1.654e-05	0.1135	0.0006635	0.006244	20	139	ESR1,KDM5D,FKBP6,FSHR,ATM,RERE,SOX9,NPAS2,CDY2B,CDY1,TNP1,TNP2,CDY2A,DNMT3L,H2BFWT,SYCP3,PRM2,DNMT1,PARP2,BRD2
Disease	C0036857	Severe mental retardation (I.Q. 20-34)	DisGeNET Curated	0.0001158	0.7945	0.003103	0.02921	20	159	KDM5C,SMC1A,MECP2,GATAD2B,ARID1B,CUL4B,PHF6,CHD7,SMARCA2,ATR,ATRX,SATB2,CIT,UBE2A,NIPBL,NSD2,CTBP1,EPC2,HUWE1,PHC1
Disease	C0001815	Primary Myelofibrosis	DisGeNET Curated	0.0001632	1	0.004033	0.03796	20	163	HDAC11,EZH2,MYB,BRCA2,TP53,CDKN2A,ASXL1,IDH1,IDH2,YWHAE,SETBP1,TET2,HDAC9,ZMYM2,JAK2,JARID2,HDAC6,ATN1,HMGA2,LEF1
Disease	C0678230	Congenital Epicanthus	DisGeNET Curated	0.0006078	1	0.01087	0.1023	20	180	RPS6KA3,EZH2,MECP2,PHF21A,KMT2A,RERE,ATRX,BUB1,BAZ1B,HIRA,NSD2,SIN3A,YWHAE,CREBBP,ZNF592,CTBP1,DNMT3B,RB1,KAT6A,EP300
Disease	C0282160	Aplasia Cutis Congenita	DisGeNET Curated	0.001362	1	0.01962	0.1846	20	192	ESR1,MEN1,MGMT,PPM1D,FOS,SMARCA2,ATM,SPEN,MYB,BARD1,BRCA1,CCNB1,TOP2A,TP53,PCNA,CDK2,CDKN2A,KDM6A,CREBBP,CTNNB1
Disease	C0022660	Kidney Failure, Acute	DisGeNET Curated	0.002355	1	0.02884	0.2714	20	201	JADE1,PARP1,ATM,OGA,NBN,BMI1,PPARGC1A,NPM1,SIRT3,KAT7,CBX7,TP53,PCNA,CDKN2A,HMGB1,HSPA1A,HSPA1B,IDH1,DAXX,HUWE1
Disease	C0240635	Byzanthine arch palate	DisGeNET Curated	0.002963	1	0.03207	0.3018	20	205	SMC1A,RPS6KA3,EYA1,MECP2,KMT2A,CUL4B,SETD2,ATR,ATRX,MAP3K7,SATB2,KAT6B,KDM6A,NIPBL,SIN3A,CREBBP,ZNF592,SETBP1,KMT2D,EP300
Disease	C0039101	synovial sarcoma	DisGeNET Curated	0.0035	1	0.03682	0.3465	20	208	NCOA3,EZH2,SMARCA5,SIRT2,SMARCA1,SMARCA2,SMARCB1,MBD2,SIRT1,TLE1,TP53,CDKN2A,HMGA1,ATF2,CTNNB1,BCOR,LBR,MLLT10,HMGA2,EP300
Disease	C0231341	Premature aging syndrome	DisGeNET Curated	5.433e-08	0.0003726	5.646e-06	5.313e-05	19	89	ERCC6,ZMPSTE24,MECP2,CUL4A,SIRT6,SIRT2,ARNTL,ATM,BMI1,BRCA1,SIRT1,TP53,HDAC2,CDKN2A,VDR,CLOCK,CREBBP,NCOR2,RAD51
Disease	C0241210	Speech Delay	DisGeNET Curated	1.707e-05	0.1171	0.0006707	0.006312	19	128	KDM5C,RPS6KA3,EZH2,MECP2,KMT2A,RAI1,ZMYND11,SATB2,KAT6B,NIPBL,NSD2,SIN3A,CREBBP,KANSL1,SETBP1,HUWE1,HMGA2,SETD5,EP300
Disease	C0036920	Sezary Syndrome	DisGeNET Curated	7.397e-05	0.5073	0.002255	0.02122	19	142	ARID1A,SATB1,BRD9,SMARCA4,MYC,GATA3,TP53,HELLS,CDKN2A,CHD3,KMT2C,CREBBP,TET2,JAK2,DNMT3A,RAG2,RB1,ASCC1,KMT2D
Disease	C1691215	Penile hypospadias	DisGeNET Curated	0.000108	0.7406	0.002921	0.02749	19	146	ZMPSTE24,ESR1,SMC1A,EYA1,MECP2,SALL1,CUL4B,TP63,SOX9,ATR,ATRX,NIPBL,NSD2,SIN3A,CREBBP,SETBP1,BCOR,SETD5,EP300
Disease	C0423110	Downward slant of palpebral fissure	DisGeNET Curated	0.0003317	1	0.006927	0.06519	19	159	SMC1A,RPS6KA3,EZH2,KMT2A,CUL4B,CHD7,SETD2,RAI1,ATR,MAP3K7,SATB2,ADNP,KAT6B,NSD2,SIN3A,YWHAE,CREBBP,SETBP1,EP300
Disease	C0282612	Prostatic Intraepithelial Neoplasias	DisGeNET Curated	0.0003891	1	0.007803	0.07343	19	161	ESR1,SET,SETD2,MYC,SOX9,MYO1C,BMI1,SIRT1,TOP2B,TP53,HDAC1,CDKN2A,FOXA1,SENP1,KDM4A,PTMA,DNMT1,DUSP1,ALKBH3
Disease	C0008073	Developmental Disabilities	DisGeNET Curated	0.0005714	1	0.01045	0.09836	19	166	MECP2,GLYATL1,ZBTB7A,CHD7,TP63,RAI1,ATRX,TAF1,GNAS,KAT6B,ASXL1,HIRA,NIPBL,CREBBP,SETD1A,RAD51,RARA,TBL1XR1,EHMT1
Disease	C0028945	oligodendroglioma	DisGeNET Curated	0.0006628	1	0.01157	0.1089	19	168	EZH2,PARP1,MGMT,SMARCA2,SMARCA4,ATRX,AURKA,RYBP,MSH6,TP53,PCNA,CDK2,CDKN2A,HMGB1,RCC1,IDH1,IDH2,ATN1,REST
Disease	C1861305	TARSAL-CARPAL COALITION SYNDROME	DisGeNET Curated	0.000713	1	0.01226	0.1154	19	169	ERBB4,ESR1,ARID1A,EZH2,MECP2,MGMT,CHD6,GNAS,MBD2,MSH6,CDK1,TP53,PCNA,CDK2,CDKN2A,DNMT1,DNMT3A,DNMT3B,RB1
Disease	C0018818	Ventricular Septal Defects	DisGeNET Curated	0.0008234	1	0.01371	0.129	19	171	SALL1,CHD7,TP63,SOX9,KAT6B,HMGN1,HIRA,KDM6A,NIPBL,NSD2,CREBBP,CTBP1,PRPF31,BCOR,DNMT3B,DNTT,KAT6A,KMT2D,EP300
Disease	C0027831	Neurofibromatosis 1	DisGeNET Curated	0.001843	1	0.02498	0.2351	19	183	ERBB4,ESR1,MEN1,MGMT,APOBEC1,ATM,SOX9,AURKA,BRCA1,BRCA2,TLK2,CCNA2,MSH6,SUZ12,TP53,CDKN2A,IDH1,JAK2,TBL1XR1
Disease	C0033036	Atrial Premature Complexes	DisGeNET Curated	2.03e-06	0.01392	0.0001141	0.001074	18	101	ERBB4,MGMT,SPEN,MUTYH,MYC,SOX9,BRCA1,BRCA2,OGG1,H2AFX,TP53,HDAC2,CDKN2A,CHEK1,CHD5,CTBP1,CTNNB1,LEF1
Disease	C0541764	Delayed bone age	DisGeNET Curated	0.0001307	0.8965	0.00337	0.03172	18	136	ESR1,SMC1A,RPS6KA3,EYA1,MECP2,CHD7,FSHR,ATR,ATRX,SRCAP,CDC6,KAT6B,NIPBL,NSD2,CREBBP,CTBP1,ZBTB16,EP300
Disease	C0521525	Short neck	DisGeNET Curated	0.0002269	1	0.005187	0.04882	18	142	ERCC6,SMC1A,ACTB,MECP2,CUL4B,SOX9,ATRX,NBN,SRCAP,GNAS,CDK5,HIRA,UBE2A,NIPBL,SMARCAL1,YWHAE,SETBP1,RB1
Disease	C0238461	Anaplastic thyroid carcinoma	DisGeNET Curated	0.003194	1	0.03381	0.3182	18	178	EZH2,ATM,PBK,NBN,GADD45G,TAF1,CBX7,TP53,PCNA,CDK2,AURKB,CDKN2A,HMGA1,FOXA1,PKM,CTNNB1,TLK1,NCOA4
Disease	C0043346	Xeroderma Pigmentosum	DisGeNET Curated	1.676e-05	0.1149	0.0006683	0.006289	17	106	ERCC6,MYC,ATR,BRCA1,NPM1,OGG1,SIRT1,TP53,PCNA,CDKN2A,CHEK1,CSNK2A1,PRKDC,DDB1,DDB2,USP7,LBR
Disease	C1850049	Bilateral fifth finger clinodactyly	DisGeNET Curated	2.753e-05	0.1888	0.0009991	0.009402	17	110	SMC1A,MECOM,MECP2,SALL1,KMT2A,CUL4B,RERE,RAI1,ATR,SRCAP,BAZ1B,NIPBL,CREBBP,HDAC4,BCOR,RB1,EP300
Disease	C4280538	Curvature of little finger	DisGeNET Curated	2.753e-05	0.1888	0.0009991	0.009402	17	110	SMC1A,MECOM,MECP2,SALL1,KMT2A,CUL4B,RERE,RAI1,ATR,SRCAP,BAZ1B,NIPBL,CREBBP,HDAC4,BCOR,RB1,EP300
Disease	C0262444	Dental abnormalities	DisGeNET Curated	2.791e-08	0.0001914	3.038e-06	2.859e-05	16	61	ZMPSTE24,RPS6KA3,ARID1A,MECP2,CTCF,TP63,SMARCA4,SMARCB1,SMARCE1,RAI1,MAP3K7,KDM6A,BCOR,DDB2,KAT6A,KMT2D
Disease	C0040427	Tooth Abnormalities	DisGeNET Curated	4.154e-07	0.002849	2.804e-05	0.0002639	16	73	ZMPSTE24,RPS6KA3,ARID1A,MECP2,CTCF,TP63,SMARCA4,SMARCB1,SMARCE1,RAI1,MAP3K7,KDM6A,BCOR,DDB2,KAT6A,KMT2D
Disease	C0085136	Central Nervous System Neoplasms	DisGeNET Curated	8.948e-07	0.006137	5.48e-05	0.0005157	16	77	BAP1,MEN1,PARP1,MGMT,SMARCB1,MYC,ATRX,KAT2A,BMI1,KAT2B,BRCA2,TP53,IDH1,IDH2,HDAC9,BCOR
Disease	C0030421	Paraganglioma	DisGeNET Curated	2.563e-06	0.01758	0.0001352	0.001272	16	83	MAX,BAP1,MEN1,MGMT,TET1,ATM,MYC,ATRX,MTA1,TP53,CDKN2A,SMUG1,IDH1,IDH2,PRDM2,KMT2D
Disease	C0026985	Myelodysplasia	DisGeNET Curated	1.188e-05	0.08149	0.0004969	0.004676	16	93	MECOM,EZH2,KMT2A,ATRX,NPM1,TP53,ASXL1,SIN3A,YWHAE,TET2,BCORL1,BCOR,JAK2,DEK,DNMT1,HMGA2
Disease	C0023012	Language Delay	DisGeNET Curated	0.0001876	1	0.004453	0.04191	16	116	KDM5C,RPS6KA3,EZH2,MECP2,KMT2A,RAI1,ZMYND11,SATB2,KAT6B,NIPBL,SIN3A,CREBBP,HUWE1,HMGA2,SETD5,EP300
Disease	C0233715	Speech impairment	DisGeNET Curated	0.0001876	1	0.004453	0.04191	16	116	KDM5C,RPS6KA3,EZH2,MECP2,KMT2A,RAI1,ZMYND11,SATB2,KAT6B,NIPBL,SIN3A,CREBBP,HUWE1,HMGA2,SETD5,EP300
Disease	C0454644	Delayed speech and language development	DisGeNET Curated	0.0001876	1	0.004453	0.04191	16	116	KDM5C,RPS6KA3,EZH2,MECP2,KMT2A,RAI1,ZMYND11,SATB2,KAT6B,NIPBL,SIN3A,CREBBP,HUWE1,HMGA2,SETD5,EP300
Disease	C1865014	Long philtrum	DisGeNET Curated	0.001219	1	0.01775	0.1671	16	137	ERCC6,SMC1A,ACTB,EZH2,MECP2,KMT2A,SMARCA2,RERE,BAZ1B,CDC6,KAT6B,HIRA,NIPBL,SIN3A,CTNNB1,BCOR
Disease	C0018939	Hematological Disease	DisGeNET Curated	0.001534	1	0.02134	0.2008	16	140	GFI1B,KMT2A,ATRX,GFI1,CCNA2,TP53,PCNA,ASXL1,YWHAE,CREBBP,CTNNB1,TET2,IRF4,JAK2,DNMT3A,EP300
Disease	C0279680	Transitional cell carcinoma of bladder	DisGeNET Curated	0.00237	1	0.02884	0.2714	16	146	EZH2,MGMT,SATB1,RSF1,PBK,MSH6,TP53,PCNA,CDKN2A,HMGB1,HSPA1A,HSPA1B,CTNNB1,RBX1,RB1,EP300
Disease	C0021841	Intestinal Neoplasms	DisGeNET Curated	0.004589	1	0.04484	0.422	16	156	APOBEC1,MUTYH,MYC,SOX9,MSH6,TP53,CDK2,HDAC2,HNRNPC,PRKCA,PRKCD,CTNNB1,NR1H4,DNMT3A,ELP3,LEF1
Disease	C0085390	Li-Fraumeni Syndrome	DisGeNET Curated	1.02e-08	6.996e-05	1.227e-06	1.155e-05	15	50	ESR1,ATM,MUTYH,BRCA1,BRCA2,H2AFX,TOP2B,TP53,PCNA,CDK2,CDKN2A,SMUG1,CHEK1,IDH1,ATF2
Disease	C0024433	Macrostomia	DisGeNET Curated	2.272e-06	0.01558	0.0001247	0.001173	15	73	RPS6KA3,ACTB,ARID1A,MECP2,CUL4B,SMARCA2,SMARCA4,SMARCB1,SMARCE1,ZMYND11,ATRX,SRCAP,BAZ1B,UBE2A,ZNF592
Disease	C1853237	Isolated cases	DisGeNET Curated	3.247e-06	0.02227	0.0001622	0.001526	15	75	RPS6KA3,CHD7,RAI1,MYC,GNAS,HNF1A,OGG1,NIPBL,NSD2,SIN3A,CREBBP,CTBP1,JAK2,RB1,EP300
Disease	C0262584	Carcinoma, Small Cell	DisGeNET Curated	0.0004941	1	0.009234	0.08689	15	114	ACTB,FSHR,SMARCA1,SMARCA2,SMARCA4,SMARCB1,MYB,AURKA,MSH6,TP53,CDKN2A,CHEK1,FOXA1,CREBBP,DNMT3B
Disease	C0221357	Brachydactyly	DisGeNET Curated	0.002602	1	0.02902	0.2731	15	134	KDM5C,SMC1A,RPS6KA3,SMARCA2,RERE,RAI1,ATRX,SRCAP,GNAS,KAT6B,PADI4,SIN3A,HDAC4,RB1,LBR
Disease	C2931852	Clear-cell metastatic renal cell carcinoma	DisGeNET Curated	0.003457	1	0.03642	0.3427	15	138	ERBB4,JADE1,BAP1,SPOP,CUL2,SFPQ,PIWIL4,TRIM33,SETD2,PIWIL1,KDM6A,VDR,APOBEC3B,RBX1,PBRM1
Disease	C0040028	Thrombocythemia, Essential	DisGeNET Curated	0.003703	1	0.03763	0.3541	15	139	HDAC11,SETD2,MYB,MYC,H2AFX,TP53,PCNA,ASXL1,IDH1,IDH2,TET2,HDAC9,JAK2,HDAC6,HMGA2
Disease	C0030521	Parathyroid Neoplasms	DisGeNET Curated	6.326e-08	0.0004339	6.381e-06	6.005e-05	14	49	ESR1,EZH2,MEN1,MYC,ATRX,BMI1,TP53,HDAC1,CDKN2A,VDR,CTNNB1,PRDM2,CDC73,RAD51
Disease	C0398791	Nijmegen Breakage Syndrome	DisGeNET Curated	7.853e-07	0.005386	4.942e-05	0.000465	14	59	SMC1A,IKZF1,PARP1,ARID5B,KMT2A,ATM,ATR,NBN,BRCA1,SIRT1,H2AFX,TP53,CDKN2A,IDH1
Disease	C0005859	Bloom Syndrome	DisGeNET Curated	7.75e-05	0.5315	0.002311	0.02175	14	86	ATM,MYC,ATR,NBN,BRCA1,BRCA2,MAP3K7,H2AFX,TOP2B,TP53,PKM,UNG,RAD51,LBR
Disease	C0023269	leiomyosarcoma	DisGeNET Curated	0.0004887	1	0.009166	0.08626	14	102	ESR1,APEX1,TP63,SNAI2,SMARCB1,MYC,GADD45B,ATRX,BRCA1,TP53,CDKN2A,HMGA1,RB1,HMGA2
Disease	C0206687	Carcinoma, Endometrioid	DisGeNET Curated	0.0005967	1	0.01077	0.1013	14	104	ESR1,ARID1A,SMARCA1,SMARCB1,AURKA,MSH6,TP53,CDKN2A,PRKAA2,CTNNB1,EMSY,DNMT1,DNMT3B,ING4
Disease	C3887524	Skin Erosion	DisGeNET Curated	0.001147	1	0.01685	0.1586	14	111	ZMPSTE24,MPG,ATM,GADD45B,BRCA1,SIRT1,H2AFX,TP53,CDKN2A,ASXL1,PADI4,YWHAE,TET2,PHC1
Disease	C0206663	Neuroectodermal Tumor, Primitive	DisGeNET Curated	0.001253	1	0.01817	0.171	14	112	MGMT,SMARCA5,SMARCB1,MYC,ATRX,MBD4,PSIP1,TP53,PCNA,CDK2,CDK9,CDKN2A,CTNNB1,BCOR
Disease	C0026106	Mild Mental Retardation	DisGeNET Curated	0.00176	1	0.02405	0.2263	14	116	RPS6KA3,ACTB,EYA1,MECP2,RAI1,ZMYND11,ATRX,PHF8,HIRA,BCOR,HDAC6,HUWE1,HMGA2,EP300
Disease	C1333990	Hereditary Nonpolyposis Colorectal Cancer	DisGeNET Curated	0.001911	1	0.0255	0.24	14	117	ARID1A,MGMT,ATM,MUTYH,NBN,AURKA,BRCA1,BRCA2,MSH6,TP53,HDAC2,CDKN2A,CTNNB1,DNMT3B
Disease	C0349639	Juvenile Myelomonocytic Leukemia	DisGeNET Curated	0.001911	1	0.0255	0.24	14	117	MECOM,EZH2,KMT2A,KDM1A,NUP98,TP53,CDKN2A,ASXL1,YWHAE,SETBP1,TET2,JAK2,DNMT3A,ATN1
Disease	C0024312	Lymphopenia	DisGeNET Curated	0.002428	1	0.02884	0.2714	14	120	ACTB,CHD7,SIRT6,ATM,NBN,STK4,HELLS,HMGB1,SMARCAL1,PRKCD,DAXX,DNMT3B,RAG1,ATN1
Disease	C3278923	Dilated ventricles (finding)	DisGeNET Curated	0.003292	1	0.03479	0.3274	14	124	SMC1A,RPS6KA3,MECP2,SETD2,RERE,TRIM37,RAI1,CIT,KDM6A,NSD2,SETBP1,CTBP1,PHC1,KMT2D
Disease	C0023827	liposarcoma	DisGeNET Curated	0.005044	1	0.04845	0.456	14	130	MAZ,CENPV,MYC,ATRX,GNAS,TAF12,TP53,CDKN2A,HMGB2,CHEK1,DAXX,RB1,YEATS4,HMGA2
Disease	C0206630	Endometrial Stromal Sarcoma	DisGeNET Curated	2.38e-08	0.0001633	2.693e-06	2.534e-05	13	39	ESR1,ARID1A,EPC1,SUZ12,TP53,HDAC1,HDAC2,PHF1,MEAF6,YWHAE,PPP4C,MBTD1,BCOR
Disease	C0206650	Fibroadenoma	DisGeNET Curated	3.862e-06	0.02649	0.0001827	0.001719	13	58	FBL,ESR1,MGMT,TP63,TP53,CDKN2A,VDR,BRMS1,DAXX,DNMT1,RARA,RB1,HMGA2
Disease	C1865017	Thin upper lip vermilion	DisGeNET Curated	3.355e-05	0.2301	0.001162	0.01094	13	70	KDM5C,SMC1A,ACTB,KMT2A,ATRX,ADNP,CIT,NIPBL,SETBP1,CTNNB1,KAT6A,PHC1,SETD5
Disease	C0014173	Endometrial Hyperplasia	DisGeNET Curated	5.317e-05	0.3647	0.001728	0.01626	13	73	NCOA3,ESR1,ARID1A,NCOA1,ATM,TP53,PCNA,CDK2,CDKN2A,SMUG1,CREBBP,NCOR2,DNMT1
Disease	C3553764	Joint hyperflexibility	DisGeNET Curated	0.0001082	0.742	0.002921	0.02749	13	78	RPS6KA3,ARID1A,SMARCA4,SMARCB1,SMARCE1,ATR,SRCAP,PRDM5,KAT6B,KDM6A,SIN3A,HDAC4,KMT2D
Disease	C1848570	Large, floppy ears	DisGeNET Curated	0.0003333	1	0.006927	0.06519	13	87	ZMPSTE24,KDM5C,EYA1,EZH2,MECP2,SALL1,SETD2,NBN,BAZ1B,KDM6A,SIN3A,ZNF592,KMT2D
Disease	C0152421	Macrotia	DisGeNET Curated	0.0003333	1	0.006927	0.06519	13	87	ZMPSTE24,KDM5C,EYA1,EZH2,MECP2,SALL1,SETD2,NBN,BAZ1B,KDM6A,SIN3A,ZNF592,KMT2D
Disease	C1860838	Large prominent ears	DisGeNET Curated	0.0003333	1	0.006927	0.06519	13	87	ZMPSTE24,KDM5C,EYA1,EZH2,MECP2,SALL1,SETD2,NBN,BAZ1B,KDM6A,SIN3A,ZNF592,KMT2D
Disease	C1855062	Large dysplastic ears	DisGeNET Curated	0.0003333	1	0.006927	0.06519	13	87	ZMPSTE24,KDM5C,EYA1,EZH2,MECP2,SALL1,SETD2,NBN,BAZ1B,KDM6A,SIN3A,ZNF592,KMT2D
Disease	C1850189	Large pinnae	DisGeNET Curated	0.0003333	1	0.006927	0.06519	13	87	ZMPSTE24,KDM5C,EYA1,EZH2,MECP2,SALL1,SETD2,NBN,BAZ1B,KDM6A,SIN3A,ZNF592,KMT2D
Disease	C1835581	Large protruding ears	DisGeNET Curated	0.0003333	1	0.006927	0.06519	13	87	ZMPSTE24,KDM5C,EYA1,EZH2,MECP2,SALL1,SETD2,NBN,BAZ1B,KDM6A,SIN3A,ZNF592,KMT2D
Disease	C0554972	Large auricle	DisGeNET Curated	0.0003333	1	0.006927	0.06519	13	87	ZMPSTE24,KDM5C,EYA1,EZH2,MECP2,SALL1,SETD2,NBN,BAZ1B,KDM6A,SIN3A,ZNF592,KMT2D
Disease	C0043119	Werner Syndrome	DisGeNET Curated	0.0008739	1	0.01437	0.1353	13	96	RPS6KA3,MECP2,PARP1,SIRT6,MYC,ATR,BRCA1,H2AFX,TP53,PCNA,CDKN2A,CREBBP,RAD51
Disease	C0028960	Oligospermia	DisGeNET Curated	0.001284	1	0.01855	0.1745	13	100	ESR1,PIWIL4,CTCF,FSHR,BRWD1,CDY1,UBE2B,DDX4,PRM1,PRM2,DNMT1,PRMT6,BRD2
Disease	C0239676	High forehead	DisGeNET Curated	0.001688	1	0.02321	0.2184	13	103	ACTB,SETD2,TP63,SOX9,SATB2,BAZ1B,KAT6B,NSD2,SIN3A,YWHAE,SETBP1,CTBP1,LBR
Disease	C2677762	Tall forehead	DisGeNET Curated	0.001688	1	0.02321	0.2184	13	103	ACTB,SETD2,TP63,SOX9,SATB2,BAZ1B,KAT6B,NSD2,SIN3A,YWHAE,SETBP1,CTBP1,LBR
Disease	C0025267	Multiple Endocrine Neoplasia Type 1	DisGeNET Curated	0.004162	1	0.04102	0.386	13	114	ACTB,MEN1,PRMT5,ATRX,BRCA2,SUV39H1,GNAS,TP53,PCNA,UBN1,VDR,DAXX,CDC73
Disease	C1853487	Bushy eyebrows	DisGeNET Curated	3.374e-06	0.02314	0.0001653	0.001555	12	49	SMC1A,RPS6KA3,ARID1A,KMT2A,TP63,SMARCA4,SMARCB1,SMARCE1,NIPBL,CREBBP,BCOR,EP300
Disease	C0005744	Blepharophimosis	DisGeNET Curated	3.687e-05	0.2529	0.001265	0.0119	12	61	ERCC6,ZMPSTE24,MECP2,KMT2A,CUL4B,TP63,SOX9,ATR,BAZ1B,KAT6B,BCOR,DNMT3A
Disease	C0009207	Cockayne Syndrome	DisGeNET Curated	0.0001721	1	0.004201	0.03954	12	71	ERCC6,ZMPSTE24,EYA1,SMARCA1,SMARCA2,SMARCA4,ATR,OGG1,SIRT1,TP53,CHEK1,USP7
Disease	C0023479	Acute myelomonocytic leukemia	DisGeNET Curated	0.0004794	1	0.009037	0.08505	12	79	KMT2A,PRDM16,MYB,GADD45B,NPM1,NUP98,NSD1,TP53,CREBBP,KNL1,KAT6A,MLLT10
Disease	C0262587	Parathyroid Adenoma	DisGeNET Curated	0.0004794	1	0.009037	0.08505	12	79	ESR1,ACTB,EZH2,MEN1,ATRX,TP53,PCNA,CDKN2A,VDR,CTNNB1,CDC73,RAD51
Disease	C0033375	Prolactinoma	DisGeNET Curated	0.0006774	1	0.01179	0.111	12	82	ERBB4,ESR1,MEN1,MGMT,FOS,GNAS,MSH6,TP53,PCNA,PRDM2,HMGA2,BRD2
Disease	C0026987	Myelofibrosis	DisGeNET Curated	0.001562	1	0.02168	0.2041	12	90	EZH2,GFI1B,TP53,CDK2,CDKN2A,ASXL1,YWHAE,TET2,ZMYM2,JAK2,ATN1,HMGA2
Disease	C0023485	Precursor B-Cell Lymphoblastic Leukemia-Lymphoma	DisGeNET Curated	0.003824	1	0.03846	0.3619	12	100	IKZF1,KMT2A,PHF6,ATF7IP,GATA3,MGA,TP53,CDK2,CDKN2A,DNTT,DUSP1,LBR
Disease	C1853738	Long eyelashes	DisGeNET Curated	1.066e-06	0.007315	6.361e-05	0.0005986	11	37	SMC1A,ARID1A,SMARCA4,SMARCB1,SMARCE1,SRCAP,KDM6A,NIPBL,CREBBP,KMT2D,EP300
Disease	C1868571	Thick, flared eyebrows	DisGeNET Curated	3.286e-06	0.02254	0.0001622	0.001526	11	41	SMC1A,RPS6KA3,KDM6A,NIPBL,NSD2,SIN3A,CREBBP,CTBP1,HDAC4,KMT2D,EP300
Disease	C4020849	Bowed and upward slanting eyebrows	DisGeNET Curated	3.286e-06	0.02254	0.0001622	0.001526	11	41	SMC1A,RPS6KA3,KDM6A,NIPBL,NSD2,SIN3A,CREBBP,CTBP1,HDAC4,KMT2D,EP300
Disease	C0019572	Hirsutism	DisGeNET Curated	1.38e-05	0.09466	0.0005737	0.005399	11	47	ERCC6,SMC1A,FSHR,SRCAP,CDK5,UBE2A,KDM6A,NIPBL,CREBBP,KMT2D,EP300
Disease	C0221406	Pituitary-dependent Cushing's disease	DisGeNET Curated	1.711e-05	0.1174	0.0006707	0.006312	11	48	MEN1,MGMT,SMARCA4,SP1,GNAS,PAX7,PCNA,HDAC2,CDKN2A,PRKCD,BRD2
Disease	C0578038	Thin lips	DisGeNET Curated	2.109e-05	0.1446	0.0008172	0.00769	11	49	ERCC6,ZMPSTE24,SMC1A,CTCF,SRCAP,SATB2,UBE2A,NIPBL,SIN3A,ZBTB16,HDAC4
Disease	C0677776	Hereditary Breast and Ovarian Cancer Syndrome	DisGeNET Curated	2.584e-05	0.1772	0.0009548	0.008985	11	50	ATM,BARD1,NBN,BRCA1,BRCA2,MSH6,TP53,CDK2,CDKN2A,EMSY,RAD51
Disease	C1841972	Glucocorticoid Receptor Deficiency	DisGeNET Curated	5.526e-05	0.3791	0.001747	0.01644	11	54	KMT2A,NCOA2,MYBBP1A,SET,FOS,PELP1,SMARCA1,MSH6,TOP2A,HDAC2,TBL1XR1
Disease	C4230640	Convex nasal bridge	DisGeNET Curated	9.303e-05	0.6381	0.002626	0.02471	11	57	ERCC6,SMC1A,PHF21A,NBN,SATB2,KAT6B,HIRA,SIN3A,BCOR,RB1,KAT6A
Disease	C1854113	Prominent nasal bridge	DisGeNET Curated	9.303e-05	0.6381	0.002626	0.02471	11	57	ERCC6,SMC1A,PHF21A,NBN,SATB2,KAT6B,HIRA,SIN3A,BCOR,RB1,KAT6A
Disease	C1834582	MYELOPROLIFERATIVE SYNDROME, TRANSIENT	DisGeNET Curated	0.000176	1	0.004266	0.04015	11	61	ESR1,EZH2,CTCF,NCOA1,MYC,PCNA,CDK2,YY1,CREBBP,KANSL1,CTNNB1
Disease	C0031269	Peutz-Jeghers Syndrome	DisGeNET Curated	0.0002046	1	0.004772	0.04491	11	62	SMARCA4,NEK6,PBK,BRCA1,BRCA2,BUB1,MSH6,TP53,CDKN2A,CTNNB1,TLK1
Disease	C0544886	Somatic mutation	DisGeNET Curated	0.0002046	1	0.004772	0.04491	11	62	MUTYH,BRCA2,GNAS,TP53,CTNNB1,TET2,JAK2,RARA,RB1,ASCC1,HMGA2
Disease	C0206704	Carcinoma, Large Cell	DisGeNET Curated	0.0002369	1	0.005381	0.05064	11	63	MECP2,BMI1,BRCA1,BRCA2,MBD2,TP53,CDKN2A,SMUG1,HMGA1,USP7,RAD51
Disease	C1839739	Prominent lower lip	DisGeNET Curated	0.0002735	1	0.005974	0.05621	11	64	RPS6KA3,ARID1A,CUL4B,SMARCA2,SMARCA4,SMARCB1,SMARCE1,ATRX,BAZ1B,KAT6B,SIN3A
Disease	C2053437	Full lower lip	DisGeNET Curated	0.0002735	1	0.005974	0.05621	11	64	RPS6KA3,ARID1A,CUL4B,SMARCA2,SMARCA4,SMARCB1,SMARCE1,ATRX,BAZ1B,KAT6B,SIN3A
Disease	C1856689	FRIEDREICH ATAXIA 1	DisGeNET Curated	0.0003147	1	0.006746	0.06349	11	65	ESR1,CTCF,HDAC3,PPARGC1A,BRCA1,BRCA2,SIRT3,TP53,PHF1,CTCFL,DNMT1
Disease	C0024408	Machado-Joseph Disease	DisGeNET Curated	0.0009814	1	0.01541	0.145	11	74	AICDA,ATXN7,ATXN3,CUL1,SKP1,ATM,TP53,CDK5,PICK1,PRKCD,ATN1
Disease	C0423109	Upward slant of palpebral fissure	DisGeNET Curated	0.0011	1	0.01656	0.1558	11	75	KDM5C,RAI1,ATRX,NBN,CIT,HIRA,UBE2A,SIN3A,HDAC4,PHC1,SETD5
Disease	C0023465	Acute monocytic leukemia	DisGeNET Curated	0.001372	1	0.01972	0.1856	11	77	MECOM,KMT2A,PHF6,NPM1,TP53,HMGB1,CREBBP,DNMT3A,KAT6A,MLLT10,EP300
Disease	C0027960	Nevus	DisGeNET Curated	0.001527	1	0.02129	0.2003	11	78	BAP1,PARP1,MGMT,FOS,TRIM37,MYC,TP53,CDKN2A,CLOCK,IRF4,RAG2
Disease	C0026034	Microstomia	DisGeNET Curated	0.001527	1	0.02129	0.2003	11	78	ZMPSTE24,MECP2,CHD7,TP63,RERE,SATB2,SIN3A,YWHAE,CREBBP,ZBTB16,EP300
Disease	C0037317	Sleep disturbances	DisGeNET Curated	0.002299	1	0.02884	0.2714	11	82	SMC1A,MECP2,ATXN3,KAT5,ARNTL,MBD5,RAI1,PER2,NIPBL,SIN3A,CLOCK
Disease	C0014170	Endometrial Neoplasms	DisGeNET Curated	0.002789	1	0.03081	0.2899	11	84	ESR1,ARID1A,EZH2,SPOP,MYC,MSH6,SUZ12,TP53,CHD4,FTO,EP300
Disease	C0020224	Polyhydramnios	DisGeNET Curated	0.003064	1	0.03275	0.3082	11	85	ZMPSTE24,CHD7,SOX9,MYOD1,BUB1,KAT6B,SIN3A,YWHAE,CREBBP,LBR,EP300
Disease	C0151908	Dry skin	DisGeNET Curated	0.003679	1	0.03744	0.3524	11	87	ERCC6,BAP1,MGMT,CHD7,TP63,RAI1,CDKN2A,UBE2A,DDB2,RAG1,RAG2
Disease	C0376628	Chromosome Breakage	DisGeNET Curated	1.99e-06	0.01365	0.0001128	0.001061	10	32	UBE2T,ATM,MYC,NBN,BRCA1,BRCA2,H2AFX,HELLS,DNMT3B,RAD51
Disease	C0027643	Neoplasm Recurrence, Local	DisGeNET Curated	1.99e-06	0.01365	0.0001128	0.001061	10	32	ESR1,NBN,H2AFX,ASXL1,IDH1,IDH2,YWHAZ,TET2,TLK1,DNMT3A
Disease	C0221263	Cafe-au-Lait Spots	DisGeNET Curated	8.575e-06	0.05882	0.0003699	0.003481	10	37	MEN1,ATM,NBN,GNAS,MSH6,KDM6A,SIN3A,CREBBP,KMT2D,EP300
Disease	C0752125	Spinocerebellar Ataxia Type 7	DisGeNET Curated	2.893e-05	0.1984	0.001028	0.009675	10	42	TRRAP,ATXN7,ATXN3,SUPT3H,CTCF,KAT2A,HDAC3,KAT2B,TP53,ATN1
Disease	C4280618	Inadequate arch length for tooth size	DisGeNET Curated	5.482e-05	0.376	0.001741	0.01638	10	45	ZMPSTE24,RPS6KA3,TRIM37,ATR,SATB2,CREBBP,SETBP1,BCOR,SETD5,EP300
Disease	C1317785	Tooth size discrepancy	DisGeNET Curated	5.482e-05	0.376	0.001741	0.01638	10	45	ZMPSTE24,RPS6KA3,TRIM37,ATR,SATB2,CREBBP,SETBP1,BCOR,SETD5,EP300
Disease	C0040433	Tooth Crowding	DisGeNET Curated	5.482e-05	0.376	0.001741	0.01638	10	45	ZMPSTE24,RPS6KA3,TRIM37,ATR,SATB2,CREBBP,SETBP1,BCOR,SETD5,EP300
Disease	C4280617	Tooth mass arch size discrepancy	DisGeNET Curated	5.482e-05	0.376	0.001741	0.01638	10	45	ZMPSTE24,RPS6KA3,TRIM37,ATR,SATB2,CREBBP,SETBP1,BCOR,SETD5,EP300
Disease	C1855728	Low posterior hairline	DisGeNET Curated	0.0001987	1	0.004682	0.04406	10	52	SMC1A,ACTB,SRCAP,KAT6B,UBE2A,NIPBL,NSD2,CREBBP,CTBP1,EP300
Disease	C0752120	Spinocerebellar Ataxia Type 1	DisGeNET Curated	0.0003212	1	0.006863	0.06459	10	55	ATXN7,ATXN3,KAT5,HDAC3,RPS6KA5,HMGB1,CREBBP,DNMT1,ATN1,ANP32A
Disease	C1859778	Postnatal growth retardation	DisGeNET Curated	0.0004337	1	0.008475	0.07976	10	57	ERCC6,ACTB,CHD7,ATR,ATRX,KDM6A,CREBBP,SETBP1,KMT2D,EP300
Disease	C0038271	Stereotyped Behavior	DisGeNET Curated	0.0008642	1	0.01425	0.1341	10	62	MECP2,ATM,RERE,RAI1,ADNP,TP53,NSD2,CREBBP,CTBP1,EP300
Disease	C0014306	Enophthalmos	DisGeNET Curated	0.0009826	1	0.01541	0.145	10	63	ERCC6,KDM5C,RERE,RAI1,SRCAP,UBE2A,SIN3A,CREBBP,HDAC4,EP300
Disease	C0423224	Sunken eyes	DisGeNET Curated	0.0009826	1	0.01541	0.145	10	63	ERCC6,KDM5C,RERE,RAI1,SRCAP,UBE2A,SIN3A,CREBBP,HDAC4,EP300
Disease	C0038273	Stereotypic Movement Disorder	DisGeNET Curated	0.001114	1	0.01656	0.1558	10	64	MECP2,ATM,RERE,RAI1,ADNP,TP53,NSD2,CREBBP,CTBP1,EP300
Disease	C0206743	Rhabdoid Tumor	DisGeNET Curated	0.001259	1	0.01822	0.1715	10	65	EZH2,SMARCA1,SMARCA2,SMARCA4,SMARCB1,MYC,TP53,PCNA,CDKN2A,HMGA2
Disease	C4021107	Non-obstructive azoospermia	DisGeNET Curated	0.002003	1	0.02643	0.2487	10	69	FKBP6,CHD7,HIST1H1E,CHD2,DDX4,SYCP3,PRM1,PRM2,PRMT6,BRD2
Disease	C0037822	Speech Disorders	DisGeNET Curated	0.002765	1	0.03059	0.2879	10	72	SMC1A,RPS6KA3,EYA1,MECP2,ARID1B,CUL4B,RAI1,SRCAP,NIPBL,CTNNB1
Disease	C0205748	Dysplastic Nevus	DisGeNET Curated	0.003065	1	0.03275	0.3082	10	73	KAT5,SMARCB1,BRCA2,SIRT1,TP53,CDK2,CDKN2A,BRMS1,ING3,ING4
Disease	C0016202	Flatfoot	DisGeNET Curated	0.003065	1	0.03275	0.3082	10	73	RPS6KA3,SALL1,CUL4B,RAI1,ATR,ATRX,BAZ1B,UBE2A,CREBBP,EP300
Disease	C0264133	Acquired flat foot	DisGeNET Curated	0.003065	1	0.03275	0.3082	10	73	RPS6KA3,SALL1,CUL4B,RAI1,ATR,ATRX,BAZ1B,UBE2A,CREBBP,EP300
Disease	C0001807	Aggressive behavior	DisGeNET Curated	0.003743	1	0.03798	0.3574	10	75	KDM5C,KMT2A,CUL4B,SMARCA2,ZMYND11,SATB2,CHD2,UBE2A,SIN3A,BCOR
Disease	C0424323	Physical aggression	DisGeNET Curated	0.004124	1	0.0407	0.383	10	76	KDM5C,KMT2A,CUL4B,SMARCA2,ZMYND11,SATB2,CHD2,UBE2A,SIN3A,BCOR
Disease	C1457883	Aggressive reaction	DisGeNET Curated	0.004978	1	0.04788	0.4506	10	78	KDM5C,KMT2A,CUL4B,SMARCA2,ZMYND11,SATB2,CHD2,UBE2A,SIN3A,BCOR
Disease	C1845055	ALPHA-THALASSEMIA/MENTAL RETARDATION SYNDROME, NONDELETION TYPE, X-LINKED	DisGeNET Curated	1.748e-07	0.001199	1.41e-05	0.0001327	9	20	MECP2,MEN1,SMARCA1,SMARCA2,SMARCA4,ATR,ATRX,H3F3A,DAXX
Disease	C0085183	Neoplasms, Second Primary	DisGeNET Curated	1.748e-07	0.001199	1.41e-05	0.0001327	9	20	BAP1,KMT2A,NBN,PRDM1,BRCA1,TP53,YY1,RARA,RB1
Disease	C0265974	Birthmark	DisGeNET Curated	3.758e-05	0.2578	0.00127	0.01195	9	35	MEN1,ATM,NBN,MSH6,KDM6A,SIN3A,CREBBP,KMT2D,EP300
Disease	C1849211	Generalized hirsutism	DisGeNET Curated	4.792e-05	0.3287	0.001578	0.01485	9	36	SMC1A,ARID1A,FOS,SMARCA4,SMARCB1,SMARCE1,SRCAP,GNAS,NIPBL
Disease	C0266292	Congenital anomaly of the kidney	DisGeNET Curated	6.057e-05	0.4155	0.00188	0.01769	9	37	EYA1,RAI1,NSD2,SMARCAL1,CHD1L,CREBBP,KMT2B,KMT2D,EP300
Disease	C4049796	Abnormality of cardiovascular system morphology	DisGeNET Curated	9.44e-05	0.6475	0.002633	0.02478	9	39	ARID1A,EZH2,SMARCA4,SMARCB1,SMARCE1,RAI1,SIN3A,HDAC4,RB1
Disease	C0857379	Auricular malformation	DisGeNET Curated	0.0001428	0.9795	0.003614	0.03401	9	41	ERCC6,ZMPSTE24,ATR,HMGB3,NSD2,CREBBP,CTBP1,BCOR,EP300
Disease	C0431483	Simple ear	DisGeNET Curated	0.0001428	0.9795	0.003614	0.03401	9	41	ERCC6,ZMPSTE24,ATR,HMGB3,NSD2,CREBBP,CTBP1,BCOR,EP300
Disease	C0009376	Colonic Polyps	DisGeNET Curated	0.0003598	1	0.007301	0.06871	9	46	MGMT,TET1,MUTYH,PER2,BRCA1,TP53,PCNA,VDR,CTNNB1
Disease	C0265325	Turcot syndrome (disorder)	DisGeNET Curated	0.0004257	1	0.008343	0.07851	9	47	IKZF1,ARID1A,MGMT,MUTYH,MBD4,MSH6,TP53,CDKN2A,CTNNB1
Disease	C0020981	Angioimmunoblastic Lymphadenopathy	DisGeNET Curated	0.0007965	1	0.01349	0.1269	9	51	TP53,HNRNPC,IDH1,IDH2,TET2,DNMT3A,RAG1,RAG2,LEF1
Disease	C1842876	Depressed nasal ridge	DisGeNET Curated	0.0007965	1	0.01349	0.1269	9	51	ARID1A,SETD2,SMARCA4,SMARCB1,SMARCE1,RERE,SOX9,ATRX,HDAC6
Disease	C1866195	Downturned corners of mouth	DisGeNET Curated	0.0007965	1	0.01349	0.1269	9	51	SMC1A,PHF21A,SRCAP,UBE2A,NIPBL,NSD2,CTBP1,HDAC4,KAT6A
Disease	C0024636	Malocclusion	DisGeNET Curated	0.002313	1	0.02884	0.2714	9	59	ERCC6,RPS6KA3,ATR,BAZ1B,PAX7,KDM6A,CREBBP,BCOR,EP300
Disease	C0010701	Phyllodes Tumor	DisGeNET Curated	0.002924	1	0.03207	0.3018	9	61	ESR1,SETD2,TP63,MYC,TP53,CDKN2A,RARA,KMT2D,HMGA2
Disease	C0009363	Congenital ocular coloboma (disorder)	DisGeNET Curated	0.004523	1	0.04426	0.4165	9	65	ACTB,CHD7,TP53,HDAC1,HMGB3,CREBBP,BCOR,RNF2,EP300
Disease	C0042580	Vesico-Ureteral Reflux	DisGeNET Curated	0.004523	1	0.04426	0.4165	9	65	SMC1A,EYA1,CHD7,TP63,ATM,ATRX,CIT,NIPBL,PHC1
Disease	C0035934	Rubinstein-Taybi Syndrome	DisGeNET Curated	5.979e-06	0.04101	0.0002698	0.002539	8	22	MECP2,SMARCA2,SMARCA4,ATRX,SRCAP,KAT6B,CREBBP,EP300
Disease	C0265354	CHARGE Syndrome	DisGeNET Curated	9.919e-05	0.6803	0.002732	0.02571	8	31	CHD8,CHD7,KDM2B,MBD2,TP53,CHD2,KMT2D,BRD2
Disease	C0023464	Acute biphenotypic leukemia	DisGeNET Curated	0.0001599	1	0.003984	0.03749	8	33	KMT2A,NCOA2,BMI1,NUP98,YY1,KMT2B,KAT6A,KMT2D
Disease	C0265338	Coffin-Siris syndrome	DisGeNET Curated	0.0003055	1	0.00661	0.0622	8	36	ARID1A,ARID1B,PHF6,SMARCA1,SMARCA2,SMARCA4,SMARCB1,SMARCE1
Disease	C0431447	Synophrys	DisGeNET Curated	0.0006517	1	0.01146	0.1079	8	40	SMC1A,KMT2A,CUL4B,RAI1,UBE2A,NIPBL,SETBP1,SETD5
Disease	C0600104	Obsessive compulsive behavior	DisGeNET Curated	0.000775	1	0.01324	0.1246	8	41	ESR1,SMC1A,CHD7,BAZ1B,ADNP,NIPBL,DRD1,SETD5
Disease	C0684337	Ewings sarcoma-primitive neuroectodermal tumor (PNET)	DisGeNET Curated	0.0009165	1	0.01479	0.1392	8	42	EZH2,MGMT,ATRX,TP53,CDK2,CDK9,CDKN2A,CTNNB1
Disease	C0038325	Stevens-Johnson Syndrome	DisGeNET Curated	0.0009165	1	0.01479	0.1392	8	42	IKZF1,PARP1,CUL4A,CUL1,CTNNB1,RBX1,RB1,EP300
Disease	C1839829	Short distal phalanges	DisGeNET Curated	0.002943	1	0.03207	0.3018	8	50	ZMPSTE24,KDM5C,RPS6KA3,ARID1A,SMARCA4,SMARCB1,SMARCE1,SETBP1
Disease	C0268138	Xeroderma Pigmentosum, Complementation Group D	DisGeNET Curated	0.004796	1	0.04635	0.4362	8	54	ERCC6,APEX1,MTRR,OGG1,SIRT1,TP53,APOBEC3B,RAD51
Disease	C0008441	Chondroblastoma	DisGeNET Curated	7.462e-08	0.0005118	7.312e-06	6.881e-05	7	10	SETD2,SOX9,H3F3A,H3F3B,TP53,NSD2,IDH2
Disease	C1859598	ATAXIA, EARLY-ONSET, WITH OCULOMOTOR APRAXIA AND HYPOALBUMINEMIA	DisGeNET Curated	4.474e-05	0.3069	0.001497	0.01409	7	21	PARP1,MGMT,APEX1,ATM,OGG1,TOP1,IDH1
Disease	C1400105	Hypertrophy of nose	DisGeNET Curated	8.647e-05	0.5931	0.002482	0.02335	7	23	CUL4B,ATR,NBN,SRCAP,KAT6B,ZNF592,EP300
Disease	C4280629	Hyperplasia of nose	DisGeNET Curated	8.647e-05	0.5931	0.002482	0.02335	7	23	CUL4B,ATR,NBN,SRCAP,KAT6B,ZNF592,EP300
Disease	C0426415	Large nose	DisGeNET Curated	8.647e-05	0.5931	0.002482	0.02335	7	23	CUL4B,ATR,NBN,SRCAP,KAT6B,ZNF592,EP300
Disease	C0349532	Gastric lymphoma	DisGeNET Curated	0.0002037	1	0.004772	0.04491	7	26	ATM,MYC,MSH6,TP53,PCNA,CDKN2A,JAK2
Disease	C0795864	Smith-Magenis syndrome	DisGeNET Curated	0.0002634	1	0.005865	0.05519	7	27	ATXN3,MBD5,RAI1,TP53,CLOCK,HDAC4,RARA
Disease	C1859424	Increased chromosomal breakage	DisGeNET Curated	0.0002634	1	0.005865	0.05519	7	27	UBE2T,ATM,NBN,BRCA2,HELLS,DNMT3B,RAD51
Disease	C3489413	Lipomatosis, Multiple	DisGeNET Curated	0.0003363	1	0.006927	0.06519	7	28	MAZ,MEN1,TP53,CDKN2A,SETBP1,RB1,HMGA2
Disease	C4023106	Obstructive azoospermia	DisGeNET Curated	0.0003363	1	0.006927	0.06519	7	28	CDY2B,CDY2A,DDX4,SYCP3,PRM1,PRM2,BRD2
Disease	C0424731	Single transverse palmar crease	DisGeNET Curated	0.0004245	1	0.008343	0.07851	7	29	RPS6KA3,ATR,NIPBL,SIN3A,CREBBP,SETBP1,EP300
Disease	C1844813	Widely spaced teeth	DisGeNET Curated	0.0006561	1	0.01151	0.1083	7	31	SMC1A,RPS6KA3,TP63,KDM6A,NIPBL,SIN3A,KMT2D
Disease	C0008297	Choanal Atresia	DisGeNET Curated	0.0008044	1	0.01353	0.1274	7	32	ZMPSTE24,TTF2,CHD7,TP63,NBN,SMCHD1,NIPBL
Disease	C0002894	Refractory anaemia with excess blasts	DisGeNET Curated	0.0008044	1	0.01353	0.1274	7	32	MECOM,KMT2A,NSD1,ASXL1,CHEK1,YWHAE,TET2
Disease	C0410207	Tubular Aggregate Myopathy	DisGeNET Curated	0.0009779	1	0.01541	0.145	7	33	ESR1,CHD7,NCOA1,MYC,PCNA,CDK2,CREBBP
Disease	C0280631	Leiomyosarcoma of uterus	DisGeNET Curated	0.0009779	1	0.01541	0.145	7	33	SMARCB1,AURKA,BRCA1,TP53,CTNNB1,HMGA2,EP300
Disease	C0016689	Freckles	DisGeNET Curated	0.0009779	1	0.01541	0.145	7	33	ERCC6,BAP1,MGMT,TP63,MAP3K7,CDKN2A,DDB2
Disease	C0022593	Keratosis	DisGeNET Curated	0.0009779	1	0.01541	0.145	7	33	APEX1,OGG1,H2AFX,TP53,CDKN2A,VDR,KEAP1
Disease	C1292772	Leukemia, Myeloid, Chronic, Atypical, BCR-ABL Negative	DisGeNET Curated	0.001412	1	0.02019	0.19	7	35	HNF1A,TP53BP1,ASXL1,YWHAE,SETBP1,TET2,JAK2
Disease	C1846460	Malformed pinnae	DisGeNET Curated	0.001984	1	0.02633	0.2478	7	37	EYA1,SALL1,CHD7,RAI1,POGZ,SIN3A,BCOR
Disease	C0240538	Convex nasal ridge	DisGeNET Curated	0.00233	1	0.02884	0.2714	7	38	ZMPSTE24,ATR,NBN,NSD2,CREBBP,CTBP1,EP300
Disease	C1859592	ATRICHIA WITH PAPULAR LESIONS	DisGeNET Curated	0.003651	1	0.03732	0.3512	7	41	HR,NPM1,TOP2B,VDR,ZBTB16,RARA,LEF1
Disease	C0011351	Dental Enamel Hypoplasia	DisGeNET Curated	0.003651	1	0.03732	0.3512	7	41	AIRE,ATR,GNAS,HMGN2,VDR,CREBBP,EP300
Disease	C0205824	Liposarcoma, Dedifferentiated	DisGeNET Curated	0.004198	1	0.04131	0.3888	7	42	ATRX,TP53,HDAC1,CDKN2A,DAXX,RB1,HMGA2
Disease	C0240063	Coloboma of iris	DisGeNET Curated	0.004805	1	0.04635	0.4362	7	43	ACTB,CHD7,POGZ,NSD2,SIN3A,BCOR,RB1
Disease	C0024236	Lymphedema	DisGeNET Curated	0.004805	1	0.04635	0.4362	7	43	MYC,BRCA2,CDK5,ASXL1,YWHAE,TET2,LBR
Disease	C1707291	NUT Midline Carcinoma	DisGeNET Curated	2.553e-06	0.01751	0.0001352	0.001272	6	10	TP63,MYC,BRD4,CDK9,HDAC9,NSD3
Disease	C1854365	BREAST CANCER 3	DisGeNET Curated	7.53e-05	0.5165	0.002265	0.02132	6	16	ESR1,GATA3,BRCA1,BRCA2,TP53,HMGA1
Disease	C1865027	Hypoplastic iliac wing	DisGeNET Curated	0.0002245	1	0.005151	0.04847	6	19	ERCC6,EZH2,SOX9,CREBBP,HDAC6,EP300
Disease	C2931038	Pancreatic carcinoma, familial	DisGeNET Curated	0.0004125	1	0.008153	0.07673	6	21	ATM,BRCA1,BRCA2,TP53,CDK2,CDKN2A
Disease	C0270972	Cornelia De Lange Syndrome	DisGeNET Curated	0.0004125	1	0.008153	0.07673	6	21	SMC1A,KMT2A,CTCF,MYC,HDAC8,NIPBL
Disease	C0280793	Mixed Oligodendroglioma-Astrocytoma	DisGeNET Curated	0.0005436	1	0.009988	0.094	6	22	EZH2,MGMT,TP53,SMUG1,IDH1,IDH2
Disease	C0270952	Muscular Dystrophy, Oculopharyngeal	DisGeNET Curated	0.0009009	1	0.01468	0.1381	6	24	SIRT2,SIRT1,PRKAA1,PRKAA2,PRKAB1,CTNNB1
Disease	C0158761	Radioulnar Synostosis	DisGeNET Curated	0.001136	1	0.01673	0.1574	6	25	SMC1A,MECOM,NIPBL,NSD2,CTBP1,BCOR
Disease	C0426429	Broad nasal tip	DisGeNET Curated	0.00213	1	0.02736	0.2575	6	28	RPS6KA3,PHF21A,PHF8,KDM6A,BCOR,KAT6A
Disease	C1842366	Low anterior hairline	DisGeNET Curated	0.003086	1	0.03276	0.3083	6	30	SMC1A,SMARCA2,NBN,NIPBL,CREBBP,EP300
Disease	C2752147	XERODERMA PIGMENTOSUM, COMPLEMENTATION GROUP C	DisGeNET Curated	0.003086	1	0.03276	0.3083	6	30	ESR1,CUL4A,OGG1,TP53,CDKN2A,CSNK2A1
Disease	C0206684	Sebaceous Adenocarcinoma	DisGeNET Curated	0.003086	1	0.03276	0.3083	6	30	MUTYH,BRCA1,MSH6,TP53,CDKN2A,CTNNB1
Disease	C1839326	Abnormally-shaped vertebrae	DisGeNET Curated	0.003669	1	0.03739	0.3519	6	31	RPS6KA3,RAI1,MAP3K7,VDR,NSD2,CTBP1
Disease	C0040997	Trigeminal Neuralgia	DisGeNET Curated	0.00433	1	0.04249	0.3998	6	32	ESR1,PARP1,FOS,BRCA1,TP53BP1,CTNNB1
Disease	C1835807	Prominent fingertip pads	DisGeNET Curated	1.689e-06	0.01159	9.735e-05	0.0009162	5	6	EZH2,KDM6A,CREBBP,KMT2D,EP300
Disease	C0022783	Vulvar Lichen Sclerosus	DisGeNET Curated	6e-05	0.4116	0.001879	0.01769	5	10	MGMT,TP53,CDKN2A,IDH1,IDH2
Disease	C0206720	Squamous Cell Neoplasms	DisGeNET Curated	0.0001055	0.7238	0.002884	0.02714	5	11	TP63,BRCA2,TP53,PCNA,PADI4
Disease	C2676676	BREAST-OVARIAN CANCER, FAMILIAL, SUSCEPTIBILITY TO, 1	DisGeNET Curated	0.0002705	1	0.005967	0.05615	5	13	RAD54L,PPM1D,BRCA1,BRCA2,MSH6
Disease	C0206644	Histiocytoma, Benign Fibrous	DisGeNET Curated	0.0002705	1	0.005967	0.05615	5	13	TP53,MOV10L1,PRKCA,PRKCB,PRKCD
Disease	C0016978	gallbladder neoplasm	DisGeNET Curated	0.0008109	1	0.01353	0.1274	5	16	ERBB4,MYC,TP53,CDKN2A,KEAP1
Disease	C3714753	RETINOSCHISIS 1, X-LINKED, JUVENILE	DisGeNET Curated	0.0008109	1	0.01353	0.1274	5	16	ESR1,ASXL1,YWHAE,TET2,GADD45A
Disease	C0432355	Hypoplasia of nipple	DisGeNET Curated	0.0008109	1	0.01353	0.1274	5	16	ZMPSTE24,SMC1A,TP63,NIPBL,SETBP1
Disease	C0403824	Teratozoospermia	DisGeNET Curated	0.001102	1	0.01656	0.1558	5	17	CTCF,AURKC,BRDT,PRM1,PRM2
Disease	C0334588	Giant Cell Glioblastoma	DisGeNET Curated	0.001102	1	0.01656	0.1558	5	17	MGMT,BUB1,TP53,AURKB,IDH1
Disease	C1301355	Myelodysplastic-Myeloproliferative Diseases	DisGeNET Curated	0.001102	1	0.01656	0.1558	5	17	EZH2,ASXL1,YWHAE,TET2,JAK2
Disease	C0221210	Congenital malrotation of intestine	DisGeNET Curated	0.001465	1	0.02071	0.1949	5	18	EYA1,HDAC3,KDM6A,LBR,KMT2D
Disease	C0426870	Large hand	DisGeNET Curated	0.001465	1	0.02071	0.1949	5	18	KDM5C,RPS6KA3,EZH2,FOS,PHF8
Disease	C1832348	Slow-growing hair	DisGeNET Curated	0.001908	1	0.0255	0.24	5	19	ARID1A,TP63,SMARCA4,SMARCB1,SMARCE1
Disease	C0240896	Fundus coloboma	DisGeNET Curated	0.003075	1	0.03276	0.3083	5	21	ACTB,SALL1,CHD7,KDM2B,BCOR
Disease	C1449861	Micronuclei, Chromosome-Defective	DisGeNET Curated	0.00382	1	0.03846	0.3619	5	22	MGMT,APEX1,H2AFX,CDKN2A,RAD51
Disease	C4024682	Hypoplastic fifth fingernail	DisGeNET Curated	2.863e-05	0.1963	0.001023	0.009624	4	5	ARID1A,SMARCA4,SMARCB1,SMARCE1
Disease	C0425772	Premature development of the breasts	DisGeNET Curated	2.863e-05	0.1963	0.001023	0.009624	4	5	KDM6A,CREBBP,KMT2D,EP300
Disease	C4024507	Aplasia/Hypoplasia of the distal phalanx of the 5th finger	DisGeNET Curated	2.863e-05	0.1963	0.001023	0.009624	4	5	ARID1A,SMARCA4,SMARCB1,SMARCE1
Disease	C1844825	Hyperconvex fingernails	DisGeNET Curated	0.0001848	1	0.004433	0.04172	4	7	RPS6KA3,TP63,NSD2,CTBP1
Disease	C1860789	Leukemia, Megakaryoblastic, of Down Syndrome	DisGeNET Curated	0.0003552	1	0.007229	0.06803	4	8	EZH2,CTCF,TP53,KANSL1
Disease	C1855067	Low B cell count	DisGeNET Curated	0.0003552	1	0.007229	0.06803	4	8	NBN,GFI1,RAG1,RAG2
Disease	C0877024	Schimke immunoosseous dysplasia	DisGeNET Curated	0.0003552	1	0.007229	0.06803	4	8	ZRANB3,SMARCA2,SMARCA4,SMARCAL1
Disease	C2675520	BREAST-OVARIAN CANCER, FAMILIAL, SUSCEPTIBILITY TO, 2	DisGeNET Curated	0.0003552	1	0.007229	0.06803	4	8	RAD54L,PPM1D,BRCA1,BRCA2
Disease	C3150659	BREAST-OVARIAN CANCER, FAMILIAL, SUSCEPTIBILITY TO, 3	DisGeNET Curated	0.0006143	1	0.01087	0.1023	4	9	RAD54L,PPM1D,BRCA1,BRCA2
Disease	C0334582	Fibrillary Astrocytoma	DisGeNET Curated	0.0006143	1	0.01087	0.1023	4	9	MGMT,TP53,IDH1,IDH2
Disease	C0685787	Cleft face	DisGeNET Curated	0.001486	1	0.0208	0.1957	4	11	CHD7,TP63,NCL,PHF8
Disease	C0265234	Branchio-Oto-Renal Syndrome	DisGeNET Curated	0.001486	1	0.0208	0.1957	4	11	EYA4,EYA1,EYA2,SALL1
Disease	C1859717	Depressed nasal tip	DisGeNET Curated	0.001486	1	0.0208	0.1957	4	11	PHF21A,TP63,KDM6A,KMT2D
Disease	C2931673	Ceroid lipofuscinosis, neuronal 1, infantile	DisGeNET Curated	0.002142	1	0.02736	0.2575	4	12	PARP1,PPARGC1A,SIRT1,PPP5C
Disease	C4228227	Small thymus	DisGeNET Curated	0.002973	1	0.03207	0.3018	4	13	ATM,HIRA,RAG1,RAG2
Disease	C1303073	Nicolaides Baraitser syndrome	DisGeNET Curated	0.002973	1	0.03207	0.3018	4	13	ARID1B,SMARCA1,SMARCA2,NBN
Disease	C1854465	TUBEROUS SCLEROSIS 1 (disorder)	DisGeNET Curated	0.002973	1	0.03207	0.3018	4	13	TP53,PRKAA1,PRKAA2,PRKAB1
Disease	C1868577	Patella aplasia-hypoplasia	DisGeNET Curated	0.002973	1	0.03207	0.3018	4	13	ARID1A,SMARCA4,SMARCB1,SMARCE1
Disease	C2931322	T-Lymphocytopenia	DisGeNET Curated	0.002973	1	0.03207	0.3018	4	13	NBN,DNMT3B,RAG1,RAG2
Disease	C0262374	Stricture of anus	DisGeNET Curated	0.002973	1	0.03207	0.3018	4	13	SALL1,NBN,KDM6A,KMT2D
Disease	C0265563	Congenital dislocation of radial head	DisGeNET Curated	0.004001	1	0.03983	0.3749	4	14	ATR,NIPBL,CREBBP,EP300
Disease	C0264303	Laryngomalacia	DisGeNET Curated	0.004001	1	0.03983	0.3749	4	14	SOX9,KAT6B,CREBBP,EP300
Disease	C0026636	Mouth Diseases	DisGeNET Curated	0.004001	1	0.03983	0.3749	4	14	CHAF1B,BRCA1,TP53,CHAF1A
Disease	C0036601	Self Mutilation	DisGeNET Curated	0.004001	1	0.03983	0.3749	4	14	RAI1,CREBBP,BCOR,EP300
Disease	C0018922	hemangiopericytoma	DisGeNET Curated	0.004001	1	0.03983	0.3749	4	14	TP53,CDK2,CDKN2A,CTNNB1
Disease	C2677792	Riddle Syndrome	DisGeNET Curated	0.0001274	0.8738	0.003297	0.03103	3	3	RNF168,BRCA1,TP53BP1
Disease	C1839736	WILSON-TURNER X-LINKED MENTAL RETARDATION SYNDROME	DisGeNET Curated	0.0001274	0.8738	0.003297	0.03103	3	3	HDAC8,PCNA,LAS1L
Disease	C0796003	Juberg-Marsidi syndrome	DisGeNET Curated	0.0001274	0.8738	0.003297	0.03103	3	3	ATR,ATRX,HUWE1
Disease	C4025670	Abnormality of chromosome segregation	DisGeNET Curated	0.0001274	0.8738	0.003297	0.03103	3	3	MECP2,RAI1,LBR
Disease	C0024904	Mastoiditis	DisGeNET Curated	0.0004656	1	0.008847	0.08325	3	4	NBN,RAG1,RAG2
Disease	C0454641	Expressive language delay	DisGeNET Curated	0.0004656	1	0.008847	0.08325	3	4	RAI1,SRCAP,SETBP1
Disease	C1850327	Bifid uterus	DisGeNET Curated	0.0004656	1	0.008847	0.08325	3	4	SALL1,CREBBP,EP300
Disease	C0032578	Polyploidy	DisGeNET Curated	0.0004656	1	0.008847	0.08325	3	4	H2AFX,TP53,CHEK1
Disease	C0024454	Maffucci Syndrome	DisGeNET Curated	0.0004656	1	0.008847	0.08325	3	4	TP53,IDH1,IDH2
Disease	C0677866	Brain Stem Neoplasms	DisGeNET Curated	0.00112	1	0.01656	0.1558	3	5	PPM1D,TP53,CDKN2A
Disease	C0398788	Immunodeficiency syndrome, variable	DisGeNET Curated	0.00112	1	0.01656	0.1558	3	5	ATRX,HELLS,DNMT3B
Disease	C0524801	Retinal Neoplasms	DisGeNET Curated	0.00112	1	0.01656	0.1558	3	5	TP53,VDR,RB1
Disease	C0042065	Genitourinary Neoplasms	DisGeNET Curated	0.00112	1	0.01656	0.1558	3	5	GATA3,TP53,CDKN2A
Disease	C1306067	Drug-induced paranoid state	DisGeNET Curated	0.00112	1	0.01656	0.1558	3	5	PER2,CDK1,PER1
Disease	C0265210	Weaver syndrome	DisGeNET Curated	0.00112	1	0.01656	0.1558	3	5	EZH2,KMT2A,NSD1
Disease	C4280572	Acute blood cancer	DisGeNET Curated	0.002158	1	0.02736	0.2575	3	6	TP53,TET2,JAK2
Disease	C1855739	Indifference to Pain, Congenital, Autosomal Recessive	DisGeNET Curated	0.002158	1	0.02736	0.2575	3	6	PRDM1,TP53,PRDM12
Disease	C4025187	Increased megakaryocyte count	DisGeNET Curated	0.002158	1	0.02736	0.2575	3	6	TP53,TET2,JAK2
Disease	C4023915	Abnormally low-pitched voice	DisGeNET Curated	0.002158	1	0.02736	0.2575	3	6	SMC1A,EZH2,NIPBL
Disease	C1848977	Short upper lip	DisGeNET Curated	0.003638	1	0.0373	0.351	3	7	ATRX,NSD2,CTBP1
Disease	C1860253	Accessory proximal metacarpal ossification centers	DisGeNET Curated	0.003638	1	0.0373	0.351	3	7	RPS6KA3,NSD2,CTBP1
Disease	C0080218	Tethered Cord Syndrome	DisGeNET Curated	0.003638	1	0.0373	0.351	3	7	NSD2,CREBBP,EP300
Disease	C1839731	11 pairs of ribs	DisGeNET Curated	0.003638	1	0.0373	0.351	3	7	SOX9,ATR,LBR
Disease	C4025651	Increased circulating cortisol level	DisGeNET Curated	0.003638	1	0.0373	0.351	3	7	MEN1,AIRE,GNAS
Disease	C0018425	Gyrate Atrophy	DisGeNET Curated	0.003638	1	0.0373	0.351	3	7	PRKAA1,PRKAA2,PRKAB1
Disease	C1857453	Renal hypoplasia/aplasia	DisGeNET Curated	0.003638	1	0.0373	0.351	3	7	EYA1,TP63,BCOR
Disease	C0033922	Psychomotor Disorders	DisGeNET Curated	0.003638	1	0.0373	0.351	3	7	ERCC6,RPS6KA3,MECP2
Disease	C0549397	Deviated nasal septum	DisGeNET Curated	0.00258	1	0.02884	0.2714	2	2	CREBBP,EP300
Disease	C1847610	Deficit in expressive language	DisGeNET Curated	0.00258	1	0.02884	0.2714	2	2	RAI1,SRCAP
Disease	C1835398	LI-FRAUMENI SYNDROME 1	DisGeNET Curated	0.00258	1	0.02884	0.2714	2	2	TP53,CDKN2A
Disease	C1832322	Severe Combined Immunodeficiency, Autosomal Recessive, T Cell-Negative, B Cell-Negative, NK Cell-Positive	DisGeNET Curated	0.00258	1	0.02884	0.2714	2	2	RAG1,RAG2
Disease	C4280573	Communication delay	DisGeNET Curated	0.00258	1	0.02884	0.2714	2	2	RAI1,SRCAP
Disease	C3280011	BRITTLE CORNEA SYNDROME 2	DisGeNET Curated	0.00258	1	0.02884	0.2714	2	2	PRDM5,HP1BP3
Disease	C0795833	Kleefstra Syndrome	DisGeNET Curated	0.00258	1	0.02884	0.2714	2	2	KMT2B,EHMT1
Disease	C4025806	High axial triradius	DisGeNET Curated	0.00258	1	0.02884	0.2714	2	2	CREBBP,EP300
Disease	C0029440	Osteoma	DisGeNET Curated	0.00258	1	0.02884	0.2714	2	2	GNAS,CTNNB1
Disease	C1845245	Lower limb hypertonia	DisGeNET Curated	0.00258	1	0.02884	0.2714	2	2	KDM5C,ATRX
Disease	C1384590	Hemangiomatosis	DisGeNET Curated	0.00258	1	0.02884	0.2714	2	2	IDH1,IDH2
Disease	C2673536	Combined Cellular And Humoral Immune Defects With Granulomas	DisGeNET Curated	0.00258	1	0.02884	0.2714	2	2	RAG1,RAG2
Disease	C3807295	CEREBELLAR ATAXIA, DEAFNESS, AND NARCOLEPSY, AUTOSOMAL DOMINANT	DisGeNET Curated	0.00258	1	0.02884	0.2714	2	2	NAA50,DNMT1
Disease	C4024689	Abnormality of the calcaneus	DisGeNET Curated	0.00258	1	0.02884	0.2714	2	2	HDAC6,LBR
Disease	C1835796	Crossed fused renal ectopia	DisGeNET Curated	0.00258	1	0.02884	0.2714	2	2	KDM6A,KMT2D
Disease	C1835798	Anoperineal fistula	DisGeNET Curated	0.00258	1	0.02884	0.2714	2	2	KDM6A,KMT2D
Disease	C1867132	Plantar crease between first and second toes	DisGeNET Curated	0.00258	1	0.02884	0.2714	2	2	CREBBP,EP300
Disease	C4025111	Radial deviation of thumb terminal phalanx	DisGeNET Curated	0.00258	1	0.02884	0.2714	2	2	CREBBP,EP300
Disease	C1290508	Abnormal number of teeth	DisGeNET Curated	0.00258	1	0.02884	0.2714	2	2	CREBBP,EP300
Disease	C2931713	Chromosome 17 deletion	DisGeNET Curated	0.00258	1	0.02884	0.2714	2	2	TP53,KANSL1
Disease	C4025843	Abnormality of refraction	DisGeNET Curated	0.00258	1	0.02884	0.2714	2	2	CREBBP,EP300
