# Supplementary material for: Network and Evolutionary Analysis of Human Epigenetic Regulators to Unravel Disease Associations
Source: Genes (Basel). 2020 Dec 4;11(12):1457. doi: 10.3390/genes11121457 (PMC7761991; doi:10.3390/genes11121457)
Supplement: Supplementary file 1 [file genes-11-01457-s001.zip › Supplementary files/Table S3.xlsx]

## Sheet: Cancer disease
ID	Cancer Disease	Genes
C0025286	Meningioma	ESR1,ACTB,BAP1,MEN1,MGMT,KMT2A,RAD54L,FOS,SMARCA1,SMARCB1,MTRR,SMARCE1,ATM,DOT1L,OGA,MUTYH,MYC,SP100,NBN,BRCA1,BRCA2,ZBTB7C,NTHL1,TP53,PCNA,CDK2,CDKN2A,YWHAZ,PRKCD,CTNNB1,HMGN5,ING2,PRDM2,JAK2,DNMT1,DRD1,RB1,MLLT10
C0024305	Lymphoma, Non-Hodgkin	AICDA,ESR1,EZH2,PARP1,MGMT,PRMT5,KMT2A,RAD54L,MTRR,ATM,MYC,MYOD1,NBN,AURKA,BRCA1,MBD2,NPAS2,NPM1,ZBTB7C,POLE3,OGG1,MSH6,H2AFX,MUM1,CDC6,TP53,PCNA,CDK2,CDKN2A,ASXL1,HMGB1,VDR,POLE4,CLOCK,YY1,YWHAE,NCOR2,TET2,HDAC9,ZBTB16,ZMYM2,IRF4,HDAC6,ATN1,RB1,RING1,KMT2D,BRD2,LEF1
C0033036	Atrial Premature Complexes	ERBB4,MGMT,SPEN,MUTYH,MYC,SOX9,BRCA1,BRCA2,OGG1,H2AFX,TP53,HDAC2,CDKN2A,CHEK1,CHD5,CTBP1,CTNNB1,LEF1
C0017636	Glioblastoma	ERBB4,PHF20,AICDA,ESR1,SMC1A,MAZ,ACTB,EZH2,HIST1H4I,ZBTB7A,PARP1,MGMT,HIST1H3B,HIST1H4A,HIST1H4D,HIST1H4F,HIST1H4K,HIST1H4J,HIST1H4C,HIST1H4H,HIST1H4B,HIST1H4E,HIST1H4L,HIST2H4A,PRMT5,RBM14,MCRS1,MPG,CUL3,KAT5,ANP32B,FOS,PHF6,APEX1,HDAC7,HIF1AN,MST1,SETD2,ARRB1,CTCF,TET1,SNAI2,SMARCA1,SMARCA2,SMARCA4,SMARCB1,MTRR,UHRF1,ATM,KDM1B,OGA,MYB,MYC,SOX9,SP1,SP100,ATR,ATRX,PBK,NAP1L1,NBN,NCL,KDM6B,KMT2E,T…
C0085390	Li-Fraumeni Syndrome	ESR1,ATM,MUTYH,BRCA1,BRCA2,H2AFX,TOP2B,TP53,PCNA,CDK2,CDKN2A,SMUG1,CHEK1,IDH1,ATF2
C0334588	Giant Cell Glioblastoma	MGMT,BUB1,TP53,AURKB,IDH1
C0001430	Adenoma	NCOA3,ERBB4,EYA4,PHF20,ESR1,SMC1A,EZH2,MEN1,USP44,PARP1,MGMT,MPG,CUL4A,ANP32B,FOS,APEX1,APOBEC1,SETD2,ARRB1,MT3,HLTF,SMARCA4,MTRR,ATM,SPEN,MUTYH,MYB,MYC,SOX9,SP1,NCOA6,AURKA,BMI1,HDAC3,GADD45G,BRCA1,BUB1,GNAS,MBD4,MBD2,NPM1,HNF1A,USP22,PRDM5,OGG1,SIRT1,CCNB1,RIOX2,MSH6,TLE4,CBX7,SUZ12,TP53,PCNA,CDK2,HDAC2,CDKN2A,HMGA1,FTO,VDR,YY1,YWHAZ,CHD5,PRKCA,CTBP1,CTNNB1,ZNF217,PTMA,SETDB1,CDC73,NR1H4,DNMT3A…
C1292772	Leukemia, Myeloid, Chronic, Atypical, BCR-ABL Negative	HNF1A,TP53BP1,ASXL1,YWHAE,SETBP1,TET2,JAK2
C0023449	Acute lymphocytic leukemia	AICDA,ESR1,ACTB,MECOM,IKZF1,ARID1A,EZH2,GFI1B,ZBTB7A,ARID5B,KMT2A,MLLT1,MPG,FOS,HDAC7,TRIM33,SETD2,CTCF,ATF7IP,SMARCA1,SMARCA4,SMARCB1,MTRR,UHRF1,ATM,MYB,MYC,ZMYND11,SPI1,ATR,KDM3B,NBN,KAT2A,TRIM24,GFI1,AURKA,BMI1,HDAC3,KAT2B,BUB1,MBD2,NPM1,SIRT1,TLE1,TLE2,TLE4,H2AFZ,TOP1,TOP2A,TP53,PCNA,HDAC1,CDK2,HDAC2,AURKB,CDKN2A,ASXL1,HMGB1,CHEK1,KMT2C,UNG,VDR,NSD2,IDH1,IDH2,YY1,YWHAE,CREBBP,NCOR1,CTCFL,PRKA…
C0005684	Malignant neoplasm of urinary bladder	NCOA3,ERBB4,ERCC6,ESR1,ACTB,EZH2,ZBTB7A,PARP1,MGMT,SATB1,KMT2A,MPG,CUL3,KAT5,PPM1D,FOS,ING5,APEX1,SIRT7,MT3,CTCF,TP63,UHRF1,ATM,SPEN,KDM4B,MYC,SOX9,KDM5B,NEK6,ATR,HDAC8,PBK,GATA3,NBN,SSRP1,TRIM24,AURKA,BMI1,ALKBH1,KAT2B,BRCA1,GNAS,MBD2,MAP3K7,NPM1,USP22,ALKBH2,RNF8,WDR5,OGG1,CCNB1,MSH6,PSIP1,CDK1,SUZ12,TOP1,TOP2A,TP53,PCNA,CDK2,HDAC2,MTA2,CDKN2A,HMGB1,HMGB3,HMGA1,CHEK1,FOXA1,TTK,UBE2N,HSPA1A,HSPA…
C0751690	Malignant Peripheral Nerve Sheath Tumor	EYA4,ESR1,COPRS,EZH2,PARP1,CUL1,MST1,SMARCB1,SOX9,EED,ATRX,HDAC8,AURKA,BRCA1,BRCA2,TLE1,BRD4,SUZ12,TOP2A,TP53,PCNA,CDKN2A,SMUG1,HMGA1,HDAC9,RB1,PARP2,HMGA2
C0028945	oligodendroglioma	EZH2,PARP1,MGMT,SMARCA2,SMARCA4,ATRX,AURKA,RYBP,MSH6,TP53,PCNA,CDK2,CDKN2A,HMGB1,RCC1,IDH1,IDH2,ATN1,REST
C0026985	Myelodysplasia	MECOM,EZH2,KMT2A,ATRX,NPM1,TP53,ASXL1,SIN3A,YWHAE,TET2,BCORL1,BCOR,JAK2,DEK,DNMT1,HMGA2
C0024299	Lymphoma	AICDA,ESR1,ACTB,JDP2,IKZF1,DTX3L,ARID1A,EZH2,TRRAP,MEN1,GFI1B,ZBTB7A,PARP1,MGMT,MTA3,SATB1,PRMT5,RBM14,KMT2A,SETD3,RAD54L,MPG,CUL1,SET,KAT5,FOS,AIRE,HDAC7,SETD2,ARRB1,CTCF,TP63,SMARCA1,ATM,PRDM15,MYB,MYC,ATR,KDM4C,PBK,GATA3,NBN,GFI1,PRDM1,BMI1,RCOR1,PER2,BRCA1,BRCA2,BUB1,MBD2,MAP3K7,NPM1,SMCHD1,NSD1,OGG1,MSH6,MTA1,TLE1,CBX7,H2AFX,MUM1,CDK1,TOP2A,TP53,TP53BP1,PCNA,CDK2,AURKB,CDK9,CDKN2A,ASXL1,SMUG…
C0031269	Peutz-Jeghers Syndrome	SMARCA4,NEK6,PBK,BRCA1,BRCA2,BUB1,MSH6,TP53,CDKN2A,CTNNB1,TLK1
C0002894	Refractory anaemia with excess blasts	MECOM,KMT2A,NSD1,ASXL1,CHEK1,YWHAE,TET2
C0278996	Cancer of Head and Neck	ERCC6,MGMT,MYBBP1A,FOS,APEX1,PIWIL4,CTCF,SMARCA1,SMARCA2,SMARCA4,ATM,MUTYH,SOX9,NBN,BMI1,BRCA2,OGG1,CCNB1,MSH6,H2AFX,TP53,TP53BP1,CDK2,AURKB,CDKN2A,PIWIL1,CHEK1,CHUK,VDR,ING3,CLOCK,ING1,KEAP1,DEK,DNMT1,RBX1,RAD51,RB1,ING4
C0280631	Leiomyosarcoma of uterus	SMARCB1,AURKA,BRCA1,TP53,CTNNB1,HMGA2,EP300
C0023470	Myeloid Leukemia	ESR1,SMC1A,RPS6KA3,MECOM,EZH2,PARP1,KMT2A,MLLT1,MPG,FOS,SIRT2,ARNTL,CTCF,PRDM16,MYB,MYC,SPI1,KDM3B,KMT2E,GFI1,BMI1,PER2,CBX1,NPM1,NUP98,PSIP1,TOP2B,TP53,HDAC1,HDAC2,CDKN2A,ASXL1,CBX3,HMGB1,CHEK1,VDR,SYCP3,IDH1,IDH2,YY1,YWHAE,L3MBTL1,SETBP1,TET2,HDAC9,ING1,IRF4,GADD45A,JAK2,DEK,RARA,ATN1,DUSP1,LBR,MLLT10
C0023487	Acute Promyelocytic Leukemia	ERBB4,MECOM,SMYD5,MGMT,KMT2A,MLLT1,SET,TRIM16,CTCF,SMARCA4,RERE,MYC,SP100,ATRX,PHF8,EHMT2,MBD2,NPM1,NUP98,CCNA2,CCNB1,CDK1,TOP2B,TP53,PCNA,HDAC1,AURKB,SP140,CDKN2A,ASXL1,PADI4,HMGN1,HMGN2,KDM6A,IDH1,IDH2,YWHAE,NCOR1,NCOR2,PRKCD,TET2,HDAC9,PCGF2,ZBTB16,SENP3,BCORL1,DAXX,BCOR,JAK2,DEK,DNMT3A,RARA,ATN1,LBR,REST,TBL1XR1,LEF1
C0205748	Dysplastic Nevus	KAT5,SMARCB1,BRCA2,SIRT1,TP53,CDK2,CDKN2A,BRMS1,ING3,ING4
C0152013	Adenocarcinoma of lung (disorder)	NCOA3,ERBB4,AICDA,ESR1,ARID1A,EZH2,BAP1,MEN1,PARP1,PRMT5,MPG,FOS,PARG,APEX1,ATAD2,SETD2,TP63,SMARCA2,SMARCA4,UHRF1,SMARCD1,ATM,DOT1L,MYC,SOX9,SP1,PBK,NBN,PRDM1,BMI1,PPARGC1A,KAT2B,JMJD6,GNAS,TAF9,USP22,NSD1,OGG1,TFDP1,SIRT1,MSH6,TLE1,BRD4,TOP2A,TP53,PCNA,HDAC1,HDAC2,HELLS,CDK9,CDKN2A,SMUG1,CENPA,CBX3,HMGB1,HMGB2,CHEK1,FOXA1,TTK,RAD54B,PKM,WDR77,VDR,BRMS1,CHD1L,SIN3A,YWHAB,YWHAE,CREBBP,APOBEC3B,YW…
C0262584	Carcinoma, Small Cell	ACTB,FSHR,SMARCA1,SMARCA2,SMARCA4,SMARCB1,MYB,AURKA,MSH6,TP53,CDKN2A,CHEK1,FOXA1,CREBBP,DNMT3B
C0349639	Juvenile Myelomonocytic Leukemia	MECOM,EZH2,KMT2A,KDM1A,NUP98,TP53,CDKN2A,ASXL1,YWHAE,SETBP1,TET2,JAK2,DNMT3A,ATN1
C0152018	Esophageal carcinoma	ERBB4,EYA4,ESR1,SAFB,MGMT,CUL2,SETD2,TP63,ATM,MYC,SOX9,GADD45B,AURKA,BMI1,GADD45G,PER2,BRCA1,BRCA2,GNAS,MAP3K7,OGG1,SIRT1,CCNB1,MTA1,H2AFX,TP53,TP53BP1,PCNA,CDK2,HDGF,CDKN2A,PADI4,OIP5,FOXA1,TTK,PRM3,VDR,CLOCK,CREBBP,CTCFL,MDC1,CTNNB1,HDAC9,ING1,GADD45A,PRDM2,NR1H4,DNMT1,DNMT3B,RAD51,RARA,RB1,NEIL1,ASCC1,RNF2,LEF1
C0001815	Primary Myelofibrosis	HDAC11,EZH2,MYB,BRCA2,TP53,CDKN2A,ASXL1,IDH1,IDH2,YWHAE,SETBP1,TET2,HDAC9,ZMYM2,JAK2,JARID2,HDAC6,ATN1,HMGA2,LEF1
C1856689	FRIEDREICH ATAXIA 1	ESR1,CTCF,HDAC3,PPARGC1A,BRCA1,BRCA2,SIRT3,TP53,PHF1,CTCFL,DNMT1
C0684337	Ewings sarcoma-primitive neuroectodermal tumor (PNET)	EZH2,MGMT,ATRX,TP53,CDK2,CDK9,CDKN2A,CTNNB1
C0023480	Leukemia, Myelomonocytic, Chronic	EZH2,BAP1,KMT2A,TRIM33,SETD2,MYB,NPM1,TP53,ASXL1,KDM6A,YY1,YWHAE,CREBBP,SETBP1,TET2,BCORL1,BCOR,JAK2,TET3,DNMT3A
C0032002	Pituitary Diseases	ESR1,ACTB,EZH2,MEN1,ZBTB7A,SALL1,CUL4A,SFPQ,CHD7,FSHR,SMARCA4,SMARCB1,NCOA1,SOX9,GADD45B,POGZ,GADD45G,BRCA2,GNAS,HNF1A,SIRT1,CCNB1,PAX7,TP53,PCNA,CDK2,HDAC2,CDKN2A,HLCS,HMGB3,HMGA1,FTO,VDR,CLOCK,YWHAZ,CTBP1,CTNNB1,HMGA2,BRD2
C0007102	Malignant tumor of colon	NCOA3,ERBB4,EYA4,PHF20,ESR1,RPS6KA3,MAX,ACTB,MECOM,EZH2,HIST3H3,GATAD2B,ZBTB7A,PARP1,SALL1,MGMT,ASCC2,KMT2A,MPG,CUL4A,CUL3,SFPQ,KAT5,FOS,APEX1,APOBEC1,CHD7,SIRT6,MST1,KDM4D,SETD2,SIRT2,RUVBL1,CTCF,TP63,TET1,SNAI2,SMARCA1,HLTF,MTRR,UHRF1,ATM,OGA,MUTYH,KDM1A,KDM4B,MYB,MYC,SOX9,GADD45B,SP1,EED,ATR,KDM4C,HDAC8,RSF1,PBK,BARD1,KDM6B,RUVBL2,AURKA,BMI1,HDAC3,PPARGC1A,RCOR1,KAT2B,PER2,BRCA1,BRCA2,JMJD6,BU…
C0206684	Sebaceous Adenocarcinoma	MUTYH,BRCA1,MSH6,TP53,CDKN2A,CTNNB1
C0262587	Parathyroid Adenoma	ESR1,ACTB,EZH2,MEN1,ATRX,TP53,PCNA,CDKN2A,VDR,CTNNB1,CDC73,RAD51
C2931038	Pancreatic carcinoma, familial	ATM,BRCA1,BRCA2,TP53,CDK2,CDKN2A
C0019693	HIV Infections	AICDA,FBL,MAZ,EZH2,ZBTB7A,PARP1,MGMT,CUL4A,SFPQ,FOS,TP63,MYC,GATA3,NBN,NCL,KMT2E,GFI1,PRDM1,PSME4,TAF9,HNF1A,NUP98,RRP8,POLE3,OGG1,SIRT1,CCNB1,PSIP1,BRD4,PAK2,PRDM6,TP53,PCNA,CDK2,HDGF,CDK9,CDKN2A,APOBEC3G,HMGB1,UBE2B,PRM3,UNG,FTO,VDR,IDH1,PAF1,YY1,YWHAE,APOBEC3B,NCOR2,PKN1,DCAF1,GADD45A,APOBEC3F,RAG2,HDAC6,ATN1,NEIL1,DUSP1,LBR,CUL5,RNF2,BRD2
C0032019	Pituitary Neoplasms	ESR1,EZH2,MEN1,MGMT,CUL4A,SETD2,TP63,SMARCB1,BMI1,GADD45G,GNAS,HNF1A,MTA1,CDK1,TP53,PCNA,CDKN2A,RCC1,HMGA1,PRKCA,CTBP1,GADD45A,DNMT1,RB1,HMGA2,BRD2
C0016978	gallbladder neoplasm	ERBB4,MYC,TP53,CDKN2A,KEAP1
C0032580	Adenomatous Polyposis Coli	ERBB4,ESR1,ACTB,MEN1,PARP1,MGMT,FOS,HLTF,ATM,SPEN,MUTYH,MYC,SOX9,SP1,BRCA1,BRCA2,NTHL1,OGG1,TFDP1,CCNB1,MSH6,H2AFX,CDK1,TP53,PCNA,HDAC2,CDKN2A,CHEK1,YWHAZ,CTBP1,PRKDC,CTNNB1,NR1H4,DNMT1,DNMT3A,DNMT3B,LEF1
C0023467	Leukemia, Myelocytic, Acute	ESR1,ACTB,JDP2,MECOM,IKZF1,SMYD5,EZH2,GFI1B,RMI1,ZBTB7A,PARP1,MGMT,SATB1,PRMT5,ARID5B,KMT2A,MLLT1,MLLT6,ZNF687,MPG,NCOA2,SET,SMARCA5,SETMAR,KAT5,LEO1,EP400,FOS,PARG,PHF6,APEX1,CHD8,ELOF1,DNAJC2,SETD2,SIRT2,ARNTL,MT3,ATF7IP,TET1,EPC1,SMARCA1,HLTF,CENPV,ATM,DOT1L,SPEN,PRDM16,KDM1A,MYB,MYC,ZMYND11,SPI1,ATR,KDM4C,HDAC8,PBK,BARD1,NBN,KAT2A,KMT2E,GFI1,AURKA,BMI1,PER2,BRCA1,BRCA2,EHMT2,BUB1,NFYB,KDM2B,M…
C0279628	Adenocarcinoma Of Esophagus	AICDA,ESR1,MAX,ACTB,ARID1A,PARP1,SAFB,MGMT,APOBEC1,HIF1AN,UHRF1,MYC,SOX9,AURKA,MAP3K7,HNF1A,H2AFX,CDK1,TP53,PCNA,CDKN2A,PADI4,VDR,YWHAZ,JAK2,NR1H4,DNMT1,RARA,ASCC1
C0035335	Retinoblastoma	ESR1,ACTB,EZH2,MGMT,SATB1,PRMT5,CUL2,EP400,PPM1D,FOS,APEX1,ELOF1,CTCF,SMARCA1,SMARCA4,SMARCB1,UHRF1,ATM,PRDM16,MYC,SP1,ARID4B,ATR,MYOD1,PRDM1,BMI1,BRCA1,BRCA2,SUV39H1,CBX1,MBD2,NPM1,FBRS,TFDP1,CCNB1,PSIP1,H1F0,H2AFX,CDK1,TP53,PCNA,HDAC1,CDK2,HDGF,CDK5,HELLS,CDKN2A,HMGB1,RCC1,CHEK1,UBE2B,KDM6A,WDR77,VDR,VRK1,SIN3A,KDM4A,CTNNB1,HDAC9,BCORL1,RNF40,BCOR,PRDM2,DEK,DNMT1,RARA,RB1,ARID4A,KDM5A,RBBP4,RBB…
C2752147	XERODERMA PIGMENTOSUM, COMPLEMENTATION GROUP C	ESR1,CUL4A,OGG1,TP53,CDKN2A,CSNK2A1
C1458155	Mammary Neoplasms	NCOA3,CHAF1B,ERBB4,PHF20,FBL,ESR1,RPS6KA3,ACTB,MECOM,EYA1,ARID1A,EZH2,HIST1H4I,MECP2,GATAD2B,BAP1,PARP1,SAFB,HIST1H2BE,HIST1H2BC,MGMT,MTA3,SATB1,HIST1H4A,HIST1H4D,HIST1H4F,HIST1H4K,HIST1H4J,HIST1H4C,HIST1H4H,HIST1H4B,HIST1H4E,HIST1H4L,HIST2H4A,KMT2A,RAD54L,CARM1,NCOA2,CUL4A,OGT,KAT5,PPM1D,FOS,PARG,BRMS1L,ATAD2,MST1,SETD2,SIRT2,MT3,PELP1,CTCF,TP63,TET1,BRD7,SNAI2,NCOA1,SMARCE1,H2AFJ,ATM,TAF5L,SPEN…
C0079731	B-Cell Lymphomas	AICDA,ESR1,ACTB,DTX3L,ARID1A,EZH2,PCGF6,PARP1,MGMT,MTA3,PRMT5,KMT2A,SETD3,SET,ANP32B,CTCF,TP63,TET1,ATM,MORC1,MYC,SPI1,PBK,NCL,PRDM1,AURKA,BMI1,HDAC3,PER2,ASCC3,NPM1,SIRT4,MTA1,H2AFX,MUM1,TP53,TP53BP1,PCNA,CDK2,CDKN2A,ASXL1,CHEK1,CHUK,PKM,VDR,YWHAE,NCOR2,CSNK2A1,TET2,KMT2B,HDAC4,DAPK3,IRF4,MAP3K12,PRDM2,JAK2,TLK1,DNMT3B,RARA,HDAC6,ATN1,HUWE1,TBL1XR1,KMT2D,EP300
C2931822	Nasopharyngeal carcinoma	ZMPSTE24,ESR1,MECOM,ARID1A,EZH2,BAP1,PARP1,MGMT,SATB1,UBR5,PPM1D,SETD2,TP63,BRD7,ATM,MYC,KDM3A,SP1,NBN,NCL,BMI1,GADD45G,BRCA1,BRCA2,NPM1,USP22,OGG1,CCNB1,MTA1,CDK1,TOP2A,TP53,TP53BP1,PCNA,HDAC1,CDK2,HDAC2,AURKB,CDKN2A,SMUG1,RPS6KA5,HMGB1,CHEK1,FOXA1,CHUK,KMT2C,UBE2N,HSPA1A,HSPA1B,BRMS1,ATF2,CREBBP,CENPH,MDC1,PRDM2,PTMA,JAK2,USP7,DEK,DNMT1,RAD51,ASCC1,BRD3,TBL1XR1,HMGA2,ING4
C0007124	Noninfiltrating Intraductal Carcinoma	NCOA3,FBL,ESR1,ACTB,EZH2,PARP1,NCOA2,SIRT6,MST1,PELP1,CTCF,TP63,KDM2A,ATM,MYC,SOX9,AURKA,BRCA1,BRCA2,MSH6,MTA1,TLE1,CBX7,TOP2A,TP53,PCNA,CDKN2A,CHEK1,BRMS1,CREBBP,NCOR1,NCOR2,CTNNB1,TET2,DAPK3
C0022593	Keratosis	APEX1,OGG1,H2AFX,TP53,CDKN2A,VDR,KEAP1
C0023269	leiomyosarcoma	ESR1,APEX1,TP63,SNAI2,SMARCB1,MYC,GADD45B,ATRX,BRCA1,TP53,CDKN2A,HMGA1,RB1,HMGA2
C0021841	Intestinal Neoplasms	APOBEC1,MUTYH,MYC,SOX9,MSH6,TP53,CDK2,HDAC2,HNRNPC,PRKCA,PRKCD,CTNNB1,NR1H4,DNMT3A,ELP3,LEF1
C0031511	Pheochromocytoma	MAX,ACTB,BAP1,MEN1,MGMT,MPG,CUL2,SET,CBX4,SETD2,TET1,SNAI2,MYC,ATRX,GNAS,TNP1,TP53,CDKN2A,SMUG1,IDH1,IDH2,CREBBP,PRDM2,RB1,DUSP1,KMT2D
C0349532	Gastric lymphoma	ATM,MYC,MSH6,TP53,PCNA,CDKN2A,JAK2
C0206650	Fibroadenoma	FBL,ESR1,MGMT,TP63,TP53,CDKN2A,VDR,BRMS1,DAXX,DNMT1,RARA,RB1,HMGA2
C0206663	Neuroectodermal Tumor, Primitive	MGMT,SMARCA5,SMARCB1,MYC,ATRX,MBD4,PSIP1,TP53,PCNA,CDK2,CDK9,CDKN2A,CTNNB1,BCOR
C0265325	Turcot syndrome (disorder)	IKZF1,ARID1A,MGMT,MUTYH,MBD4,MSH6,TP53,CDKN2A,CTNNB1
C1168401	Squamous cell carcinoma of the head and neck	ERBB4,ERCC6,ESR1,RPS6KA3,EZH2,PARP1,MGMT,MYBBP1A,SET,FOS,APEX1,DNAJC2,MST1,TRIM33,SETD2,TP63,SNAI2,SMARCA2,MTRR,ATM,DOT1L,MYC,NBN,KDM6B,TRIM24,AURKA,BMI1,BRCA1,BRCA2,BUB1,MAP3K7,SATB2,OGG1,SIRT4,SIRT3,SIRT1,H2AFX,CDK1,TP53,TP53BP1,PCNA,HDAC1,CDK2,AURKB,CDK5,HELLS,CDK9,CDKN2A,PER1,HMGB2,TTK,VDR,ING3,NSD2,CLOCK,ATF2,APOBEC3B,YWHAZ,CTCFL,CSNK2A1,PRKCA,PRKDC,HDAC9,ING1,ING2,GADD45A,SMYD2,JAK2,DEK,DNM…
C0010701	Phyllodes Tumor	ESR1,SETD2,TP63,MYC,TP53,CDKN2A,RARA,KMT2D,HMGA2
C0009207	Cockayne Syndrome	ERCC6,ZMPSTE24,EYA1,SMARCA1,SMARCA2,SMARCA4,ATR,OGG1,SIRT1,TP53,CHEK1,USP7
C0279626	Squamous cell carcinoma of esophagus	ERBB4,EYA4,ESR1,MECOM,EZH2,HIST1H4I,BAP1,PARP1,SAFB,HIST1H2BM,MGMT,HIST1H4A,HIST1H4D,HIST1H4F,HIST1H4K,HIST1H4J,HIST1H4C,HIST1H4H,HIST1H4B,HIST1H4E,HIST1H4L,UCHL5,HIST2H4A,MST1,TP63,MTRR,ATM,KDM1A,MYC,SOX9,SP1,SETD1B,KDM4C,ASH1L,PHF8,AURKA,BMI1,KAT2B,GADD45G,BRCA1,HIST4H4,BRCA2,NFYC,MBD4,MBD2,MAP3K7,OGG1,SIRT1,CCNB1,MTA1,PSIP1,TP53,TP53BP1,PCNA,CDK2,AURKB,CDK7,CDKN2A,SMUG1,HMGB1,CHEK1,KMT2C,PRM3,…
C0019163	Hepatitis B	ERBB4,AICDA,FBL,ESR1,ACTB,MECP2,PARP1,MGMT,KMT2A,SMARCA5,ING5,SIRT7,SMARCA1,RCOR3,ATM,SPEN,MYC,SP1,RSF1,SSRP1,HDAC3,PPARGC1A,PER2,JMJD6,ASCC3,UHRF2,NPM1,HNF1A,TDG,OGG1,SIRT1,CCNA2,MTA1,BRD4,H2AFX,SUZ12,CDC6,PRDM6,TP53,TP53BP1,PCNA,HDAC1,CDKN2A,APOBEC3G,HMGB1,CHUK,FTO,HSF4,VDR,CLOCK,YY1,CREBBP,APOBEC3B,PPP2CA,PRKAA1,CTNNB1,TET2,KMT2B,ZMYM2,DDB1,APOBEC3F,SETDB1,DNMT1,RAG2,ATN1,CUL5,KMT2D,BRD2,ARID2…
C0268138	Xeroderma Pigmentosum, Complementation Group D	ERCC6,APEX1,MTRR,OGG1,SIRT1,TP53,APOBEC3B,RAD51
C0476089	Endometrial Carcinoma	NCOA3,ESR1,MECOM,ARID1A,EZH2,MECP2,PARP1,MGMT,PRMT5,SPOP,NCOA2,FOS,APEX1,SIRT7,SIRT6,ATAD2,ELOF1,MST1,SETD2,SIRT2,ARRB1,CTCF,BRD7,SMARCA1,UHRF1,NCOA1,SMARCE1,ATM,MUTYH,KDM4B,MYC,SOX9,SP1,BARD1,NBN,AURKA,BMI1,PER2,BRCA1,BRCA2,MBD2,NPM1,SATB2,OGG1,SIRT5,SIRT4,SIRT3,SIRT1,CCNA2,CCNB1,MSH6,MTA1,H2AFX,SUZ12,TP53,PCNA,CDK2,AURKB,CDKN2A,SMUG1,PER1,CHEK1,FOXA1,UBE2N,PRMT1,FTO,CREBBP,CTCFL,PRKCA,CTBP2,PKN…
C0279680	Transitional cell carcinoma of bladder	EZH2,MGMT,SATB1,RSF1,PBK,MSH6,TP53,PCNA,CDKN2A,HMGB1,HSPA1A,HSPA1B,CTNNB1,RBX1,RB1,EP300
C1449861	Micronuclei, Chromosome-Defective	MGMT,APEX1,H2AFX,CDKN2A,RAD51
C0030421	Paraganglioma	MAX,BAP1,MEN1,MGMT,TET1,ATM,MYC,ATRX,MTA1,TP53,CDKN2A,SMUG1,IDH1,IDH2,PRDM2,KMT2D
C0038356	Stomach Neoplasms	ESR1,ACTB,ARID1A,BAP1,KMT2A,APEX1,TET1,HLTF,ATM,MUTYH,MYC,SOX9,KAT2A,AURKA,BMI1,HDAC3,KAT2B,NPM1,TDG,SIRT3,MSH6,MTA1,CBX7,SUZ12,TP53,PCNA,HDAC2,AURKB,CDK5,CDKN2A,CHEK1,PHB,KMT2C,PRKAA1,PRKAB1,PRKCB,CTNNB1,PCGF2,ING1,DDB1,GADD45A,DNMT1,RBX1,DNMT3B,EP300
C0027643	Neoplasm Recurrence, Local	ESR1,NBN,H2AFX,ASXL1,IDH1,IDH2,YWHAZ,TET2,TLK1,DNMT3A
C0022783	Vulvar Lichen Sclerosus	MGMT,TP53,CDKN2A,IDH1,IDH2
C1176475	Ductal Carcinoma	NCOA3,ERBB4,ESR1,RPS6KA3,ACTB,ARID1A,OGT,PELP1,CTCF,TP63,MYB,MYC,NCL,AURKC,BRD8,BRCA1,BRCA2,MBD2,TP53,PCNA,CDKN2A,HMGA1,FOXA1,CREBBP,NCOR1,PRKCD,DNMT1,ANP32A
C0023418	leukemia	NCOA3,ERBB4,AICDA,ESR1,RPS6KA3,ACTB,JDP2,MECOM,IKZF1,SMYD5,EZH2,BAP1,MEN1,GFI1B,ZBTB7A,PARP1,MGMT,PRMT5,ARID5B,KMT2A,MLLT1,MLLT6,MPG,NCOA2,SET,SMARCA5,KAT5,ANP32B,FOS,PARG,PHF6,APEX1,APOBEC1,HDAC7,DNAJC2,TRIM33,SETD2,ARNTL,MT3,CTCF,ATF7IP,TET1,EPC1,SMARCA1,SMARCA2,SMARCA4,MTRR,UHRF1,ATM,RERE,DOT1L,PRDM16,KDM1A,MYB,MYC,SP1,KDM5B,SP100,SPI1,ATR,KDM4C,MYOD1,PBK,GATA3,KDM3B,NBN,WSB2,NCL,SSRP1,KMT2E,R…
C0043119	Werner Syndrome	RPS6KA3,MECP2,PARP1,SIRT6,MYC,ATR,BRCA1,H2AFX,TP53,PCNA,CDKN2A,CREBBP,RAD51
C3887524	Skin Erosion	ZMPSTE24,MPG,ATM,GADD45B,BRCA1,SIRT1,H2AFX,TP53,CDKN2A,ASXL1,PADI4,YWHAE,TET2,PHC1
C1134719	Invasive Ductal Breast Carcinoma	FBL,ESR1,MGMT,CTCF,TET1,KDM2A,ATM,MYC,AURKA,BMI1,BRCA1,SIRT1,MTA1,CBX7,PAK2,TP53,PCNA,CDKN2A,VDR,CHD1L,CTBP1,TET2,NR1H4,DNMT1,RAD51,RB1,NCOA4,ELP3
C0699885	Carcinoma of bladder	NCOA3,ERBB4,ERCC6,ESR1,ACTB,EZH2,ZBTB7A,PARP1,MGMT,SATB1,KMT2A,MPG,CUL3,KAT5,PPM1D,FOS,ING5,APEX1,SIRT7,MT3,CTCF,TP63,UHRF1,ATM,KDM1A,MYC,SOX9,KDM5B,NEK6,ATR,HDAC8,PBK,GATA3,NBN,SSRP1,TRIM24,AURKA,BMI1,ALKBH1,KAT2B,BRCA1,GNAS,MBD2,MAP3K7,NPM1,USP22,ALKBH2,RNF8,WDR5,OGG1,CCNB1,MSH6,PSIP1,CDK1,SUZ12,TOP1,TOP2A,TP53,PCNA,CDK2,HDAC2,MTA2,CDKN2A,HMGB1,HMGB3,HMGA1,CHEK1,FOXA1,TTK,UBE2N,HSPA1A,HSPA1B,KD…
C0231341	Premature aging syndrome	ERCC6,ZMPSTE24,MECP2,CUL4A,SIRT6,SIRT2,ARNTL,ATM,BMI1,BRCA1,SIRT1,TP53,HDAC2,CDKN2A,VDR,CLOCK,CREBBP,NCOR2,RAD51
C0376628	Chromosome Breakage	UBE2T,ATM,MYC,NBN,BRCA1,BRCA2,H2AFX,HELLS,DNMT3B,RAD51
C0079744	Diffuse Large B-Cell Lymphoma	AICDA,IKZF1,DTX3L,ARID1A,EZH2,NPM3,MGMT,MTA3,ASCC2,KMT2A,SET,PRKAG3,SMARCA4,MTRR,ATM,MYC,PRDM1,BMI1,HDAC3,RCOR1,PER2,BRCA1,BRCA2,PSIP1,TLE1,H2AFX,MUM1,CDK1,TP53,PCNA,CDK2,CDK3,CDKN2A,SMUG1,UBE2N,YY1,CREBBP,PRKAA2,TET2,HDAC9,KMT2B,HDAC4,IRF4,DAXX,JAK2,HDAC6,MLLT10,KMT2D,BRD2,LEF1,EP300
C0007134	Renal Cell Carcinoma	CHAF1B,ERBB4,ZMPSTE24,KDM5C,ESR1,JADE1,KDM5D,EZH2,BAP1,PARP1,SATB1,KAT8,RBM14,KMT2A,MCRS1,SPOP,SFMBT1,CUL2,CUL1,SET,SFPQ,PPM1D,APEX1,HIF1AN,MST1,SETD2,SNAI2,SMARCA1,SMARCB1,SPEN,MYC,NCOA6,KDM4C,GATA3,NBN,KDM6B,AURKA,BMI1,PPARGC1A,PER2,BRCA1,GNAS,MBD2,NPM1,HNF1A,OGG1,CCNA2,CCNB1,MSH6,BAZ1A,H2AFX,TP53,PCNA,CDK2,AURKB,CDKN2A,PIWIL1,RCC1,HMGA1,CHEK1,PKM,HSPA1A,HSPA1B,KDM6A,VDR,CLOCK,YY1,APOBEC3B,PRKA…
C0014859	Esophageal Neoplasms	ERBB4,EYA4,ACTB,SAFB,MGMT,CUL2,PHF6,TP63,SNAI2,ATM,MYC,SOX9,GADD45B,AURKA,BMI1,GADD45G,PER2,BRCA1,BRCA2,GNAS,OGG1,SIRT1,CCNB1,H2AFX,TP53,TP53BP1,PCNA,CDK2,HDGF,CDKN2A,OIP5,FOXA1,TTK,PHB,PRM3,VDR,CLOCK,CTCFL,MDC1,CTNNB1,EPC2,GADD45A,PRDM2,NR1H4,DNMT1,DNMT3B,RAD51,RARA,RB1,NEIL1,RNF2,LEF1
C1859424	Increased chromosomal breakage	UBE2T,ATM,NBN,BRCA2,HELLS,DNMT3B,RAD51
C0026987	Myelofibrosis	EZH2,GFI1B,TP53,CDK2,CDKN2A,ASXL1,YWHAE,TET2,ZMYM2,JAK2,ATN1,HMGA2
C0040028	Thrombocythemia, Essential	HDAC11,SETD2,MYB,MYC,H2AFX,TP53,PCNA,ASXL1,IDH1,IDH2,TET2,HDAC9,JAK2,HDAC6,HMGA2
C0376545	Hematologic Neoplasms	MAZ,MECOM,EZH2,KMT2A,ANP32B,PHF6,TRIM33,ARNTL,TP63,ATM,PRDM16,MYC,ZMYND11,ATRX,PBK,BMI1,ALKBH1,BRCA1,NPM1,NUP98,SIRT1,MSH6,TLE1,CDK1,TOP1,TOP2A,TP53,PCNA,CDK2,CDK9,CDKN2A,ASXL1,HMGB1,KMT2C,IDH1,IDH2,CLOCK,YY1,YWHAE,CREBBP,NCOR1,L3MBTL1,PRKAA1,PRKAA2,PRKAB1,TET2,HDAC9,PRPF31,KMT2B,ZMYM2,IRF4,NSD3,JAK2,DNMT3A,RB1,KMT2D,BRD2,LEF1,EP300
C0334634	Malignant lymphoma, lymphocytic, intermediate differentiation, diffuse	AICDA,ARID1A,EZH2,PARP1,UBR5,PRMT5,MPG,SETMAR,CTCF,ATM,MYC,SOX9,ATR,PBK,NCL,PRDM1,BMI1,MAP3K7,NPM1,CCNA2,CCNB1,MUM1,SUZ12,CDC6,TP53,PCNA,CDK2,CDK9,CDKN2A,CHEK1,APOBEC3B,PRKCD,CTNNB1,IRF4,DAXX,RAD51,HDAC6,ATN1,RB1,LBR,RING1,LEF1
C0030297	Pancreatic Neoplasm	ERBB4,ARID1A,EZH2,BAP1,MEN1,PARP1,MGMT,HDAC7,TRIM33,SETD2,ARNTL,TP63,ATM,MYC,SOX9,ATR,ATRX,AURKA,BMI1,BRCA1,BRCA2,GNAS,HNF1A,OGG1,SIRT3,TP53,PCNA,CDK2,CDK9,CDKN2A,HMGB1,KMT2C,PKM,KDM4A,CTNNB1,DCAF1,DAXX,GADD45A,ATN1,RB1,DUSP1
C0027819	Neuroblastoma	ERBB4,ESR1,RPS6KA3,MAX,SMYD5,ARID1A,EZH2,MECP2,MEN1,PARP1,ARID1B,MGMT,ATXN3,KMT2A,CHD6,CUL1,SFPQ,PPM1D,FOS,NAA50,SKP1,TRIM16,SETD2,ARNTL,TP63,SNAI2,SMARCB1,ATM,KDM1A,KDM4B,MYB,MYC,KDM3A,SP1,KDM5B,ATR,ATRX,HDAC8,ASH1L,GATA3,NAP1L1,BARD1,TRIM24,AURKA,BMI1,HDAC3,PER2,BRCA1,TAF1,GNAS,TAF12,MBD2,TLK2,NPM1,FBRS,NSD1,WDR5,SIRT1,CCNB1,MSH6,PSIP1,TLE1,MASTL,CDK1,CDC6,TOP1,TOP2A,TOP2B,TP53,PCNA,HDAC1,CDK2,…
C0206743	Rhabdoid Tumor	EZH2,SMARCA1,SMARCA2,SMARCA4,SMARCB1,MYC,TP53,PCNA,CDKN2A,HMGA2
C0024121	Lung Neoplasms	EYA4,ERCC6,ESR1,ACTB,EZH2,MECP2,BAP1,MEN1,PARP1,MGMT,CUL4A,SET,FOS,APEX1,MST1,ARRB1,TP63,TET1,SMARCA1,SMARCA4,SMARCC1,ATM,SPEN,MYC,SP1,NCL,BMI1,GADD45G,BRCA2,EHMT2,APOBEC2,BUB1,CBX2,OGG1,SIRT4,TFDP1,SIRT1,RIOX2,MSH6,TP53,PCNA,CDKN2A,HMGB1,HMGA1,CHEK1,FOXA1,UBE2N,VDR,BRMS1,VRK1,CREBBP,CTCFL,PRKCA,PRKCD,CTNNB1,HDAC9,KEAP1,GADD45A,NSD3,PTMA,JAK2,DNMT1,DNMT3A,DNMT3B,ATN1,RB1,TRIM28
C1854365	BREAST CANCER 3	ESR1,GATA3,BRCA1,BRCA2,TP53,HMGA1
C0030521	Parathyroid Neoplasms	ESR1,EZH2,MEN1,MYC,ATRX,BMI1,TP53,HDAC1,CDKN2A,VDR,CTNNB1,PRDM2,CDC73,RAD51
C0206687	Carcinoma, Endometrioid	ESR1,ARID1A,SMARCA1,SMARCB1,AURKA,MSH6,TP53,CDKN2A,PRKAA2,CTNNB1,EMSY,DNMT1,DNMT3B,ING4
C0019829	Hodgkin Disease	HDAC11,AICDA,MAZ,ACTB,EZH2,MGMT,SATB1,ASCC2,KMT2A,SFPQ,ANP32B,FOS,ATF7IP,ATM,MUTYH,MYB,MYC,KDM4C,GATA3,NBN,KDM6B,PRDM1,BMI1,BRCA1,BRCA2,MBD2,MAP3K7,NPM1,OGG1,RYBP,PSIP1,ZHX1,TP53,PCNA,HDAC1,CDK2,CDKN2A,ASXL1,HMGB1,VDR,YWHAE,NCOR2,TET2,HDAC9,IRF4,JAK2,RAG1,RAG2,HDAC6,ATN1,DUSP1,ASCC1,RING1,HDAC10
C0032927	Precancerous Conditions	EYA4,ESR1,EZH2,PARP1,MGMT,PPM1D,FOS,SETD2,ATM,MYC,SOX9,BARD1,AURKA,BMI1,BRCA1,SUV39H1,SMCHD1,OGG1,H2BFS,MSH6,TP53,PCNA,HDAC1,CDK2,CDKN2A,CHEK1,PHB,IDH1,IDH2,SETBP1,CTNNB1,TET2,DNMT1,DNMT3B,RARA,ATN1,RB1,LEF1
C0206704	Carcinoma, Large Cell	MECP2,BMI1,BRCA1,BRCA2,MBD2,TP53,CDKN2A,SMUG1,HMGA1,USP7,RAD51
C0079772	T-Cell Lymphoma	ARID1A,EZH2,GFI1B,CUL1,PHF6,MTRR,ATM,MYC,ATR,GATA3,PRDM1,BMI1,MGA,NPM1,MSH6,PSIP1,MUM1,TP53,PCNA,AURKB,CDKN2A,HNRNPC,VDR,YY1,ATF2,CTNNB1,CRTC2,TET2,ZMYM2,BCOR,GADD45A,JAK2,RAG1,RARA,RB1,KMT2D,LEF1,EP300
C1961102	Precursor Cell Lymphoblastic Leukemia Lymphoma	AICDA,MECOM,IKZF1,EZH2,ARID5B,KMT2A,MLLT1,MLLT6,MPG,TRIM33,SMARCA1,MTRR,UHRF1,ATM,PRDM14,MYC,ATR,NBN,KAT2A,GFI1,AURKA,KAT2B,BUB1,NPM1,SIRT1,H2AFZ,TOP1,TP53,CDK2,CDKN2A,HMGB1,CHEK1,TTK,NSD2,IDH1,IDH2,YY1,PRKAA1,PRKAA2,PRKAB1,ZBTB16,GADD45A,JAK2,PRDM9,DNMT1,RAG1,RARA,ATN1,RB1,KAT6A,TBL1XR1,JMJD1C,HMGA2,LEF1
C0235974	Pancreatic carcinoma	NCOA3,ERBB4,AICDA,USP11,ESR1,MBD1,ACTB,JDP2,EYA2,EZH2,MEN1,PARP1,ARID1B,MGMT,SATB1,RBM14,RAD54L,TTF2,SET,OGT,FOS,ZBTB4,ING5,APEX1,CHD7,SIRT6,MST1,SETD2,ARNTL,RUVBL1,PELP1,TP63,BRD7,SMARCA1,SMARCA2,SMARCA4,SMARCC1,MTRR,UHRF1,ATM,RERE,TRIM37,KDM1A,MYB,MYC,SOX9,SP1,NCL,KDM6B,STK4,AURKA,BMI1,HDAC3,PPARGC1A,BRD8,PER2,BRCA1,BRCA2,BUB1,KDM2B,MAP3K7,NPM1,SIN3B,HNF1A,TDG,OGG1,SIRT3,SIRT1,CCNA2,MTA1,PSIP1,…
C0039101	synovial sarcoma	NCOA3,EZH2,SMARCA5,SIRT2,SMARCA1,SMARCA2,SMARCB1,MBD2,SIRT1,TLE1,TP53,CDKN2A,HMGA1,ATF2,CTNNB1,BCOR,LBR,MLLT10,HMGA2,EP300
C0085669	Acute leukemia	MECOM,IKZF1,EZH2,MEN1,MGMT,KMT2A,MLLT1,MLLT6,NCOA2,SMARCA5,SETD2,SMARCA1,MTRR,ATM,DOT1L,MYB,MYC,KDM4C,NBN,LDB1,BRCA1,BRCA2,EHMT2,APOBEC2,MAP3K7,NPM1,NUP98,OGG1,CCNA2,PSIP1,H2AFX,SUZ12,TOP2A,TP53,PCNA,AURKB,CDK9,CDKN2A,ASXL1,CHEK1,PRMT1,UNG,IDH1,IDH2,YY1,YWHAE,CREBBP,NCOR1,TET2,HDAC9,SETD1A,ZBTB16,IRF4,JAK2,DNMT1,DNMT3A,RAD51,RARA,ATN1,RB1,KDM5A,KAT6A,MLLT10,LEF1
C3489413	Lipomatosis, Multiple	MAZ,MEN1,TP53,CDKN2A,SETBP1,RB1,HMGA2
C1301355	Myelodysplastic-Myeloproliferative Diseases	EZH2,ASXL1,YWHAE,TET2,JAK2
C0677776	Hereditary Breast and Ovarian Cancer Syndrome	ATM,BARD1,NBN,BRCA1,BRCA2,MSH6,TP53,CDK2,CDKN2A,EMSY,RAD51
C0035412	Rhabdomyosarcoma	ESR1,ACTL6A,EZH2,PARP1,MGMT,CARM1,NCOA2,SETD2,SIRT2,ARRB1,SMARCA1,SMARCA4,SMARCB1,NCOA1,ATM,KDM1A,MYC,SP1,MYOD1,NBN,PPARGC1A,KAT2B,MBD2,SIRT1,MSH6,PAX7,TP53,PCNA,CDKN2A,SMYD1,HMGB1,PKN1,PTMA,JARID2,RAG2,RARA,HDAC6,RB1,HMGA2
C0005699	Blast Phase	AICDA,MECOM,IKZF1,GFI1B,ARNTL,SMARCB1,ATM,MYB,MYC,AURKA,BMI1,MBD2,NPM1,NUP98,H2BFS,H2AFX,SUZ12,TP53,PCNA,CDK2,CDKN2A,ASXL1,UNG,IDH1,IDH2,YY1,YWHAE,CREBBP,PRKDC,TET2,PRDM2,JAK2,ATN1,LBR,HMGA2,EP300
C0205824	Liposarcoma, Dedifferentiated	ATRX,TP53,HDAC1,CDKN2A,DAXX,RB1,HMGA2
C0006118	Brain Neoplasms	ERBB4,ESR1,EZH2,TRRAP,PARP1,MGMT,ARNTL,SMARCB1,ATM,MYC,SOX9,SP100,NAP1L1,KDM6B,AURKA,BMI1,BRCA1,SIRT1,CCNB1,MSH6,SUZ12,TP53,PCNA,CDK2,MTA2,CDKN2A,SMUG1,HMGB1,PKM,IDH1,IDH2,L3MBTL1,PRKDC,ING1,JAK2,DNMT3B,RAD51,ATN1,L3MBTL2,RB1,RBBP7,LBR,REST,MLLT10,HMGA2,TRIM28,ALKBH3,ING4
C0919267	ovarian neoplasm	NCOA3,ERBB4,PHF20,AICDA,ESR1,MECOM,ARID1A,EZH2,BAP1,MGMT,SATB1,PPM1D,APEX1,SETD2,ARNTL,BABAM1,PELP1,CTCF,TP63,FSHR,HLTF,SMARCA4,SMARCE1,TRIM37,KDM1A,MYC,SOX9,MYOD1,RSF1,GATA3,BARD1,AURKA,BMI1,HDAC3,BRCA1,BRCA2,MBD2,CCNA2,PAK2,H3F3B,TOP2A,TP53,TP53BP1,PCNA,CDK2,CDKN2A,PADI4,LRWD1,PHB,WDR77,VDR,CTCFL,CTBP2,CTNNB1,DDB2,GADD45A,APOBEC3A,RARA,HDAC6,ATN1,DUSP1,BRD2
C0033578	Prostatic Neoplasms	NCOA3,ERBB4,ESR1,KDM5D,EZH2,BAP1,MEN1,ZBTB7A,PARP1,HIST1H2BG,MGMT,SATB1,HIST1H4H,SPOP,NCOA2,APEX1,SIRT6,ATAD2,MST1,CTCF,TP63,UHRF1,NCOA1,ATM,KDM1A,MYC,SOX9,GADD45B,KDM5B,ATR,GATA3,NBN,SRCAP,RUVBL2,AURKA,BRCA1,BRCA2,SUV39H1,CBX1,MBD2,MAP3K7,NPM1,BAZ1B,TDRD1,OGG1,SIRT3,SIRT1,MTA1,BAZ2A,BRD4,CDK1,TOP2A,ZMYM3,TP53,TP53BP1,PCNA,CDK2,CDKN2A,CHEK1,FOXA1,PHB,HSPA1A,SMYD3,VDR,CREBBP,YWHAZ,PPP5C,CSNK2A1,CT…
C0242596	Neoplasm, Residual	ESR1,RPS6KA3,MECOM,IKZF1,KMT2A,MLLT1,MBD5,MYC,NPM1,NUP98,PSIP1,TLE1,TLE2,TLE4,TP53,CDKN2A,IDH1,YY1,PRKCA,TET2,HDAC9,JAK2,DEK,DNMT3A,RARA
C0027022	Myeloproliferative disease	RPS6KA3,MECOM,KMT2A,TRIM33,MYB,NPM1,NUP98,PSIP1,SUZ12,TP53,CDKN2A,ASXL1,BRCC3,IDH1,IDH2,YWHAE,CREBBP,L3MBTL1,CTNNB1,CHTOP,TET2,ZMYM2,JAK2,TET3,DNMT3A,RARA,ATN1,MLLT10,HMGA2,EP300
C0033375	Prolactinoma	ERBB4,ESR1,MEN1,MGMT,FOS,GNAS,MSH6,TP53,PCNA,PRDM2,HMGA2,BRD2
C0009375	Colonic Neoplasms	NCOA3,ESR1,ACTB,MECOM,BAP1,PARP1,MGMT,MPG,PPM1D,APEX1,TET1,HLTF,UHRF1,ATM,OGA,SPEN,MUTYH,KDM1A,MYB,MYC,SOX9,UIMC1,KDM5B,KDM6B,AURKA,HDAC3,RCOR1,BRD8,GNAS,MBD4,CCNB1,RIOX2,MSH6,BRD4,TP53,PCNA,CDK2,HDAC2,CDKN2A,SMUG1,HMGB1,CHUK,NIPBL,VDR,YWHAZ,PRKCB,PRKCD,CTNNB1,NR1H4,DNMT1,DNMT3A,DNMT3B,LEF1
C0024301	Lymphoma, Follicular	AICDA,ESR1,ARID1A,EZH2,MGMT,KMT2A,SET,TP63,ATM,MYC,GADD45B,BMI1,BRCA1,BRCA2,OGG1,CCNB1,MUM1,SUZ12,TP53,PCNA,CDK3,CDKN2A,CHEK1,VDR,ATF2,CREBBP,KMT2B,IRF4,DNMT3B,DNTT,RING1,KMT2D
C0677886	Epithelial ovarian cancer	NCOA3,ERBB4,ERCC6,ESR1,MECOM,ARID1A,EZH2,PARP1,UBR5,MPG,SET,KAT5,PPM1D,FOS,PPP4R3A,SETD2,ARRB1,BABAM1,CTCF,FSHR,BRD7,SNAI2,SMARCB1,MYC,SP1,KDM5B,RSF1,BARD1,AURKA,BMI1,HDAC3,PPARGC1A,BRCA1,BRCA2,EHMT2,GNAS,OGG1,CCNB1,MSH6,PSIP1,BRD4,CDK1,SUZ12,TOP2A,TOP2B,TP53,TP53BP1,PCNA,HDAC1,CDK2,AURKB,PHF13,CDKN2A,CENPA,PIWIL1,HMGB1,HMGA1,CHEK1,PHB,UBE2N,DDX4,VDR,YY1,APOBEC3B,YWHAZ,CTCFL,CTR9,CTBP2,CTNNB1,SET…
C0032000	Pituitary Adenoma	ESR1,ACTB,EZH2,MEN1,MGMT,CUL4A,ARRB1,FSHR,MYB,MYC,BMI1,GADD45G,GNAS,MSH6,PAX7,TP53,CDKN2A,HMGA1,IDH1,PRKCA,CTNNB1,DNMT1,RB1,PHC1,RING1,HMGA2,BRD2
C0005695	Bladder Neoplasm	NCOA3,ERBB4,ERCC6,ESR1,SMC1A,ACTB,ARID1A,EZH2,BAP1,BPTF,ZBTB7A,PARP1,MGMT,SATB1,KMT2A,CHD6,CUL3,KAT5,PPM1D,FOS,ING5,APEX1,SIRT7,MT3,CTCF,TP63,UHRF1,NCOA1,ATM,MYC,SOX9,KDM5B,NEK6,ATR,HDAC8,PBK,GATA3,NBN,SSRP1,TRIM24,AURKA,BMI1,ALKBH1,BRCA1,BUB1,GNAS,MBD2,MAP3K7,NPM1,USP22,ALKBH2,RNF8,WDR5,OGG1,CCNB1,MSH6,PSIP1,CDK1,SUZ12,TOP1,TOP2A,TP53,PCNA,CDK2,HDAC2,MTA2,CDKN2A,HMGB1,HMGA1,CHEK1,FOXA1,TTK,KMT2C…
C0001418	Adenocarcinoma	NCOA3,ERBB4,EYA4,AICDA,ESR1,MAX,MBD1,ACTB,EYA2,ARID1A,EZH2,MECP2,MEN1,ZBTB7A,SAFB,MGMT,MTA3,PRMT5,KMT2A,SPOP,CUL2,SFPQ,FOS,APOBEC1,HIF1AN,MST1,MT3,ATF7IP,TP63,EPC1,SNAI2,SMARCA2,SMARCA4,SMARCB1,SMARCC1,ATM,MUTYH,KDM4B,MYC,SOX9,SP1,MYOD1,NCL,KMT2E,AURKA,BMI1,AURKC,BRCA1,BRCA2,JMJD6,BUB1,GNAS,MBD2,OGG1,SIRT1,RIOX2,MSH6,MTA1,CBX7,CDK1,TOP2A,ZMYM4,TP53,PCNA,CDK2,AURKB,CDKN2A,PADI4,SMUG1,CENPA,HMGA1,C…
C1861305	TARSAL-CARPAL COALITION SYNDROME	ERBB4,ESR1,ARID1A,EZH2,MECP2,MGMT,CHD6,GNAS,MBD2,MSH6,CDK1,TP53,PCNA,CDK2,CDKN2A,DNMT1,DNMT3A,DNMT3B,RB1
C1140680	Malignant neoplasm of ovary	NCOA3,HDAC11,ERBB4,PHF20,ESR1,RPS6KA3,ACTB,MECOM,EYA2,ARID1A,EZH2,BAP1,ZBTB7A,PARP1,HIST1H2BN,MGMT,MTA3,UBR5,KMT2A,RAD54L,MPG,CARM1,USP36,CUL4A,CUL3,OGT,PPM1D,FOS,APEX1,BRMS1L,HDAC7,PPP4R3A,SETD2,ARNTL,ARRB1,RUVBL1,PELP1,CTCF,TP63,FSHR,BRD7,SNAI2,UHRF1,SMARCE1,ATM,KDM1A,MYC,SOX9,SP1,ARID4B,ATR,RSF1,BARD1,NBN,AURKA,BMI1,HDAC3,KAT2B,BRCA1,BRCA2,GNAS,MBD4,MBD2,MAP3K7,RNF8,OGG1,SIRT1,CCNA2,CCNB1,MSH6…
C0007137	Squamous cell carcinoma	NCOA3,ERBB4,AICDA,ESR1,RPS6KA3,ACTB,MECOM,ARID1A,EZH2,HIST1H4I,MECP2,ZBTB7A,PARP1,SAFB,MGMT,SATB1,HIST1H4A,HIST1H4D,HIST1H4F,HIST1H4K,HIST1H4J,HIST1H4C,HIST1H4H,HIST1H4B,HIST1H4E,HIST1H4L,HIST2H4A,MPG,CUL2,ANP32B,FOS,ING5,SIRT6,HIF1AN,DNAJC2,MST1,SETD2,MT3,TP63,SNAI2,SMARCA1,SMARCA2,SMARCA4,SMARCB1,NCOA1,ATM,MUTYH,MYC,SOX9,SP1,KDM5B,ATR,KDM4C,RSF1,GATA3,NBN,NCL,AURKA,BMI1,LDB1,BRCA1,HIST4H4,BRCA2…
C0023827	liposarcoma	MAZ,CENPV,MYC,ATRX,GNAS,TAF12,TP53,CDKN2A,HMGB2,CHEK1,DAXX,RB1,YEATS4,HMGA2
C0007138	Carcinoma, Transitional Cell	ERBB4,ARID1A,EZH2,PARP1,KMT2A,CHD6,SET,MST1,MYC,ATR,HDAC8,RSF1,GATA3,ALKBH1,BRCA1,GNAS,ALKBH2,OGG1,CCNA2,MSH6,CBX7,TP53,PCNA,HDAC1,CDK2,HDAC2,CDKN2A,HMGB1,KMT2C,HSPA1A,HSPA1B,KDM6A,VDR,CREBBP,NCOR1,TET2,DNMT1,RBX1,DNMT3A,DNMT3B,DUSP1,RNF2,ALKBH3,EP300
C0025267	Multiple Endocrine Neoplasia Type 1	ACTB,MEN1,PRMT5,ATRX,BRCA2,SUV39H1,GNAS,TP53,PCNA,UBN1,VDR,DAXX,CDC73
C0029463	Osteosarcoma	NCOA3,ERBB4,ESR1,RPS6KA3,EZH2,MECP2,BAP1,MEN1,PHC3,PARP1,SATB1,NCOA2,CUL4A,FOS,PARG,APEX1,SIRT7,KDM4D,SETD2,CTCF,TP63,BRD7,SNAI2,ATM,MYC,SP1,ATR,ATRX,AURKA,BMI1,PPARGC1A,BRCA2,GNAS,MBD2,SATB2,CCNA2,CCNB1,MTA1,BRD4,H2AFX,CDK1,TP53,PCNA,HDAC1,AURKB,CDK5,CDKN2A,SMUG1,HMGB1,HMGA1,CHEK1,VDR,IDH1,IDH2,YY1,PRKDC,CTNNB1,HDAC9,HMGN5,ING1,SMARCAD1,BCOR,GADD45A,PRDM2,DEK,RAD51,RARA,HDAC5,ATN1,RB1,DUSP1,HUWE…
C0026764	Multiple Myeloma	CENPW,AICDA,ESR1,RPS6KA3,ACTB,IKZF1,EZH2,MECP2,PARP1,MGMT,UCHL5,ASCC2,KMT2A,MPG,SET,ANP32B,FOS,PHF6,APEX1,SETD2,MTRR,ATM,MYC,KDM3A,SP1,ZMYND11,ATR,PBK,NBN,GFI1,PRDM1,AURKA,BMI1,HDAC3,BRCA1,APOBEC2,BUB1,MAP3K7,NPM1,HNF1A,TDG,SIRT1,CCNA2,CCNB1,CDY1,RYBP,BRD4,CBX7,H2AFX,MUM1,CDK1,TOP1,TP53,PCNA,HDAC1,CDK2,HDAC2,AURKB,CDK5,CDK9,CDKN2A,ASXL1,PADI4,CHEK1,CHUK,PKM,HSPA1A,HSPA1B,KDM6A,VDR,NSD2,YY1,YWHAE,…
C3463824	MYELODYSPLASTIC SYNDROME	ACTB,MECOM,EZH2,MECP2,BAP1,GFI1B,MGMT,KMT2A,MLLT1,PPM1D,FOS,ATF7IP,TP63,ATM,PRDM16,MYB,MYC,ZMYND11,ATRX,HDAC8,KDM6B,GFI1,BMI1,KDM2B,GNAS,MBD2,NPM1,NUP98,NSD1,OGG1,PSIP1,H2AFX,SUZ12,TP53,PCNA,AURKB,CDKN2A,ASXL1,CHEK1,KMT2C,UBE2N,KDM6A,BRCC3,SIN3A,IDH1,IDH2,YY1,YWHAE,CREBBP,L3MBTL1,SETBP1,TET2,HDAC9,BCORL1,DAPK3,BCOR,MAP3K12,GADD45A,PRDM2,JAK2,DEK,DNMT1,DNMT3A,RAD51,RAG1,RARA,ATN1,RB1,RING1,HMGA2,L…
C0424295	Hyperactive behavior	ERBB4,AICDA,ESR1,RPS6KA3,MECOM,EZH2,HIST1H4I,MECP2,PARP1,MGMT,HIST1H4A,HIST1H4D,HIST1H4F,HIST1H4K,HIST1H4J,HIST1H4C,HIST1H4H,HIST1H4B,HIST1H4E,HIST1H4L,HIST2H4A,KMT2A,CUL4B,OGT,PPM1D,FOS,APEX1,PELP1,TP63,FSHR,ATM,RERE,OGA,RAI1,MYC,ATR,ATRX,GATA3,NBN,PRDM1,BMI1,BRCA1,HIST4H4,BRCA2,EHMT2,GNAS,MBD2,NPM1,SATB2,APOBEC3H,NUP98,ADNP,CCNA2,BRD4,HIST1H1E,CDK1,TP53,TP53BP1,PCNA,CDK2,CDK5,CDKN2A,SMUG1,PER1,…
C0027831	Neurofibromatosis 1	ERBB4,ESR1,MEN1,MGMT,APOBEC1,ATM,SOX9,AURKA,BRCA1,BRCA2,TLK2,CCNA2,MSH6,SUZ12,TP53,CDKN2A,IDH1,JAK2,TBL1XR1
C0023473	Myeloid Leukemia, Chronic	AICDA,ESR1,ACTB,MECOM,IKZF1,EZH2,HIST1H4I,GFI1B,PARP1,HIST1H4A,HIST1H4D,HIST1H4F,HIST1H4K,HIST1H4J,HIST1H4C,HIST1H4H,HIST1H4B,HIST1H4E,HIST1H4L,HIST2H4A,KMT2A,MPG,SET,FOS,DNAJC2,ARNTL,SMARCB1,ATM,PRDM16,MYB,MYC,ZMYND11,SPI1,AURKA,BMI1,PER2,BRCA1,HIST4H4,MBD2,NPM1,NUP98,SIRT1,H2BFS,PSIP1,CBX5,H2AFX,SUZ12,TP53,TP53BP1,PCNA,HDAC1,CDK2,AURKB,CDKN2A,ASXL1,PER1,HMGB1,CHUK,PKM,UNG,VDR,HIST2H4B,IDH1,IDH2…
C0398791	Nijmegen Breakage Syndrome	SMC1A,IKZF1,PARP1,ARID5B,KMT2A,ATM,ATR,NBN,BRCA1,SIRT1,H2AFX,TP53,CDKN2A,IDH1
C0085136	Central Nervous System Neoplasms	BAP1,MEN1,PARP1,MGMT,SMARCB1,MYC,ATRX,KAT2A,BMI1,KAT2B,BRCA2,TP53,IDH1,IDH2,HDAC9,BCOR
C0043346	Xeroderma Pigmentosum	ERCC6,MYC,ATR,BRCA1,NPM1,OGG1,SIRT1,TP53,PCNA,CDKN2A,CHEK1,CSNK2A1,PRKDC,DDB1,DDB2,USP7,LBR
C0018939	Hematological Disease	GFI1B,KMT2A,ATRX,GFI1,CCNA2,TP53,PCNA,ASXL1,YWHAE,CREBBP,CTNNB1,TET2,IRF4,JAK2,DNMT3A,EP300
C1261473	Sarcoma	ESR1,EZH2,PARP1,MGMT,NCOA2,CUL4A,FOS,SIRT7,MST1,SIRT2,ARNTL,TP63,FSHR,SMARCA4,SMARCB1,NCOA1,ATM,OGA,MYC,SOX9,ATRX,MYOD1,AURKA,BRCA1,BUB1,TAF12,MBD2,NPM1,VPS72,SIRT1,TLE1,PAX7,TOP1,TOP2A,TP53,PCNA,CDK2,MTA2,CDKN2A,SMUG1,HIRA,PHF1,MOV10L1,IDH2,ATF2,YWHAE,PRKDC,CTNNB1,HDAC4,ING1,ING2,BCOR,GADD45A,PRDM10,RAD51,RAG2,RARA,ATN1,RB1,KAT6A,PIWIL2,HMGA2
C0280793	Mixed Oligodendroglioma-Astrocytoma	EZH2,MGMT,TP53,SMUG1,IDH1,IDH2
C4048328	cervical cancer	ERBB4,ESR1,ARID1A,EZH2,MEN1,ZBTB7A,PARP1,MGMT,PPM1D,APEX1,PIWIL4,SIRT7,ELOF1,MST1,SETD2,SIRT2,RUVBL1,HLTF,MTRR,UHRF1,ATM,PRDM14,MYC,SOX9,SP1,ATR,MYOD1,BARD1,NCL,SSRP1,KMT2E,PRDM1,AURKA,BMI1,AURKC,BRCA1,NPM1,USP22,PRDM5,OGG1,SIRT1,CCNB1,SUZ12,TP53,TP53BP1,PCNA,CDK2,HDGF,CDKN2A,HMGA1,CHEK1,UBE2B,UBE2N,DNMT3L,SYCP3,MDC1,PRKAA1,PRKCD,PRKDC,CTNNB1,TET2,KEAP1,GADD45A,JAK2,DEK,DNMT1,DNMT3A,DNMT3B,RAD51,…
C0020981	Angioimmunoblastic Lymphadenopathy	TP53,HNRNPC,IDH1,IDH2,TET2,DNMT3A,RAG1,RAG2,LEF1
C0221406	Pituitary-dependent Cushing's disease	MEN1,MGMT,SMARCA4,SP1,GNAS,PAX7,PCNA,HDAC2,CDKN2A,PRKCD,BRD2
C0024236	Lymphedema	MYC,BRCA2,CDK5,ASXL1,YWHAE,TET2,LBR
C1333990	Hereditary Nonpolyposis Colorectal Cancer	ARID1A,MGMT,ATM,MUTYH,NBN,AURKA,BRCA1,BRCA2,MSH6,TP53,HDAC2,CDKN2A,CTNNB1,DNMT3B
C0032584	polyps	AICDA,ESR1,EZH2,PARP1,MGMT,MUTYH,SOX9,AURKA,PER2,GNAS,PRDM5,OGG1,SIRT1,MSH6,TP53,HDAC1,HDAC2,AURKB,CDKN2A,HMGA1,DNMT3L,VDR,YWHAZ,CTNNB1,NR1H4,DNMT3B,RAG2,ELP3
C0346647	Malignant neoplasm of pancreas	NCOA3,ERBB4,AICDA,USP11,ESR1,MBD1,ACTB,JDP2,EYA2,EZH2,MEN1,PARP1,ARID1B,MGMT,SATB1,RBM14,RAD54L,TTF2,SET,OGT,FOS,ZBTB4,ING5,APEX1,CHD7,SIRT6,MST1,SETD2,ARNTL,RUVBL1,PELP1,TP63,BRD7,SMARCA1,SMARCA2,SMARCA4,SMARCC1,MTRR,UHRF1,ATM,RERE,TRIM37,KDM1A,MYB,MYC,SOX9,SP1,NCL,KDM6B,STK4,AURKA,BMI1,HDAC3,PPARGC1A,BRD8,GADD45G,PER2,BRCA1,BRCA2,BUB1,KDM2B,MAP3K7,NPM1,SIN3B,HNF1A,TDG,OGG1,SIRT3,SIRT1,CCNA2,MSH…
C0006413	Burkitt Lymphoma	AICDA,MAX,MAZ,ARID1A,EZH2,MGMT,KMT2A,HDAC7,SMARCA1,SMARCA4,ATM,MYC,PBK,PRDM1,BMI1,BRCA1,SIRT4,BRD4,MUM1,TP53,PCNA,CDK2,CDKN2A,CENPC,HMGA1,YY1,ATF2,ING1,IRF4,DNMT1,DNMT3B,RAG1,ATN1,LBR,LEF1,EP300
C0005859	Bloom Syndrome	ATM,MYC,ATR,NBN,BRCA1,BRCA2,MAP3K7,H2AFX,TOP2B,TP53,PKM,UNG,RAD51,LBR
C0008626	Congenital chromosomal disease	NCOA3,ZMPSTE24,AICDA,RPS6KA3,MECOM,EYA2,EZH2,MECP2,PARP1,KMT2A,SPOP,MPG,NCOA2,SET,FOS,CHD7,SETD2,SIRT2,TP63,HLTF,ATM,MYC,SOX9,UIMC1,NBN,KMT2E,PRDM1,AURKA,BMI1,GADD45G,BRCA1,BRCA2,CBX2,NPM1,SATB2,NUP98,SIRT1,MSH6,H2AFX,KAT6B,TP53,TP53BP1,CDK2,AURKB,CDKN2A,ASXL1,HMGA1,CHEK1,NSD2,YY1,YWHAE,SS18L1,TET2,MBTD1,HDAC4,DDB2,JAK2,DEK,RAD51,RARA,RB1,KAT6A,CENPS,LBR,MLLT10,TBL1XR1,KMT2D,HMGA2,BRD2
C1961099	Precursor T-Cell Lymphoblastic Leukemia-Lymphoma	RPS6KA3,MECOM,IKZF1,EZH2,PARP1,KMT2A,MLLT1,SET,PHF6,ATM,MYB,MYC,SPI1,GATA3,NAP1L1,BRCA1,BRCA2,TAF1,MBD2,HNF1A,NUP98,BRD4,SUZ12,TP53,PCNA,CDK2,CDKN2A,HMGA1,CHEK1,KDM6A,YY1,CREBBP,CTCFL,SETBP1,PRKAA1,PRKAA2,PRKAB1,HDAC4,JAK2,DEK,DNMT3A,RAG2,ATN1,DUSP1,ASCC1,MLLT10,HMGA2,LEF1
C0004135	Ataxia Telangiectasia	RNF168,AICDA,SMC1A,ACTB,EZH2,HIST1H4I,HIST1H4A,HIST1H4D,HIST1H4F,HIST1H4K,HIST1H4J,HIST1H4C,HIST1H4H,HIST1H4B,HIST1H4E,HIST1H4L,HIST2H4A,ATXN3,PPM1D,HAT1,SETD2,TP63,CENPV,ATM,ATR,NBN,BMI1,KAT2B,BRCA1,HIST4H4,BRCA2,TAF1,CCNB1,H1F0,RNF20,H2AFX,CDK1,TOP1,TOP2A,TP53,TP53BP1,PCNA,HDAC1,CDK2,CDKN2A,CHEK1,FOXA1,TTK,HIST2H4B,YY1,HINFP,NCOR2,MDC1,PRKDC,HDAC4,GADD45A,DEK,DNTT,RAG1,RAG2,CHAF1A,LBR,CUL5,TRIM…
C3714753	RETINOSCHISIS 1, X-LINKED, JUVENILE	ESR1,ASXL1,YWHAE,TET2,GADD45A
C0023903	Liver neoplasms	HDAC11,AICDA,FBL,ESR1,ARID1A,EZH2,BAP1,PARP1,SATB1,MPG,KAT5,FOS,APEX1,APOBEC1,SIRT6,MST1,SETD2,TP63,BRD7,SMARCA2,UHRF1,NCOA1,ATM,KDM1A,KDM4B,MYC,SP1,NCOA6,ASH1L,NCL,KDM6B,GFI1,PRDM1,STK4,BMI1,PPARGC1A,GADD45G,BRCA2,APOBEC2,MAP3K7,TLK2,NPM1,HNF1A,NUP98,NSD1,OGG1,SIRT1,CCNA2,BRD4,H2AFX,CDK1,SUZ12,HCFC1,TP53,TP53BP1,PCNA,CDK2,HDGF,CDK9,CDKN2A,APOBEC3G,HMGB1,CHUK,PHB,KMT2C,UBE2B,PKM,HCFC2,FTO,BRD1,SM…
C0023448	Lymphoid leukemia	AICDA,MECOM,IKZF1,PRMT5,KMT2A,MPG,TRIM33,UHRF1,ATM,MYB,MYC,MYOD1,GFI1,BMI1,BUB1,KDM2B,NUP98,SIRT1,TOP1,TP53,CDK2,CDKN2A,YY1,JAK2,DNTT,RAG1,RARA,ATN1,TBL1XR1
C0009376	Colonic Polyps	MGMT,TET1,MUTYH,PER2,BRCA1,TP53,PCNA,VDR,CTNNB1

## Sheet: Developmental disease
ID	Developmental Disease	Gene
C0024433	Macrostomia	RPS6KA3,ACTB,ARID1A,MECP2,CUL4B,SMARCA2,SMARCA4,SMARCB1,SMARCE1,ZMYND11,ATRX,SRCAP,BAZ1B,UBE2A,ZNF592
C1860838	Large prominent ears	ZMPSTE24,KDM5C,EYA1,EZH2,MECP2,SALL1,SETD2,NBN,BAZ1B,KDM6A,SIN3A,ZNF592,KMT2D
C0557874	Global developmental delay	ERBB4,SMC1A,ACTB,EYA1,ARID1A,EZH2,MECP2,PHF21A,CUL4B,CHD8,SETD2,UBE2T,CTCF,SMARCA4,SMARCB1,MTRR,SMARCE1,RERE,RAI1,ZMYND11,ATRX,NBN,POGZ,SRCAP,BRCA2,BUB1,TAF1,SATB2,ADNP,CIT,CDC6,KAT6B,PCNA,CDK5,HELLS,CDKN2A,HLCS,HMGB3,CHD2,HIRA,FTO,KDM6A,VRK1,NSD2,SIN3A,IDH2,YWHAE,ZNF592,PDP1,SETBP1,CTBP1,CTNNB1,HDAC4,APOBEC3F,DNMT3B,RAD51,RB1,KAT6A,LBR,PHC1,KMT2D,HMGA2,SETD5,ARID2,EP300
C0264133	Acquired flat foot	RPS6KA3,SALL1,CUL4B,RAI1,ATR,ATRX,BAZ1B,UBE2A,CREBBP,EP300
C1865017	Thin upper lip vermilion	KDM5C,SMC1A,ACTB,KMT2A,ATRX,ADNP,CIT,NIPBL,SETBP1,CTNNB1,KAT6A,PHC1,SETD5
C0424731	Single transverse palmar crease	RPS6KA3,ATR,NIPBL,SIN3A,CREBBP,SETBP1,EP300
C0040427	Tooth Abnormalities	ZMPSTE24,RPS6KA3,ARID1A,MECP2,CTCF,TP63,SMARCA4,SMARCB1,SMARCE1,RAI1,MAP3K7,KDM6A,BCOR,DDB2,KAT6A,KMT2D
C1855062	Large dysplastic ears	ZMPSTE24,KDM5C,EYA1,EZH2,MECP2,SALL1,SETD2,NBN,BAZ1B,KDM6A,SIN3A,ZNF592,KMT2D
C1850189	Large pinnae	ZMPSTE24,KDM5C,EYA1,EZH2,MECP2,SALL1,SETD2,NBN,BAZ1B,KDM6A,SIN3A,ZNF592,KMT2D
C0431447	Synophrys	SMC1A,KMT2A,CUL4B,RAI1,UBE2A,NIPBL,SETBP1,SETD5
C0024636	Malocclusion	ERCC6,RPS6KA3,ATR,BAZ1B,PAX7,KDM6A,CREBBP,BCOR,EP300
C1691215	Penile hypospadias	ZMPSTE24,ESR1,SMC1A,EYA1,MECP2,SALL1,CUL4B,TP63,SOX9,ATR,ATRX,NIPBL,NSD2,SIN3A,CREBBP,SETBP1,BCOR,SETD5,EP300
C0005744	Blepharophimosis	ERCC6,ZMPSTE24,MECP2,KMT2A,CUL4B,TP63,SOX9,ATR,BAZ1B,KAT6B,BCOR,DNMT3A
C0240538	Convex nasal ridge	ZMPSTE24,ATR,NBN,NSD2,CREBBP,CTBP1,EP300
C4280495	Concave bridge of nose	SMC1A,RPS6KA3,EYA1,ARID1A,EZH2,MECP2,CHD7,TP63,SMARCA4,SMARCB1,SMARCE1,RERE,TRIM37,RAI1,SOX9,ATRX,MYOD1,NBN,GNAS,HELLS,UBE2A,NIPBL,SMARCAL1,SETBP1,HDAC4,DNMT3B,LBR,SETD5
C0036857	Severe mental retardation (I.Q. 20-34)	KDM5C,SMC1A,MECP2,GATAD2B,ARID1B,CUL4B,PHF6,CHD7,SMARCA2,ATR,ATRX,SATB2,CIT,UBE2A,NIPBL,NSD2,CTBP1,EPC2,HUWE1,PHC1
C0018818	Ventricular Septal Defects	SALL1,CHD7,TP63,SOX9,KAT6B,HMGN1,HIRA,KDM6A,NIPBL,NSD2,CREBBP,CTBP1,PRPF31,BCOR,DNMT3B,DNTT,KAT6A,KMT2D,EP300
C0040433	Tooth Crowding	ZMPSTE24,RPS6KA3,TRIM37,ATR,SATB2,CREBBP,SETBP1,BCOR,SETD5,EP300
C0270972	Cornelia De Lange Syndrome	SMC1A,KMT2A,CTCF,MYC,HDAC8,NIPBL
C0023012	Language Delay	KDM5C,RPS6KA3,EZH2,MECP2,KMT2A,RAI1,ZMYND11,SATB2,KAT6B,NIPBL,SIN3A,CREBBP,HUWE1,HMGA2,SETD5,EP300
C0521525	Short neck	ERCC6,SMC1A,ACTB,MECP2,CUL4B,SOX9,ATRX,NBN,SRCAP,GNAS,CDK5,HIRA,UBE2A,NIPBL,SMARCAL1,YWHAE,SETBP1,RB1
C4020849	Bowed and upward slanting eyebrows	SMC1A,RPS6KA3,KDM6A,NIPBL,NSD2,SIN3A,CREBBP,CTBP1,HDAC4,KMT2D,EP300
C0424688	Small head	ERCC6,SMC1A,RPS6KA3,ACTB,ARID1A,MECP2,SALL1,UBE2T,CTCF,SNAI2,SMARCA2,SMARCA4,SMARCB1,SMARCE1,RERE,ATR,ATRX,NBN,BRCA2,BUB1,SATB2,BAZ1B,CIT,CDC6,KAT6B,HCFC1,CDK5,HMGB3,CHUK,KDM6A,NIPBL,NSD2,SIN3A,CREBBP,ZNF592,CTBP1,PRKDC,CTNNB1,ZBTB16,HDAC4,BCOR,RAD51,RB1,KAT6A,PHC1,KMT2D,EP300
C1839739	Prominent lower lip	RPS6KA3,ARID1A,CUL4B,SMARCA2,SMARCA4,SMARCB1,SMARCE1,ATRX,BAZ1B,KAT6B,SIN3A
C0011053	Deafness	EYA1,ARID1A,MECP2,SALL1,CHD7,TP63,SMARCA4,SMARCB1,SMARCE1,RAI1,SOX9,GNAS,PRDM5,KAT6B,KDM6A,NSD2,SIN3A,CREBBP,BCOR,KMT2D,EP300
C0025362	Mental Retardation	ERCC6,USP11,KDM5C,SMC1A,RPS6KA3,ACTB,EYA1,ARID1A,EZH2,MECP2,SALL1,KMT2A,CUL4B,FOS,CHD7,SETD2,UBE2T,CTCF,SMARCA4,SMARCB1,SMARCE1,RERE,RAI1,NCOA6,ZMYND11,ATR,ATRX,NBN,NCL,POGZ,PHF8,SRCAP,BRCA2,BUB1,GNAS,HNF1A,SATB2,NSD1,BAZ1B,ADNP,KAT6B,HCFC1,TP53,CDK5,HELLS,HMGB3,CHD2,UBE2A,KDM6A,NIPBL,VRK1,SIN3A,CREBBP,ZNF711,ZNF592,PDP1,SETBP1,CTNNB1,PRPF31,ZBTB16,KMT2B,HDAC4,BCOR,DNMT3B,RAD51,RAG2,RB1,KAT6A,HUW…
C0349588	Short stature	ERCC6,ZMPSTE24,KDM5C,SMC1A,RPS6KA3,ACTB,EYA1,ARID1A,MECP2,KMT2A,CUL4B,UBE2T,CTCF,TP63,SMARCA4,SMARCB1,SMARCE1,ATM,TRIM37,RAI1,SOX9,ATR,ATRX,NBN,SRCAP,BRCA2,BUB1,GNAS,MAP3K7,SATB2,BAZ1B,ADNP,CIT,KAT6B,HCFC1,PCNA,HELLS,HMGB3,HIRA,KDM6A,NIPBL,VDR,NSD2,SIN3A,IDH1,IDH2,CREBBP,ZNF592,CTBP1,ZBTB16,HDAC4,BCOR,DNMT3B,RAD51,HDAC6,RB1,PHC1,KMT2D,HMGA2,EP300
C1848570	Large, floppy ears	ZMPSTE24,KDM5C,EYA1,EZH2,MECP2,SALL1,SETD2,NBN,BAZ1B,KDM6A,SIN3A,ZNF592,KMT2D
C0917816	Mental deficiency	ERCC6,SMC1A,RPS6KA3,ACTB,EYA1,ARID1A,EZH2,MECP2,SALL1,KMT2A,CUL4B,FOS,CHD7,SETD2,UBE2T,CTCF,SMARCA4,SMARCB1,SMARCE1,RERE,RAI1,ZMYND11,ATR,ATRX,NBN,POGZ,PHF8,SRCAP,BRCA2,BUB1,GNAS,HNF1A,SATB2,BAZ1B,ADNP,KAT6B,HCFC1,HELLS,HMGB3,CHD2,UBE2A,KDM6A,NIPBL,VRK1,SIN3A,CREBBP,ZNF711,ZNF592,PDP1,SETBP1,CTNNB1,PRPF31,ZBTB16,HDAC4,BCOR,DNMT3B,RAD51,RB1,KAT6A,HUWE1,KMT2D,SETD5,RLIM,EP300
C0678230	Congenital Epicanthus	RPS6KA3,EZH2,MECP2,PHF21A,KMT2A,RERE,ATRX,BUB1,BAZ1B,HIRA,NSD2,SIN3A,YWHAE,CREBBP,ZNF592,CTBP1,DNMT3B,RB1,KAT6A,EP300
C0423224	Sunken eyes	ERCC6,KDM5C,RERE,RAI1,SRCAP,UBE2A,SIN3A,CREBBP,HDAC4,EP300
C0426415	Large nose	CUL4B,ATR,NBN,SRCAP,KAT6B,ZNF592,EP300
C1832348	Slow-growing hair	ARID1A,TP63,SMARCA4,SMARCB1,SMARCE1
C0038273	Stereotypic Movement Disorder	MECP2,ATM,RERE,RAI1,ADNP,TP53,NSD2,CREBBP,CTBP1,EP300
C2674608	Feeding difficulties in infancy	ERCC6,SMC1A,RPS6KA3,ARID1A,EZH2,MECP2,SETD2,SMARCA4,SMARCB1,SMARCE1,RERE,RAI1,SRCAP,KAT6B,HLCS,KDM6A,NIPBL,VRK1,SIN3A,CREBBP,KMT2D,EP300
C4280629	Hyperplasia of nose	CUL4B,ATR,NBN,SRCAP,KAT6B,ZNF592,EP300
C1839326	Abnormally-shaped vertebrae	RPS6KA3,RAI1,MAP3K7,VDR,NSD2,CTBP1
C1836542	Depressed nasal bridge	SMC1A,RPS6KA3,EYA1,ARID1A,EZH2,MECP2,CHD7,TP63,SMARCA4,SMARCB1,SMARCE1,RERE,TRIM37,RAI1,SOX9,ATRX,MYOD1,NBN,GNAS,HELLS,UBE2A,NIPBL,SMARCAL1,SETBP1,HDAC4,DNMT3B,LBR,SETD5
C0014306	Enophthalmos	ERCC6,KDM5C,RERE,RAI1,SRCAP,UBE2A,SIN3A,CREBBP,HDAC4,EP300
C0152421	Macrotia	ZMPSTE24,KDM5C,EYA1,EZH2,MECP2,SALL1,SETD2,NBN,BAZ1B,KDM6A,SIN3A,ZNF592,KMT2D
C0700208	Acquired scoliosis	RPS6KA3,ACTB,ARID1A,EZH2,MECP2,CUL4B,UBE2T,SMARCA4,SMARCB1,SMARCE1,RAI1,SOX9,ATR,MYOD1,BRCA2,MAP3K7,KAT6B,KDM6A,NSD2,SIN3A,IDH1,IDH2,CREBBP,CTBP1,RAD51,KMT2D,SETD5,EP300
C1846460	Malformed pinnae	EYA1,SALL1,CHD7,RAI1,POGZ,SIN3A,BCOR
C0423109	Upward slant of palpebral fissure	KDM5C,RAI1,ATRX,NBN,CIT,HIRA,UBE2A,SIN3A,HDAC4,PHC1,SETD5
C2053437	Full lower lip	RPS6KA3,ARID1A,CUL4B,SMARCA2,SMARCA4,SMARCB1,SMARCE1,ATRX,BAZ1B,KAT6B,SIN3A
C0037932	Curvature of spine	RPS6KA3,ACTB,ARID1A,EZH2,MECP2,CUL4B,UBE2T,SMARCA4,SMARCB1,SMARCE1,RAI1,SOX9,ATR,MYOD1,BRCA2,MAP3K7,KAT6B,KDM6A,NSD2,SIN3A,IDH1,IDH2,CREBBP,CTBP1,RAD51,KMT2D,SETD5,EP300
C0454644	Delayed speech and language development	KDM5C,RPS6KA3,EZH2,MECP2,KMT2A,RAI1,ZMYND11,SATB2,KAT6B,NIPBL,SIN3A,CREBBP,HUWE1,HMGA2,SETD5,EP300
C0857379	Auricular malformation	ERCC6,ZMPSTE24,ATR,HMGB3,NSD2,CREBBP,CTBP1,BCOR,EP300
C1859778	Postnatal growth retardation	ERCC6,ACTB,CHD7,ATR,ATRX,KDM6A,CREBBP,SETBP1,KMT2D,EP300
C0016202	Flatfoot	RPS6KA3,SALL1,CUL4B,RAI1,ATR,ATRX,BAZ1B,UBE2A,CREBBP,EP300
C0233715	Speech impairment	KDM5C,RPS6KA3,EZH2,MECP2,KMT2A,RAI1,ZMYND11,SATB2,KAT6B,NIPBL,SIN3A,CREBBP,HUWE1,HMGA2,SETD5,EP300
C1853487	Bushy eyebrows	SMC1A,RPS6KA3,ARID1A,KMT2A,TP63,SMARCA4,SMARCB1,SMARCE1,NIPBL,CREBBP,BCOR,EP300
C0423110	Downward slant of palpebral fissure	SMC1A,RPS6KA3,EZH2,KMT2A,CUL4B,CHD7,SETD2,RAI1,ATR,MAP3K7,SATB2,ADNP,KAT6B,NSD2,SIN3A,YWHAE,CREBBP,SETBP1,EP300
C3714756	Intellectual Disability	ERCC6,USP11,KDM5C,SMC1A,RPS6KA3,ACTB,EYA1,ARID1A,EZH2,HIST3H3,MECP2,BRWD3,GATAD2B,PHF21A,WAC,PARP1,ARID1B,SALL1,HIST1H4B,KMT2A,CUL4B,FOS,PHF6,CHD8,CHD7,SETD2,UBE2T,CTCF,SMARCA1,SMARCA2,SMARCA4,SMARCB1,SMARCE1,RERE,MBD5,RAI1,NCOA6,ZMYND11,ATR,ATRX,HDAC8,NBN,NCL,POGZ,PHF8,SRCAP,KDM6B,BRCA2,BUB1,TAF1,GNAS,ASCC3,HNF1A,SATB2,NSD1,BAZ1B,ADNP,CCNA2,KAT6B,HCFC1,TOP2A,TP53,CDK5,HELLS,HMGB3,CHD2,HIRA,UBE2A…
C4280617	Tooth mass arch size discrepancy	ZMPSTE24,RPS6KA3,TRIM37,ATR,SATB2,CREBBP,SETBP1,BCOR,SETD5,EP300
C1317785	Tooth size discrepancy	ZMPSTE24,RPS6KA3,TRIM37,ATR,SATB2,CREBBP,SETBP1,BCOR,SETD5,EP300
C0426429	Broad nasal tip	RPS6KA3,PHF21A,PHF8,KDM6A,BCOR,KAT6A
C4280538	Curvature of little finger	SMC1A,MECOM,MECP2,SALL1,KMT2A,CUL4B,RERE,RAI1,ATR,SRCAP,BAZ1B,NIPBL,CREBBP,HDAC4,BCOR,RB1,EP300
C0038271	Stereotyped Behavior	MECP2,ATM,RERE,RAI1,ADNP,TP53,NSD2,CREBBP,CTBP1,EP300
C1839764	Broad flat nasal bridge	ERCC6,ACTB,ARID1A,TP63,SMARCA4,SMARCB1,SMARCE1,RERE,TRIM37,RAI1,ATRX,SRCAP,BAZ1B,ADNP,HIRA,KDM6A,NSD2,SIN3A,CREBBP,CTBP1,PRPF31,RB1,KMT2D,EP300
C0266292	Congenital anomaly of the kidney	EYA1,RAI1,NSD2,SMARCAL1,CHD1L,CREBBP,KMT2B,KMT2D,EP300
C0221210	Congenital malrotation of intestine	EYA1,HDAC3,KDM6A,LBR,KMT2D
C0020534	Orbital separation excessive	ZMPSTE24,RPS6KA3,ACTB,EZH2,KMT2A,SETD2,TRIM37,RAI1,SOX9,ZMYND11,ATRX,MYOD1,MAP3K7,KAT6B,NSD2,SIN3A,YWHAE,ZNF592,SETBP1,CTBP1,DNMT3B,RB1,LBR,HMGA2
C0009363	Congenital ocular coloboma (disorder)	ACTB,CHD7,TP53,HDAC1,HMGB3,CREBBP,BCOR,RNF2,EP300
C1835807	Prominent fingertip pads	EZH2,KDM6A,CREBBP,KMT2D,EP300
C0376634	Craniofacial Abnormalities	ERCC6,ZMPSTE24,ACTB,EYA1,MECP2,PHF21A,TP63,TRIM37,RAI1,SOX9,ATRX,SATB2,HCFC1,TP53,NIPBL,SIN3A,KANSL1,SETBP1,CTNNB1,DNMT3A,DNMT3B,EP300
C0221357	Brachydactyly	KDM5C,SMC1A,RPS6KA3,SMARCA2,RERE,RAI1,ATRX,SRCAP,GNAS,KAT6B,PADI4,SIN3A,HDAC4,RB1,LBR
C1842876	Depressed nasal ridge	ARID1A,SETD2,SMARCA4,SMARCB1,SMARCE1,RERE,SOX9,ATRX,HDAC6
C0042580	Vesico-Ureteral Reflux	SMC1A,EYA1,CHD7,TP63,ATM,ATRX,CIT,NIPBL,PHC1
C1835581	Large protruding ears	ZMPSTE24,KDM5C,EYA1,EZH2,MECP2,SALL1,SETD2,NBN,BAZ1B,KDM6A,SIN3A,ZNF592,KMT2D
C0339789	Congenital deafness	EYA1,ARID1A,MECP2,SALL1,CHD7,TP63,SMARCA4,SMARCB1,SMARCE1,RAI1,SOX9,GNAS,PRDM5,KAT6B,CDKN2A,RCC1,KDM6A,NSD2,SIN3A,CREBBP,BCOR,KMT2D,EP300
C0221263	Cafe-au-Lait Spots	MEN1,ATM,NBN,GNAS,MSH6,KDM6A,SIN3A,CREBBP,KMT2D,EP300
C1857130	Hypoplastic mandible condyle	ERCC6,ZMPSTE24,KDM5C,SMC1A,EZH2,MECP2,PHF21A,TP63,RAI1,SOX9,ATR,ATRX,MYOD1,NBN,BUB1,MAP3K7,SATB2,BAZ1B,CDC6,KAT6B,CDK5,HELLS,NIPBL,NSD2,CREBBP,ZNF592,CTBP1,DNMT3B,RB1,LBR,SETD5,EP300
C0431483	Simple ear	ERCC6,ZMPSTE24,ATR,HMGB3,NSD2,CREBBP,CTBP1,BCOR,EP300
C0239234	Low set ears	ZMPSTE24,ACTB,EYA1,ARID1A,MECP2,KMT2A,SOX9,ATR,ATRX,SATB2,CDC6,KAT6B,HIRA,NIPBL,YWHAE,CREBBP,ZNF592,SETBP1,BCOR,DNMT3B,HDAC6,RB1,KAT6A,LBR,EP300
C4020876	Dull intelligence	ERCC6,SMC1A,RPS6KA3,ACTB,EYA1,ARID1A,EZH2,MECP2,SALL1,KMT2A,CUL4B,FOS,CHD7,SETD2,UBE2T,CTCF,SMARCA4,SMARCB1,SMARCE1,RERE,RAI1,ZMYND11,ATR,ATRX,NBN,POGZ,PHF8,SRCAP,BRCA2,BUB1,GNAS,HNF1A,SATB2,BAZ1B,ADNP,KAT6B,HCFC1,HELLS,HMGB3,CHD2,UBE2A,KDM6A,NIPBL,VRK1,SIN3A,CREBBP,ZNF711,ZNF592,PDP1,SETBP1,CTNNB1,PRPF31,ZBTB16,HDAC4,BCOR,DNMT3B,RAD51,RB1,KAT6A,HUWE1,KMT2D,SETD5,RLIM,EP300
C0026827	Muscle hypotonia	ERCC6,RPS6KA3,ACTB,ARID1A,EZH2,MECP2,KMT2A,CUL4B,CHD7,SETD2,CTCF,SMARCA4,SMARCB1,MTRR,SMARCE1,RERE,TRIM37,RAI1,SOX9,ATRX,SATB2,BAZ1B,ADNP,MSH6,KAT6B,HCFC1,HLCS,HIRA,KDM6A,VDR,VRK1,NSD2,SIN3A,IDH2,YWHAE,CREBBP,KANSL1,ZNF592,PDP1,CTNNB1,HDAC4,BCOR,RB1,KAT6A,KMT2D,EP300
C0158761	Radioulnar Synostosis	SMC1A,MECOM,NIPBL,NSD2,CTBP1,BCOR
C1843367	Poor school performance	ERCC6,SMC1A,RPS6KA3,ACTB,EYA1,ARID1A,EZH2,MECP2,SALL1,KMT2A,CUL4B,FOS,CHD7,SETD2,UBE2T,CTCF,SMARCA4,SMARCB1,SMARCE1,RERE,RAI1,ZMYND11,ATR,ATRX,NBN,POGZ,PHF8,SRCAP,BRCA2,BUB1,GNAS,HNF1A,SATB2,BAZ1B,ADNP,KAT6B,HCFC1,HELLS,HMGB3,CHD2,UBE2A,KDM6A,NIPBL,VRK1,SIN3A,CREBBP,ZNF711,ZNF592,PDP1,SETBP1,CTNNB1,PRPF31,ZBTB16,HDAC4,BCOR,DNMT3B,RAD51,RB1,KAT6A,HUWE1,KMT2D,SETD5,RLIM,EP300
C0036572	Seizures	ERCC6,KDM5C,ESR1,RPS6KA3,ACTB,EYA1,ARID1A,EZH2,MECP2,PHF21A,MEN1,MGMT,CUL4B,FOS,APBB1,APEX1,MT3,SMARCA2,SMARCA4,SMARCB1,MTRR,SMARCE1,ATM,RERE,MBD5,RAI1,ATR,ATRX,BMI1,BRCA2,APOBEC3C,GNAS,MBD2,HNF1A,SATB2,MSH6,KAT6B,TOP1,TP53,CDK5,SMUG1,HLCS,HMGB1,CHD2,UBE2A,KDM6A,NIPBL,PADI1,NSD2,IDH1,IDH2,ATF2,YWHAE,CREBBP,ZNF592,PDP1,SETBP1,PRKCA,PRKCD,CTBP1,CTNNB1,HDAC4,BCOR,JAK2,RAD51,DRD1,ASCC1,REST,KMT2D,BRD…
C0240635	Byzanthine arch palate	SMC1A,RPS6KA3,EYA1,MECP2,KMT2A,CUL4B,SETD2,ATR,ATRX,MAP3K7,SATB2,KAT6B,KDM6A,NIPBL,SIN3A,CREBBP,ZNF592,SETBP1,KMT2D,EP300
C0038379	Strabismus	ERCC6,ARID1A,EZH2,GATAD2B,PHF21A,KMT2A,CHD7,CTCF,SMARCA4,SMARCB1,SMARCE1,ATM,RERE,TRIM37,RAI1,ATR,BAZ1B,ADNP,KAT6B,KDM6A,NIPBL,NSD2,SIN3A,CREBBP,ZNF592,CTBP1,CTNNB1,ZBTB16,DDB2,KAT6A,KMT2D,EP300
C1865027	Hypoplastic iliac wing	ERCC6,EZH2,SOX9,CREBBP,HDAC6,EP300
C1853237	Isolated cases	RPS6KA3,CHD7,RAI1,MYC,GNAS,HNF1A,OGG1,NIPBL,NSD2,SIN3A,CREBBP,CTBP1,JAK2,RB1,EP300
C1400105	Hypertrophy of nose	CUL4B,ATR,NBN,SRCAP,KAT6B,ZNF592,EP300
C1839829	Short distal phalanges	ZMPSTE24,KDM5C,RPS6KA3,ARID1A,SMARCA4,SMARCB1,SMARCE1,SETBP1
C0026106	Mild Mental Retardation	RPS6KA3,ACTB,EYA1,MECP2,RAI1,ZMYND11,ATRX,PHF8,HIRA,BCOR,HDAC6,HUWE1,HMGA2,EP300
C0025990	Micrognathism	ERCC6,ZMPSTE24,KDM5C,SMC1A,EZH2,MECP2,PHF21A,SET,TP63,RAI1,SOX9,ATR,ATRX,MYOD1,NBN,BUB1,MAP3K7,SATB2,BAZ1B,CDC6,KAT6B,CDK5,HELLS,NIPBL,NSD2,CREBBP,ZNF592,CTBP1,DNMT3B,RB1,LBR,SETD5,EP300
C1853738	Long eyelashes	SMC1A,ARID1A,SMARCA4,SMARCB1,SMARCE1,SRCAP,KDM6A,NIPBL,CREBBP,KMT2D,EP300
C0265338	Coffin-Siris syndrome	ARID1A,ARID1B,PHF6,SMARCA1,SMARCA2,SMARCA4,SMARCB1,SMARCE1
C0578038	Thin lips	ERCC6,ZMPSTE24,SMC1A,CTCF,SRCAP,SATB2,UBE2A,NIPBL,SIN3A,ZBTB16,HDAC4
C3278923	Dilated ventricles (finding)	SMC1A,RPS6KA3,MECP2,SETD2,RERE,TRIM37,RAI1,CIT,KDM6A,NSD2,SETBP1,CTBP1,PHC1,KMT2D
C0019572	Hirsutism	ERCC6,SMC1A,FSHR,SRCAP,CDK5,UBE2A,KDM6A,NIPBL,CREBBP,KMT2D,EP300
C1842366	Low anterior hairline	SMC1A,SMARCA2,NBN,NIPBL,CREBBP,EP300
C0010417	Cryptorchidism	ERCC6,KDM5C,ESR1,SMC1A,ACTB,ARID1A,EZH2,MECP2,SALL1,CUL4B,CHD7,MIER1,CTCF,TP63,SMARCA2,SMARCA4,SMARCB1,SMARCE1,SOX9,ATR,ATRX,MYOD1,PHF8,CDC6,KAT6B,KDM6A,NIPBL,NSD2,SIN3A,CREBBP,ZBTB16,BCOR,DDB2,KMT2D,SETD5,EP300
C1384666	hearing impairment	ERCC6,EYA1,ARID1A,MECP2,SALL1,CHD7,TP63,SMARCA4,SMARCB1,SMARCE1,RAI1,SOX9,GNAS,PRDM5,KAT6B,KDM6A,NSD2,SIN3A,CREBBP,BCOR,DNMT1,KMT2D,EP300
C1849367	Nasal bridge wide	ERCC6,ACTB,ARID1A,TP63,SMARCA4,SMARCB1,SMARCE1,RERE,TRIM37,RAI1,ATRX,SRCAP,BAZ1B,ADNP,HIRA,KDM6A,NSD2,SIN3A,CREBBP,CTBP1,PRPF31,RB1,KMT2D,EP300
C0240295	Mandibular hypoplasia	ERCC6,ZMPSTE24,KDM5C,SMC1A,EZH2,MECP2,PHF21A,TP63,RAI1,SOX9,ATR,ATRX,MYOD1,NBN,BUB1,MAP3K7,SATB2,BAZ1B,CDC6,KAT6B,CDK5,HELLS,NIPBL,NSD2,CREBBP,ZNF592,CTBP1,DNMT3B,RB1,LBR,SETD5,EP300
C4280618	Inadequate arch length for tooth size	ZMPSTE24,RPS6KA3,TRIM37,ATR,SATB2,CREBBP,SETBP1,BCOR,SETD5,EP300
C0240063	Coloboma of iris	ACTB,CHD7,POGZ,NSD2,SIN3A,BCOR,RB1
C1849211	Generalized hirsutism	SMC1A,ARID1A,FOS,SMARCA4,SMARCB1,SMARCE1,SRCAP,GNAS,NIPBL
C0011351	Dental Enamel Hypoplasia	AIRE,ATR,GNAS,HMGN2,VDR,CREBBP,EP300
C0541764	Delayed bone age	ESR1,SMC1A,RPS6KA3,EYA1,MECP2,CHD7,FSHR,ATR,ATRX,SRCAP,CDC6,KAT6B,NIPBL,NSD2,CREBBP,CTBP1,ZBTB16,EP300
C1866195	Downturned corners of mouth	SMC1A,PHF21A,SRCAP,UBE2A,NIPBL,NSD2,CTBP1,HDAC4,KAT6A
C3553764	Joint hyperflexibility	RPS6KA3,ARID1A,SMARCA4,SMARCB1,SMARCE1,ATR,SRCAP,PRDM5,KAT6B,KDM6A,SIN3A,HDAC4,KMT2D
C0005745	Blepharoptosis	SMC1A,ACTB,MECP2,ATXN3,CHD7,TP63,ZMYND11,ATRX,ADNP,KAT6B,HMGB3,HIRA,KDM6A,NIPBL,NSD2,CREBBP,ZNF592,SETBP1,CTBP1,BCOR,RB1,KAT6A,KMT2D,EP300
C4049796	Abnormality of cardiovascular system morphology	ARID1A,EZH2,SMARCA4,SMARCB1,SMARCE1,RAI1,SIN3A,HDAC4,RB1
C0008297	Choanal Atresia	ZMPSTE24,TTF2,CHD7,TP63,NBN,SMCHD1,NIPBL
C0432355	Hypoplasia of nipple	ZMPSTE24,SMC1A,TP63,NIPBL,SETBP1
C4020875	Mental and motor retardation	SMC1A,ACTB,EYA1,ARID1A,EZH2,MECP2,PHF21A,SETD2,UBE2T,CTCF,SMARCA4,SMARCB1,MTRR,SMARCE1,RERE,RAI1,ZMYND11,ATRX,POGZ,SRCAP,BRCA2,BUB1,SATB2,ADNP,CIT,CDC6,KAT6B,PCNA,CDK5,HELLS,HLCS,HMGB3,CHD2,HIRA,KDM6A,VRK1,NSD2,SIN3A,IDH2,YWHAE,ZNF592,PDP1,CTBP1,CTNNB1,HDAC4,DNMT3B,RAD51,KAT6A,LBR,PHC1,KMT2D,HMGA2,SETD5,EP300
C1864897	Cognitive delay	SMC1A,ACTB,EYA1,ARID1A,EZH2,MECP2,PHF21A,SETD2,UBE2T,CTCF,SMARCA4,SMARCB1,MTRR,SMARCE1,RERE,RAI1,ZMYND11,ATRX,POGZ,SRCAP,BRCA2,BUB1,SATB2,ADNP,CIT,CDC6,KAT6B,PCNA,CDK5,HELLS,HLCS,HMGB3,CHD2,HIRA,KDM6A,VRK1,NSD2,SIN3A,IDH2,YWHAE,ZNF592,PDP1,CTBP1,CTNNB1,HDAC4,DNMT3B,RAD51,KAT6A,LBR,PHC1,KMT2D,HMGA2,SETD5,EP300
C1844813	Widely spaced teeth	SMC1A,RPS6KA3,TP63,KDM6A,NIPBL,SIN3A,KMT2D
C0241210	Speech Delay	KDM5C,RPS6KA3,EZH2,MECP2,KMT2A,RAI1,ZMYND11,SATB2,KAT6B,NIPBL,NSD2,SIN3A,CREBBP,KANSL1,SETBP1,HUWE1,HMGA2,SETD5,EP300
C2677762	Tall forehead	ACTB,SETD2,TP63,SOX9,SATB2,BAZ1B,KAT6B,NSD2,SIN3A,YWHAE,SETBP1,CTBP1,LBR
C0554972	Large auricle	ZMPSTE24,KDM5C,EYA1,EZH2,MECP2,SALL1,SETD2,NBN,BAZ1B,KDM6A,SIN3A,ZNF592,KMT2D
C0239676	High forehead	ACTB,SETD2,TP63,SOX9,SATB2,BAZ1B,KAT6B,NSD2,SIN3A,YWHAE,SETBP1,CTBP1,LBR
C0266435	Congenital hypoplasia of penis	ERCC6,KDM5C,SMC1A,ACTB,PHF21A,CUL4B,CHD7,TP63,SOX9,ATRX,CDC6,KAT6B,UBE2A,KDM6A,NIPBL,SIN3A,SETBP1,PRPF31,ZBTB16,KMT2D,BRD2
C0035934	Rubinstein-Taybi Syndrome	MECP2,SMARCA2,SMARCA4,ATRX,SRCAP,KAT6B,CREBBP,EP300
C0423903	Low intelligence	ERCC6,SMC1A,RPS6KA3,ACTB,EYA1,ARID1A,EZH2,MECP2,SALL1,KMT2A,CUL4B,FOS,CHD7,SETD2,UBE2T,CTCF,SMARCA4,SMARCB1,SMARCE1,RERE,RAI1,ZMYND11,ATR,ATRX,NBN,POGZ,PHF8,SRCAP,BRCA2,BUB1,GNAS,HNF1A,SATB2,BAZ1B,ADNP,KAT6B,HCFC1,HELLS,HMGB3,CHD2,UBE2A,KDM6A,NIPBL,VRK1,SIN3A,CREBBP,ZNF711,ZNF592,PDP1,SETBP1,CTNNB1,PRPF31,ZBTB16,HDAC4,BCOR,DNMT3B,RAD51,RB1,KAT6A,HUWE1,KMT2D,SETD5,RLIM,EP300
C1850049	Bilateral fifth finger clinodactyly	SMC1A,MECOM,MECP2,SALL1,KMT2A,CUL4B,RERE,RAI1,ATR,SRCAP,BAZ1B,NIPBL,CREBBP,HDAC4,BCOR,RB1,EP300
C0262444	Dental abnormalities	ZMPSTE24,RPS6KA3,ARID1A,MECP2,CTCF,TP63,SMARCA4,SMARCB1,SMARCE1,RAI1,MAP3K7,KDM6A,BCOR,DDB2,KAT6A,KMT2D
C0037822	Speech Disorders	SMC1A,RPS6KA3,EYA1,MECP2,ARID1B,CUL4B,RAI1,SRCAP,NIPBL,CTNNB1
C0240896	Fundus coloboma	ACTB,SALL1,CHD7,KDM2B,BCOR
C0020224	Polyhydramnios	ZMPSTE24,CHD7,SOX9,MYOD1,BUB1,KAT6B,SIN3A,YWHAE,CREBBP,LBR,EP300
C0265974	Birthmark	MEN1,ATM,NBN,MSH6,KDM6A,SIN3A,CREBBP,KMT2D,EP300
C1857276	Trichohepatoenteric Syndrome	ERCC6,MEN1,TP63,ATM,MUTYH,RAI1,SOX9,ATR,ATRX,SATB2,NSD1,MSH6,MAEL,TP53,HMGN1,VDR,CREBBP,KANSL1,ZMYM2,DNMT3B,RAD51,HUWE1,EHMT1,EP300
C0026034	Microstomia	ZMPSTE24,MECP2,CHD7,TP63,RERE,SATB2,SIN3A,YWHAE,CREBBP,ZBTB16,EP300
C0018772	Hearing Loss, Partial	EYA1,ARID1A,MECP2,SALL1,CHD7,TP63,SMARCA4,SMARCB1,SMARCE1,RAI1,SOX9,GNAS,PRDM5,KAT6B,KDM6A,NSD2,SIN3A,CREBBP,BCOR,KMT2D,EP300
C3550546	Depressed nasal root/bridge	SMC1A,RPS6KA3,EYA1,ARID1A,EZH2,MECP2,CHD7,TP63,SMARCA4,SMARCB1,SMARCE1,RERE,TRIM37,RAI1,SOX9,ATRX,MYOD1,NBN,GNAS,HELLS,UBE2A,NIPBL,SMARCAL1,SETBP1,HDAC4,DNMT3B,LBR,SETD5
C1855728	Low posterior hairline	SMC1A,ACTB,SRCAP,KAT6B,UBE2A,NIPBL,NSD2,CREBBP,CTBP1,EP300
C1868571	Thick, flared eyebrows	SMC1A,RPS6KA3,KDM6A,NIPBL,NSD2,SIN3A,CREBBP,CTBP1,HDAC4,KMT2D,EP300
