# Supplementary material for: Network and Evolutionary Analysis of Human Epigenetic Regulators to Unravel Disease Associations
Source: Genes (Basel). 2020 Dec 4;11(12):1457. doi: 10.3390/genes11121457 (PMC7761991; doi:10.3390/genes11121457)
Supplement: Supplementary file 1 [file genes-11-01457-s001.zip › Supplementary files/Table S4.xlsx]

## Sheet: Cancer disease
Gene symbol	Category
TP53	Histone modification
CDKN2A	Chromatin remodeling
MYC	Chromatin remodeling
PCNA	Chromatin remodeling
EZH2	Histone modification
ATM	Histone modification
MGMT	DNA modification
BRCA1	Histone modification
ESR1	Chromatin remodeling
CDK2	Histone modification
CTNNB1	Chromatin remodeling
BMI1	Histone modification
BRCA2	Histone modification
PARP1	Chromatin remodeling
JAK2	Histone modification
VDR	Chromatin remodeling
DNMT1	DNA modification
AURKA	Histone modification
RB1	Chromatin remodeling
CHEK1	Histone modification
HMGA2	Chromatin remodeling
ATN1	Histone modification
MSH6	Histone modification
NPM1	Histone modification
OGG1	DNA modification
SIRT1	Histone modification
TET2	DNA modification
KMT2A	Histone modification
RAD51	Histone modification
H2AFX	Histone and protamine
CREBBP	Histone modification
FOS	DNA modification
TP63	Chromatin remodeling
ACTB	Chromatin remodeling
DNMT3B	DNA modification
ERBB4	Histone modification
HDAC9	Histone modification
IDH1	DNA modification
SOX9	Chromatin remodeling
DNMT3A	DNA modification
MBD2	Histone modification
NBN	Chromatin remodeling
SETD2	Histone modification
HMGA1	Chromatin remodeling
RARA	Histone modification
CCNB1	Histone modification
EP300	Histone modification
GADD45A	Chromatin remodeling
HMGB1	Chromatin remodeling
LEF1	Histone modification
YY1	Chromatin remodeling
YWHAE	Histone modification
APEX1	DNA modification
ASXL1	Histone modification
CDK1	Histone modification
AICDA	DNA modification
ARID1A	Chromatin remodeling
AURKB	Histone modification
GNAS	DNA modification
IDH2	DNA modification
MECOM	Histone modification
ATR	Histone modification
MEN1	Histone modification
HDAC1	Histone modification
HDAC2	Histone modification
MYB	Chromatin remodeling
BRD2	Histone modification
SMARCB1	Histone modification
SP1	Chromatin remodeling
ATRX	Chromatin remodeling
CTCF	Chromatin remodeling
PRDM2	Histone modification
SMARCA1	Chromatin remodeling
SMARCA4	Histone modification
SUZ12	Histone modification
LBR	Chromatin remodeling
MPG	DNA modification
PRKCA	Histone modification
PSIP1	Chromatin remodeling
TOP2A	Chromatin remodeling
TP53BP1	Histone modification
DEK	Chromatin remodeling
DUSP1	Histone modification
MAP3K7	Histone modification
NCOA3	Histone modification
SMUG1	DNA modification
BAP1	Histone modification
BRD4	Histone modification
HDAC6	Histone modification
PRKDC	Histone modification
CCNA2	Histone modification
KMT2D	Histone modification
MTA1	Chromatin remodeling
UHRF1	Histone modification
BUB1	Histone modification
MST1	Histone modification
MUTYH	DNA modification
NUP98	Histone modification
PKM	Histone modification
PRKAA1	Histone modification

## Sheet: Developmental disease
Gene symbol	Category
EP300	Histone modification
CREBBP	Histone modification
SIN3A	Histone modification
MECP2	Histone modification
RAI1	Chromatin remodeling
NIPBL	Histone modification
KDM6A	Histone modification
RPS6KA3	Histone modification
KAT6B	Histone modification
KMT2D	Histone modification
SMC1A	Histone modification
ATRX	Chromatin remodeling
NSD2	Histone modification
ATR	Histone modification
ARID1A	Chromatin remodeling
SMARCA4	Histone modification
SMARCB1	Histone modification
SMARCE1	Chromatin remodeling
BCOR	Histone modification
EZH2	Histone modification
EYA1	Histone modification
CTBP1	Chromatin remodeling
ACTB	Chromatin remodeling
BAZ1B	Histone modification
SATB2	Chromatin remodeling
SETBP1	Histone modification
ERCC6	Chromatin remodeling
SRCAP	Chromatin remodeling
ZNF592	Histone modification
CHD7	Chromatin remodeling
CUL4B	Histone modification
NBN	Chromatin remodeling
TP63	Chromatin remodeling
ZMPSTE24	Histone modification
RERE	Chromatin remodeling
SETD5	Histone modification
SOX9	Chromatin remodeling
HDAC4	Histone modification
KDM5C	Histone modification
SALL1	Histone modification
RB1	Chromatin remodeling
KMT2A	Histone modification
SETD2	Histone modification
UBE2A	Histone modification
DNMT3B	DNA modification
GNAS	DNA modification
KAT6A	Histone modification
ADNP	Chromatin remodeling
CTCF	Chromatin remodeling
ZMYND11	Histone modification
BUB1	Histone modification
CTNNB1	Chromatin remodeling
HELLS	Chromatin remodeling
LBR	Chromatin remodeling
HIRA	Histone modification
HMGB3	Chromatin remodeling
RAD51	Histone modification
TRIM37	Histone modification
BRCA2	Histone modification
PHF21A	Histone modification
YWHAE	Histone modification
ZBTB16	Histone modification
HUWE1	Histone modification
UBE2T	Histone modification
CDK5	Histone modification
MAP3K7	Histone modification
SMARCA2	Histone modification
CDC6	Chromatin remodeling
MYOD1	Histone modification
PDP1	Histone modification
POGZ	Histone modification
VRK1	Histone modification
CHD2	Chromatin remodeling
CIT	Histone modification
HCFC1	Chromatin remodeling
HMGA2	Chromatin remodeling
PHC1	Histone modification
PRPF31	Histone modification
ATM	Histone modification
PHF8	Histone modification
FOS	DNA modification
HNF1A	Chromatin remodeling
IDH2	DNA modification
TP53	Histone modification
HLCS	Histone modification
RLIM	Histone modification
ZNF711	Histone modification
HDAC6	Histone modification
KANSL1	Histone modification
MSH6	Histone modification
MTRR	DNA modification
PRDM5	Histone modification
SMARCAL1	Chromatin remodeling
VDR	Chromatin remodeling
ARID1B	Histone modification
BRD2	Histone modification
DDB2	Histone modification
ESR1	Chromatin remodeling
IDH1	DNA modification
MEN1	Histone modification
