# Supplementary material for: Network and Evolutionary Analysis of Human Epigenetic Regulators to Unravel Disease Associations
Source: Genes (Basel). 2020 Dec 4;11(12):1457. doi: 10.3390/genes11121457 (PMC7761991; doi:10.3390/genes11121457)
Supplement: Supplementary file 1 [file genes-11-01457-s001.zip › Supplementary files/Table S5.xlsx]

## Sheet: CDEN
Gene set	ID	Reactome Pathway	GeneRatio	BgRatio	pvalue	p.adjust	qvalue	geneID	Count
CDEN	R-HSA-3108232	SUMO E3 ligases SUMOylate target proteins	50/188	181/10554	7.55287e-47	5.14351e-44	2.89394e-44	TP53/CDKN2A/PCNA/BRCA1/ESR1/BMI1/PARP1/VDR/DNMT1/AURKA/NPM1/CREBBP/DNMT3B/DNMT3A/RARA/EP300/AURKB/HDAC1/HDAC2/SUZ12/TOP2A/TP53BP1/MTA1/NUP98/HIST1H4A/RELA/PML/MDM2/UHRF2/AR/UBE2I/SMC3/CBX5/SIN3A/TOP2B/CHD3/TRIM28/SMC1A/RPA1/SUMO2/DAXX/NR3C1/HIST4H4/NCOR2/PPARG/SUMO1/WRN/TOP1/RNF2/MDC1	50
CDEN	R-HSA-2990846	SUMOylation	50/188	187/10554	4.65232e-46	1.58411e-43	8.91287e-44	TP53/CDKN2A/PCNA/BRCA1/ESR1/BMI1/PARP1/VDR/DNMT1/AURKA/NPM1/CREBBP/DNMT3B/DNMT3A/RARA/EP300/AURKB/HDAC1/HDAC2/SUZ12/TOP2A/TP53BP1/MTA1/NUP98/HIST1H4A/RELA/PML/MDM2/UHRF2/AR/UBE2I/SMC3/CBX5/SIN3A/TOP2B/CHD3/TRIM28/SMC1A/RPA1/SUMO2/DAXX/NR3C1/HIST4H4/NCOR2/PPARG/SUMO1/WRN/TOP1/RNF2/MDC1	50
CDEN	R-HSA-3247509	Chromatin modifying enzymes	53/188	275/10554	8.01797e-41	1.36506e-38	7.68037e-39	EZH2/JAK2/KMT2A/H2AFX/CREBBP/ACTB/DNMT3A/SETD2/EP300/ARID1A/MECOM/HDAC1/HDAC2/SMARCB1/SMARCA4/SUZ12/KMT2D/MTA1/HIST1H4A/KAT2B/HIST1H3A/RELA/KAT5/RBBP4/CHD4/SMARCA2/RBBP7/SMARCC1/MTA2/SMARCC2/MBD3/ACTL6A/WDR5/CHD3/KDM1A/SAP30/HDAC3/TAF9/RBBP5/TAF12/SAP18/EED/KAT2A/EHMT2/GATAD2B/SMARCD2/SMARCE1/SMARCD1/NCOR1/HIST2H3A/HIST4H4/NCOR2/HCFC1	53
CDEN	R-HSA-4839726	Chromatin organization	53/188	275/10554	8.01797e-41	1.36506e-38	7.68037e-39	EZH2/JAK2/KMT2A/H2AFX/CREBBP/ACTB/DNMT3A/SETD2/EP300/ARID1A/MECOM/HDAC1/HDAC2/SMARCB1/SMARCA4/SUZ12/KMT2D/MTA1/HIST1H4A/KAT2B/HIST1H3A/RELA/KAT5/RBBP4/CHD4/SMARCA2/RBBP7/SMARCC1/MTA2/SMARCC2/MBD3/ACTL6A/WDR5/CHD3/KDM1A/SAP30/HDAC3/TAF9/RBBP5/TAF12/SAP18/EED/KAT2A/EHMT2/GATAD2B/SMARCD2/SMARCE1/SMARCD1/NCOR1/HIST2H3A/HIST4H4/NCOR2/HCFC1	53
CDEN	R-HSA-5633007	Regulation of TP53 Activity	42/188	160/10554	3.66609e-38	4.99321e-36	2.80938e-36	TP53/CDKN2A/ATM/BRCA1/CDK2/AURKA/CHEK1/TP63/NBN/EP300/CDK1/AURKB/ATR/HDAC1/HDAC2/CCNA2/PRKAA1/PML/MDM2/KAT5/CSNK2A1/TBP/RBBP4/CHD4/RBBP7/MTA2/TAF1/MBD3/CHD3/TAF9/TAF12/TAF6/EHMT2/RPA1/GATAD2B/SUPT16H/DAXX/WRN/RPA2/RAD50/RPA3/MRE11	42
CDEN	R-HSA-212165	Epigenetic regulation of gene expression	39/188	148/10554	1.75405e-35	1.99085e-33	1.12013e-33	EZH2/DNMT1/SIRT1/TET2/H2AFX/ACTB/DNMT3B/DNMT3A/MBD2/EP300/HDAC1/HDAC2/SUZ12/DEK/MTA1/UHRF1/HIST1H4A/KAT2B/HIST1H3A/TBP/RBBP4/CHD4/H3F3A/RBBP7/SMARCA5/MTA2/UBTF/MBD3/SIN3A/CHD3/SAP30/SAP18/EED/KAT2A/EHMT2/GATAD2B/BAZ1B/HIST2H3A/HIST4H4	39
CDEN	R-HSA-3700989	Transcriptional Regulation by TP53	54/188	365/10554	2.54942e-35	2.48022e-33	1.39547e-33	TP53/CDKN2A/PCNA/ATM/BRCA1/CDK2/AURKA/CHEK1/NPM1/CREBBP/FOS/TP63/NBN/CCNB1/EP300/GADD45A/YWHAE/CDK1/AURKB/ATR/HDAC1/HDAC2/CCNA2/PRKAA1/E2F1/PML/MDM2/KAT5/CSNK2A1/TBP/RBBP4/CHD4/RBBP7/MTA2/TAF1/MBD3/CHD3/TAF9/TAF12/TAF6/POLR2A/EHMT2/RPA1/GATAD2B/SUPT16H/JUN/DAXX/MSH2/WRN/RPA2/RAD50/RPA3/MRE11/MDC1	54
CDEN	R-HSA-73894	DNA Repair	48/188	316/10554	8.57331e-32	7.29803e-30	4.10616e-30	TP53/PCNA/ATM/MGMT/BRCA1/CDK2/BRCA2/PARP1/CHEK1/MSH6/OGG1/RAD51/H2AFX/ACTB/NBN/EP300/YY1/APEX1/ATR/MPG/TP53BP1/SMUG1/BAP1/PRKDC/CCNA2/MUTYH/HIST1H4A/HIST3H3/KAT5/XRCC5/XRCC6/UBE2I/SMARCA5/ACTL6A/POLR2A/RPA1/SUMO2/BAZ1B/HIST4H4/MSH2/SUMO1/WRN/RPA2/RFC1/RAD50/RPA3/MRE11/MDC1	48
CDEN	R-HSA-5693532	DNA Double-Strand Break Repair	35/188	166/10554	3.39482e-28	2.56875e-26	1.44528e-26	TP53/PCNA/ATM/BRCA1/CDK2/BRCA2/PARP1/CHEK1/RAD51/H2AFX/NBN/ATR/TP53BP1/BAP1/PRKDC/CCNA2/HIST1H4A/HIST3H3/KAT5/XRCC5/XRCC6/UBE2I/SMARCA5/RPA1/SUMO2/BAZ1B/HIST4H4/SUMO1/WRN/RPA2/RFC1/RAD50/RPA3/MRE11/MDC1	35
CDEN	R-HSA-8943724	Regulation of PTEN gene transcription	23/188	61/10554	3.10957e-25	2.11762e-23	1.19146e-23	TP53/EZH2/BMI1/ATN1/MECOM/HDAC1/HDAC2/SUZ12/MTA1/RBBP4/CHD4/RBBP7/MTA2/MBD3/CHD3/KDM1A/HDAC3/EED/GATAD2B/JUN/HDAC5/PPARG/RNF2	23
CDEN	R-HSA-2262752	Cellular responses to stress	47/188	426/10554	8.08056e-25	5.0026e-23	2.81466e-23	TP53/CDKN2A/EZH2/ATM/CDK2/BMI1/RB1/HMGA2/SIRT1/H2AFX/CREBBP/FOS/NBN/HMGA1/EP300/YWHAE/ATR/SP1/SUZ12/HDAC6/CCNA2/NUP98/HIST1H4A/HIST3H3/E2F1/HIST1H3A/RELA/MDM2/KAT5/AR/RBBP4/H3F3A/RBBP7/EED/EHMT2/RPA1/CEBPB/JUN/NR3C1/HIST2H3A/HIST4H4/HIF1A/RPA2/RAD50/RPA3/MRE11/RNF2	47
CDEN	R-HSA-6804756	Regulation of TP53 Activity through Phosphorylation	26/188	92/10554	1.17435e-24	6.66445e-23	3.74969e-23	TP53/ATM/BRCA1/CDK2/AURKA/CHEK1/NBN/AURKB/ATR/CCNA2/PRKAA1/MDM2/KAT5/CSNK2A1/TBP/TAF1/TAF9/TAF12/TAF6/RPA1/SUPT16H/WRN/RPA2/RAD50/RPA3/MRE11	26
CDEN	R-HSA-2559583	Cellular Senescence	34/188	195/10554	1.67064e-24	8.75157e-23	4.92398e-23	TP53/CDKN2A/EZH2/ATM/CDK2/BMI1/RB1/HMGA2/H2AFX/FOS/NBN/HMGA1/SP1/SUZ12/CCNA2/HIST1H4A/HIST3H3/E2F1/HIST1H3A/RELA/MDM2/KAT5/RBBP4/H3F3A/RBBP7/EED/EHMT2/CEBPB/JUN/HIST2H3A/HIST4H4/RAD50/MRE11/RNF2	34
CDEN	R-HSA-5693538	Homology Directed Repair	28/188	138/10554	3.65461e-22	1.7777e-20	1.00021e-20	PCNA/ATM/BRCA1/CDK2/BRCA2/PARP1/CHEK1/RAD51/H2AFX/NBN/ATR/TP53BP1/CCNA2/HIST1H4A/HIST3H3/KAT5/UBE2I/RPA1/SUMO2/HIST4H4/SUMO1/WRN/RPA2/RFC1/RAD50/RPA3/MRE11/MDC1	28
CDEN	R-HSA-5250913	Positive epigenetic regulation of rRNA expression	25/188	106/10554	1.35523e-21	6.15273e-20	3.46177e-20	H2AFX/ACTB/EP300/HDAC1/HDAC2/DEK/MTA1/HIST1H4A/KAT2B/HIST1H3A/TBP/RBBP4/CHD4/H3F3A/RBBP7/SMARCA5/MTA2/MBD3/CHD3/KAT2A/EHMT2/GATAD2B/BAZ1B/HIST2H3A/HIST4H4	25
CDEN	R-HSA-5693567	HDR through Homologous Recombination (HRR) or Single Strand Annealing (SSA)	27/188	132/10554	1.69854e-21	7.22942e-20	4.06756e-20	PCNA/ATM/BRCA1/CDK2/BRCA2/CHEK1/RAD51/H2AFX/NBN/ATR/TP53BP1/CCNA2/HIST1H4A/HIST3H3/KAT5/UBE2I/RPA1/SUMO2/HIST4H4/SUMO1/WRN/RPA2/RFC1/RAD50/RPA3/MRE11/MDC1	27
CDEN	R-HSA-69473	G2/M DNA damage checkpoint	23/188	95/10554	3.22582e-20	1.29223e-18	7.27059e-19	TP53/ATM/BRCA1/CHEK1/H2AFX/NBN/CCNB1/YWHAE/CDK1/ATR/TP53BP1/HIST1H4A/HIST3H3/KAT5/RPA1/HIST4H4/SUMO1/WRN/RPA2/RAD50/RPA3/MRE11/MDC1	23
CDEN	R-HSA-5617472	Activation of anterior HOX genes in hindbrain development during early embryogenesis	25/188	122/10554	5.52693e-20	1.98097e-18	1.11457e-18	EZH2/H2AFX/CREBBP/RARA/EP300/YY1/CTCF/SUZ12/NCOA3/KMT2D/HIST1H4A/HIST1H3A/RBBP4/H3F3A/RBBP7/WDR5/HDAC3/RBBP5/EED/POLR2A/NCOR1/JUN/HIST2H3A/HIST4H4/NCOA6	25
CDEN	R-HSA-5619507	Activation of HOX genes during differentiation	25/188	122/10554	5.52693e-20	1.98097e-18	1.11457e-18	EZH2/H2AFX/CREBBP/RARA/EP300/YY1/CTCF/SUZ12/NCOA3/KMT2D/HIST1H4A/HIST1H3A/RBBP4/H3F3A/RBBP7/WDR5/HDAC3/RBBP5/EED/POLR2A/NCOR1/JUN/HIST2H3A/HIST4H4/NCOA6	25
CDEN	R-HSA-5693607	Processing of DNA double-strand break ends	23/188	98/10554	6.94209e-20	2.36378e-18	1.32996e-18	ATM/BRCA1/CDK2/CHEK1/H2AFX/NBN/ATR/TP53BP1/CCNA2/HIST1H4A/HIST3H3/KAT5/UBE2I/RPA1/SUMO2/HIST4H4/SUMO1/WRN/RPA2/RAD50/RPA3/MRE11/MDC1	23
CDEN	R-HSA-2122947	NOTCH1 Intracellular Domain Regulates Transcription	17/188	47/10554	1.517e-18	4.91941e-17	2.76786e-17	MYC/CREBBP/HDAC9/EP300/HDAC1/HDAC2/HDAC6/KAT2B/HDAC3/KAT2A/CDK8/NCOR1/SNW1/NOTCH1/HDAC5/NCOR2/HIF1A	17
CDEN	R-HSA-8878171	Transcriptional regulation by RUNX1	31/188	239/10554	1.82286e-18	5.58971e-17	3.145e-17	ESR1/BMI1/KMT2A/H2AFX/CREBBP/EP300/ARID1A/HDAC1/MYB/SMARCB1/SMARCA4/KMT2D/HIST1H4A/KAT2B/HIST1H3A/PML/CSNK2A1/H3F3A/SMARCA2/SMARCC1/SMARCC2/SIN3A/ACTL6A/WDR5/RBBP5/SMARCD2/SMARCE1/SMARCD1/HIST2H3A/HIST4H4/RNF2	31
CDEN	R-HSA-6807070	PTEN Regulation	25/188	140/10554	1.88786e-18	5.58971e-17	3.145e-17	TP53/EZH2/BMI1/ATN1/MECOM/HDAC1/HDAC2/SUZ12/MTA1/PML/CSNK2A1/RBBP4/CHD4/RBBP7/MTA2/MBD3/CHD3/KDM1A/HDAC3/EED/GATAD2B/JUN/HDAC5/PPARG/RNF2	25
CDEN	R-HSA-1500620	Meiosis	23/188	118/10554	6.11197e-18	1.73427e-16	9.75771e-17	ATM/BRCA1/CDK2/BRCA2/RAD51/H2AFX/NBN/ATR/HIST1H4A/HIST3H3/HIST1H3A/UBE2I/H3F3A/SMC3/SMC1A/RPA1/HIST2H3A/HIST4H4/LMNA/RPA2/RAD50/RPA3/MRE11	23
CDEN	R-HSA-9018519	Estrogen-dependent gene expression	25/188	150/10554	1.07017e-17	2.91514e-16	1.64017e-16	MYC/ESR1/H2AFX/CREBBP/FOS/ERBB4/EP300/YY1/HDAC1/MYB/SP1/NCOA3/HIST1H4A/KAT2B/HIST1H3A/KAT5/TBP/H3F3A/SMC3/KDM1A/POLR2A/SMC1A/JUN/HIST2H3A/HIST4H4	25
CDEN	R-HSA-73854	RNA Polymerase I Promoter Clearance	22/188	109/10554	1.5137e-17	3.96473e-16	2.23072e-16	H2AFX/MBD2/HDAC1/HDAC2/MTA1/HIST1H4A/KAT2B/HIST1H3A/TBP/RBBP4/CHD4/H3F3A/RBBP7/MTA2/UBTF/MBD3/CHD3/KAT2A/EHMT2/GATAD2B/HIST2H3A/HIST4H4	22
CDEN	R-HSA-73864	RNA Polymerase I Transcription	22/188	112/10554	2.80518e-17	6.90752e-16	3.88645e-16	H2AFX/MBD2/HDAC1/HDAC2/MTA1/HIST1H4A/KAT2B/HIST1H3A/TBP/RBBP4/CHD4/H3F3A/RBBP7/MTA2/UBTF/MBD3/CHD3/KAT2A/EHMT2/GATAD2B/HIST2H3A/HIST4H4	22
CDEN	R-HSA-8939211	ESR-mediated signaling	25/188	156/10554	2.8401e-17	6.90752e-16	3.88645e-16	MYC/ESR1/H2AFX/CREBBP/FOS/ERBB4/EP300/YY1/HDAC1/MYB/SP1/NCOA3/HIST1H4A/KAT2B/HIST1H3A/KAT5/TBP/H3F3A/SMC3/KDM1A/POLR2A/SMC1A/JUN/HIST2H3A/HIST4H4	25
CDEN	R-HSA-3214858	RMTs methylate histone arginines	19/188	79/10554	8.09204e-17	1.90023e-15	1.06915e-15	JAK2/H2AFX/DNMT3A/ARID1A/SMARCB1/SMARCA4/HIST1H4A/HIST1H3A/SMARCA2/RBBP7/SMARCC1/SMARCC2/ACTL6A/WDR5/SMARCD2/SMARCE1/SMARCD1/HIST2H3A/HIST4H4	19
CDEN	R-HSA-3214815	HDACs deacetylate histones	20/188	94/10554	1.60526e-16	3.64393e-15	2.05022e-15	HDAC1/HDAC2/MTA1/HIST1H4A/HIST1H3A/RBBP4/CHD4/RBBP7/MTA2/MBD3/CHD3/KDM1A/SAP30/HDAC3/SAP18/GATAD2B/NCOR1/HIST2H3A/HIST4H4/NCOR2	20
CDEN	R-HSA-1474165	Reproduction	23/188	144/10554	6.21948e-16	1.36628e-14	7.68724e-15	ATM/BRCA1/CDK2/BRCA2/RAD51/H2AFX/NBN/ATR/HIST1H4A/HIST3H3/HIST1H3A/UBE2I/H3F3A/SMC3/SMC1A/RPA1/HIST2H3A/HIST4H4/LMNA/RPA2/RAD50/RPA3/MRE11	23
CDEN	R-HSA-5693565	Recruitment and ATM-mediated phosphorylation of repair and signaling proteins at DNA double strand breaks	18/188	76/10554	7.31267e-16	1.55623e-14	8.75596e-15	TP53/ATM/BRCA1/H2AFX/NBN/TP53BP1/BAP1/HIST1H4A/HIST3H3/KAT5/UBE2I/SMARCA5/BAZ1B/HIST4H4/SUMO1/RAD50/MRE11/MDC1	18
CDEN	R-HSA-5693606	DNA Double Strand Break Response	18/188	77/10554	9.39739e-16	1.93928e-14	1.09112e-14	TP53/ATM/BRCA1/H2AFX/NBN/TP53BP1/BAP1/HIST1H4A/HIST3H3/KAT5/UBE2I/SMARCA5/BAZ1B/HIST4H4/SUMO1/RAD50/MRE11/MDC1	18
CDEN	R-HSA-9006931	Signaling by Nuclear Receptors	26/188	199/10554	1.09619e-15	2.19561e-14	1.23534e-14	MYC/ESR1/H2AFX/CREBBP/FOS/ERBB4/RARA/EP300/YY1/HDAC1/MYB/SP1/NCOA3/HIST1H4A/KAT2B/HIST1H3A/KAT5/TBP/H3F3A/SMC3/KDM1A/POLR2A/SMC1A/JUN/HIST2H3A/HIST4H4	26
CDEN	R-HSA-8939243	RUNX1 interacts with co-factors whose precise effect on RUNX1 targets is not known	14/188	38/10554	1.32496e-15	2.578e-14	1.45049e-14	BMI1/EP300/ARID1A/SMARCB1/SMARCA4/CSNK2A1/SMARCA2/SMARCC1/SMARCC2/ACTL6A/SMARCD2/SMARCE1/SMARCD1/RNF2	14
CDEN	R-HSA-73762	RNA Polymerase I Transcription Initiation	15/188	47/10554	1.50231e-15	2.84187e-14	1.59895e-14	HDAC1/HDAC2/MTA1/KAT2B/TBP/RBBP4/CHD4/RBBP7/MTA2/UBTF/MBD3/CHD3/KAT2A/EHMT2/GATAD2B	15
CDEN	R-HSA-69481	G2/M Checkpoints	24/188	168/10554	1.9145e-15	3.52371e-14	1.98258e-14	TP53/ATM/BRCA1/CDK2/CHEK1/H2AFX/NBN/CCNB1/YWHAE/CDK1/ATR/TP53BP1/HIST1H4A/HIST3H3/KAT5/RPA1/HIST4H4/SUMO1/WRN/RPA2/RAD50/RPA3/MRE11/MDC1	24
CDEN	R-HSA-5693616	Presynaptic phase of homologous DNA pairing and strand exchange	14/188	39/10554	2.03508e-15	3.56131e-14	2.00373e-14	ATM/BRCA1/BRCA2/CHEK1/RAD51/NBN/ATR/KAT5/RPA1/WRN/RPA2/RAD50/RPA3/MRE11	14
CDEN	R-HSA-2644602	Signaling by NOTCH1 PEST Domain Mutants in Cancer	16/188	58/10554	2.2487e-15	3.56131e-14	2.00373e-14	MYC/CREBBP/HDAC9/EP300/HDAC1/HDAC2/HDAC6/KAT2B/HDAC3/KAT2A/CDK8/NCOR1/SNW1/NOTCH1/HDAC5/NCOR2	16
CDEN	R-HSA-2644603	Signaling by NOTCH1 in Cancer	16/188	58/10554	2.2487e-15	3.56131e-14	2.00373e-14	MYC/CREBBP/HDAC9/EP300/HDAC1/HDAC2/HDAC6/KAT2B/HDAC3/KAT2A/CDK8/NCOR1/SNW1/NOTCH1/HDAC5/NCOR2	16
CDEN	R-HSA-2644606	Constitutive Signaling by NOTCH1 PEST Domain Mutants	16/188	58/10554	2.2487e-15	3.56131e-14	2.00373e-14	MYC/CREBBP/HDAC9/EP300/HDAC1/HDAC2/HDAC6/KAT2B/HDAC3/KAT2A/CDK8/NCOR1/SNW1/NOTCH1/HDAC5/NCOR2	16
CDEN	R-HSA-2894858	Signaling by NOTCH1 HD+PEST Domain Mutants in Cancer	16/188	58/10554	2.2487e-15	3.56131e-14	2.00373e-14	MYC/CREBBP/HDAC9/EP300/HDAC1/HDAC2/HDAC6/KAT2B/HDAC3/KAT2A/CDK8/NCOR1/SNW1/NOTCH1/HDAC5/NCOR2	16
CDEN	R-HSA-2894862	Constitutive Signaling by NOTCH1 HD+PEST Domain Mutants	16/188	58/10554	2.2487e-15	3.56131e-14	2.00373e-14	MYC/CREBBP/HDAC9/EP300/HDAC1/HDAC2/HDAC6/KAT2B/HDAC3/KAT2A/CDK8/NCOR1/SNW1/NOTCH1/HDAC5/NCOR2	16
CDEN	R-HSA-3214841	PKMTs methylate histone lysines	17/188	71/10554	3.95425e-15	6.1201e-14	3.44341e-14	EZH2/KMT2A/SETD2/MECOM/SUZ12/KMT2D/HIST1H4A/HIST1H3A/RELA/RBBP4/RBBP7/WDR5/RBBP5/EED/EHMT2/HIST2H3A/HIST4H4	17
CDEN	R-HSA-69620	Cell Cycle Checkpoints	30/188	293/10554	5.06393e-15	7.66341e-14	4.31174e-14	TP53/CDKN2A/ATM/BRCA1/CDK2/CHEK1/H2AFX/NBN/CCNB1/YWHAE/CDK1/AURKB/ATR/TP53BP1/CCNA2/BUB1/NUP98/HIST1H4A/HIST3H3/MDM2/KAT5/RPA1/HIST4H4/SUMO1/WRN/RPA2/RAD50/RPA3/MRE11/MDC1	30
CDEN	R-HSA-1980143	Signaling by NOTCH1	17/188	73/10554	6.5422e-15	9.68529e-14	5.44933e-14	MYC/CREBBP/HDAC9/EP300/HDAC1/HDAC2/HDAC6/KAT2B/HDAC3/KAT2A/CDK8/NCOR1/SNW1/NOTCH1/HDAC5/NCOR2/HIF1A	17
CDEN	R-HSA-5693579	Homologous DNA Pairing and Strand Exchange	14/188	42/10554	6.80675e-15	9.86254e-14	5.54906e-14	ATM/BRCA1/BRCA2/CHEK1/RAD51/NBN/ATR/KAT5/RPA1/WRN/RPA2/RAD50/RPA3/MRE11	14
CDEN	R-HSA-912446	Meiotic recombination	18/188	86/10554	7.63094e-15	1.07326e-13	6.03859e-14	ATM/BRCA1/CDK2/BRCA2/RAD51/H2AFX/NBN/HIST1H4A/HIST3H3/HIST1H3A/H3F3A/RPA1/HIST2H3A/HIST4H4/RPA2/RAD50/RPA3/MRE11	18
CDEN	R-HSA-157118	Signaling by NOTCH	27/188	235/10554	7.72243e-15	1.07326e-13	6.03859e-14	TP53/MYC/H2AFX/CREBBP/HDAC9/EP300/HDAC1/HDAC2/HDAC6/HIST1H4A/E2F1/KAT2B/HIST1H3A/H3F3A/HDAC3/KAT2A/CDK8/NCOR1/JUN/HIST2H3A/HIST4H4/SNW1/SMAD3/NOTCH1/HDAC5/NCOR2/HIF1A	27
CDEN	R-HSA-1257604	PIP3 activates AKT signaling	28/188	260/10554	1.24432e-14	1.67817e-13	9.44206e-14	TP53/EZH2/ESR1/BMI1/ATN1/ERBB4/MECOM/HDAC1/HDAC2/SUZ12/MTA1/PML/MDM2/CSNK2A1/RBBP4/CHD4/RBBP7/MTA2/MBD3/CHD3/KDM1A/HDAC3/EED/GATAD2B/JUN/HDAC5/PPARG/RNF2	28
CDEN	R-HSA-8953750	Transcriptional Regulation by E2F6	13/188	35/10554	1.25678e-14	1.67817e-13	9.44206e-14	EZH2/BRCA1/BMI1/CHEK1/RAD51/SUZ12/E2F1/RBBP4/RBBP7/CBX5/EED/EHMT2/RNF2	13
CDEN	R-HSA-427389	ERCC6 (CSB) and EHMT2 (G9a) positively regulate rRNA expression	17/188	76/10554	1.35054e-14	1.76868e-13	9.95131e-14	H2AFX/HDAC1/HDAC2/MTA1/HIST1H4A/HIST1H3A/RBBP4/CHD4/H3F3A/RBBP7/MTA2/MBD3/CHD3/EHMT2/GATAD2B/HIST2H3A/HIST4H4	17
CDEN	R-HSA-201722	Formation of the beta-catenin:TCF transactivating complex	18/188	91/10554	2.18695e-14	2.81002e-13	1.58103e-13	MYC/CTNNB1/H2AFX/CREBBP/EP300/LEF1/MEN1/HDAC1/SMARCA4/KMT2D/HIST1H4A/HIST3H3/HIST1H3A/KAT5/H3F3A/RBBP5/HIST2H3A/HIST4H4	18
CDEN	R-HSA-5685942	HDR through Homologous Recombination (HRR)	16/188	67/10554	2.74877e-14	3.46651e-13	1.9504e-13	PCNA/ATM/BRCA1/BRCA2/CHEK1/RAD51/NBN/ATR/KAT5/RPA1/WRN/RPA2/RFC1/RAD50/RPA3/MRE11	16
CDEN	R-HSA-9006925	Intracellular signaling by second messengers	29/188	293/10554	3.68073e-14	4.55742e-13	2.56418e-13	TP53/EZH2/ESR1/BMI1/ATN1/ERBB4/MECOM/HDAC1/HDAC2/SUZ12/PRKCA/MTA1/PML/MDM2/CSNK2A1/RBBP4/CHD4/RBBP7/MTA2/MBD3/CHD3/KDM1A/HDAC3/EED/GATAD2B/JUN/HDAC5/PPARG/RNF2	29
CDEN	R-HSA-5693571	Nonhomologous End-Joining (NHEJ)	16/188	69/10554	4.53678e-14	5.51705e-13	3.10412e-13	ATM/BRCA1/H2AFX/NBN/TP53BP1/PRKDC/HIST1H4A/HIST3H3/KAT5/XRCC5/XRCC6/HIST4H4/SUMO1/RAD50/MRE11/MDC1	16
CDEN	R-HSA-6804758	Regulation of TP53 Activity through Acetylation	12/188	30/10554	4.69367e-14	5.6077e-13	3.15512e-13	TP53/EP300/HDAC1/HDAC2/PML/RBBP4/CHD4/RBBP7/MTA2/MBD3/CHD3/GATAD2B	12
CDEN	R-HSA-3899300	SUMOylation of transcription cofactors	13/188	45/10554	5.32047e-13	6.24697e-12	3.5148e-12	BMI1/NPM1/CREBBP/EP300/UHRF2/UBE2I/SIN3A/TRIM28/SUMO2/DAXX/NCOR2/SUMO1/RNF2	13
CDEN	R-HSA-5250941	Negative epigenetic regulation of rRNA expression	18/188	109/10554	5.84621e-13	6.74791e-12	3.79665e-12	DNMT1/SIRT1/H2AFX/DNMT3B/MBD2/HDAC1/HDAC2/HIST1H4A/HIST1H3A/TBP/H3F3A/SMARCA5/UBTF/SIN3A/SAP30/SAP18/HIST2H3A/HIST4H4	18
CDEN	R-HSA-2559580	Oxidative Stress Induced Senescence	19/188	125/10554	6.08183e-13	6.90288e-12	3.88384e-12	TP53/CDKN2A/EZH2/BMI1/H2AFX/FOS/SUZ12/HIST1H4A/E2F1/HIST1H3A/MDM2/RBBP4/H3F3A/RBBP7/EED/JUN/HIST2H3A/HIST4H4/RNF2	19
CDEN	R-HSA-5685938	HDR through Single Strand Annealing (SSA)	12/188	37/10554	9.01732e-13	1.00669e-11	5.66403e-12	ATM/BRCA1/RAD51/NBN/ATR/KAT5/RPA1/WRN/RPA2/RAD50/RPA3/MRE11	12
CDEN	R-HSA-3108214	SUMOylation of DNA damage response and repair proteins	15/188	76/10554	3.61934e-12	3.97544e-11	2.23674e-11	CDKN2A/BRCA1/BMI1/PARP1/NUP98/PML/UBE2I/SMC3/SMC1A/RPA1/SUMO2/SUMO1/WRN/RNF2/MDC1	15
CDEN	R-HSA-427413	NoRC negatively regulates rRNA expression	17/188	106/10554	4.334e-12	4.68485e-11	2.63589e-11	DNMT1/H2AFX/DNMT3B/MBD2/HDAC1/HDAC2/HIST1H4A/HIST1H3A/TBP/H3F3A/SMARCA5/UBTF/SIN3A/SAP30/SAP18/HIST2H3A/HIST4H4	17
CDEN	R-HSA-2559586	DNA Damage/Telomere Stress Induced Senescence	15/188	80/10554	7.94555e-12	8.45456e-11	4.75687e-11	TP53/ATM/CDK2/RB1/HMGA2/H2AFX/NBN/HMGA1/CCNA2/HIST1H4A/HIST3H3/KAT5/HIST4H4/RAD50/MRE11	15
CDEN	R-HSA-212300	PRC2 methylates histones and DNA	14/188	73/10554	2.94103e-11	3.0813e-10	1.73366e-10	EZH2/DNMT1/H2AFX/DNMT3B/DNMT3A/SUZ12/HIST1H4A/HIST1H3A/RBBP4/H3F3A/RBBP7/EED/HIST2H3A/HIST4H4	14
CDEN	R-HSA-73884	Base Excision Repair	11/188	39/10554	4.64175e-11	4.71796e-10	2.65451e-10	PCNA/PARP1/OGG1/APEX1/MPG/SMUG1/MUTYH/RPA1/RPA2/RFC1/RPA3	11
CDEN	R-HSA-73933	Resolution of Abasic Sites (AP sites)	11/188	39/10554	4.64175e-11	4.71796e-10	2.65451e-10	PCNA/PARP1/OGG1/APEX1/MPG/SMUG1/MUTYH/RPA1/RPA2/RFC1/RPA3	11
CDEN	R-HSA-1912408	Pre-NOTCH Transcription and Translation	15/188	93/10554	7.64284e-11	7.65408e-10	4.30649e-10	TP53/H2AFX/CREBBP/EP300/HIST1H4A/E2F1/KAT2B/HIST1H3A/H3F3A/KAT2A/JUN/HIST2H3A/HIST4H4/SNW1/NOTCH1	15
CDEN	R-HSA-4551638	SUMOylation of chromatin organization proteins	13/188	70/10554	2.34563e-10	2.31503e-09	1.30253e-09	BMI1/HDAC1/HDAC2/SUZ12/NUP98/HIST1H4A/UBE2I/CBX5/CHD3/SUMO2/HIST4H4/SUMO1/RNF2	13
CDEN	R-HSA-5693554	Resolution of D-loop Structures through Synthesis-Dependent Strand Annealing (SDSA)	9/188	26/10554	3.58834e-10	3.49095e-09	1.96415e-09	ATM/BRCA1/BRCA2/RAD51/NBN/KAT5/WRN/RAD50/MRE11	9
CDEN	R-HSA-1538133	G0 and Early G1	9/188	27/10554	5.30039e-10	5.0839e-09	2.8604e-09	MYC/PCNA/CDK2/CDK1/HDAC1/TOP2A/CCNA2/E2F1/RBBP4	9
CDEN	R-HSA-5250924	B-WICH complex positively regulates rRNA expression	14/188	91/10554	6.42338e-10	6.07545e-09	3.41829e-09	H2AFX/ACTB/EP300/DEK/HIST1H4A/KAT2B/HIST1H3A/TBP/H3F3A/SMARCA5/KAT2A/BAZ1B/HIST2H3A/HIST4H4	14
CDEN	R-HSA-6791312	TP53 Regulates Transcription of Cell Cycle Genes	11/188	49/10554	6.91074e-10	6.44687e-09	3.62727e-09	TP53/PCNA/CDK2/AURKA/NPM1/CCNB1/EP300/GADD45A/CDK1/CCNA2/E2F1	11
CDEN	R-HSA-1912422	Pre-NOTCH Expression and Processing	15/188	109/10554	7.748e-10	7.13025e-09	4.01176e-09	TP53/H2AFX/CREBBP/EP300/HIST1H4A/E2F1/KAT2B/HIST1H3A/H3F3A/KAT2A/JUN/HIST2H3A/HIST4H4/SNW1/NOTCH1	15
CDEN	R-HSA-3232118	SUMOylation of transcription factors	8/188	20/10554	9.1656e-10	8.32236e-09	4.68249e-09	TP53/CDKN2A/TP53BP1/MTA1/MDM2/UBE2I/SUMO2/SUMO1	8
CDEN	R-HSA-8878159	Transcriptional regulation by RUNX3	14/188	96/10554	1.33135e-09	1.19296e-08	6.71208e-09	TP53/CDKN2A/MYC/CTNNB1/CREBBP/EP300/LEF1/BRD2/KAT2B/MDM2/KAT2A/SNW1/SMAD3/NOTCH1	14
CDEN	R-HSA-8936459	RUNX1 regulates genes involved in megakaryocyte differentiation and platelet function	14/188	97/10554	1.53192e-09	1.34898e-08	7.58989e-09	KMT2A/H2AFX/EP300/HDAC1/KMT2D/HIST1H4A/KAT2B/HIST1H3A/H3F3A/SIN3A/WDR5/RBBP5/HIST2H3A/HIST4H4	14
CDEN	R-HSA-4090294	SUMOylation of intracellular receptors	9/188	30/10554	1.54509e-09	1.34898e-08	7.58989e-09	ESR1/VDR/RARA/AR/UBE2I/SUMO2/NR3C1/PPARG/SUMO1	9
CDEN	R-HSA-2173793	Transcriptional activity of SMAD2/SMAD3:SMAD4 heterotrimer	10/188	44/10554	3.71526e-09	3.16261e-08	1.77941e-08	MYC/PARP1/MEN1/HDAC1/SP1/CDK8/NCOR1/SNW1/SMAD3/NCOR2	10
CDEN	R-HSA-4615885	SUMOylation of DNA replication proteins	10/188	44/10554	3.71526e-09	3.16261e-08	1.77941e-08	PCNA/AURKA/AURKB/TOP2A/NUP98/UBE2I/TOP2B/SUMO2/SUMO1/TOP1	10
CDEN	R-HSA-5693568	Resolution of D-loop Structures through Holliday Junction Intermediates	9/188	33/10554	3.97733e-09	3.3439e-08	1.88141e-08	ATM/BRCA1/BRCA2/RAD51/NBN/KAT5/WRN/RAD50/MRE11	9
CDEN	R-HSA-3214847	HATs acetylate histones	16/188	142/10554	4.14659e-09	3.44369e-08	1.93756e-08	CREBBP/ACTB/EP300/HIST1H4A/KAT2B/HIST1H3A/KAT5/RBBP7/ACTL6A/WDR5/TAF9/TAF12/KAT2A/HIST2H3A/HIST4H4/HCFC1	16
CDEN	R-HSA-5693537	Resolution of D-Loop Structures	9/188	34/10554	5.32668e-09	4.37044e-08	2.45899e-08	ATM/BRCA1/BRCA2/RAD51/NBN/KAT5/WRN/RAD50/MRE11	9
CDEN	R-HSA-201681	TCF dependent signaling in response to WNT	20/188	233/10554	5.50298e-09	4.46134e-08	2.51013e-08	MYC/CTNNB1/H2AFX/CREBBP/SOX9/EP300/LEF1/MEN1/HDAC1/SMARCA4/KMT2D/HIST1H4A/HIST3H3/HIST1H3A/KAT5/CSNK2A1/H3F3A/RBBP5/HIST2H3A/HIST4H4	20
CDEN	R-HSA-2559582	Senescence-Associated Secretory Phenotype (SASP)	14/188	110/10554	8.22205e-09	6.58731e-08	3.70629e-08	CDKN2A/CDK2/H2AFX/FOS/CCNA2/HIST1H4A/HIST1H3A/RELA/H3F3A/EHMT2/CEBPB/JUN/HIST2H3A/HIST4H4	14
CDEN	R-HSA-453279	Mitotic G1-G1/S phases	16/188	149/10554	8.3829e-09	6.63809e-08	3.73485e-08	CDKN2A/MYC/PCNA/CDK2/JAK2/RB1/CCNB1/CDK1/HDAC1/TOP2A/CCNA2/E2F1/RBBP4/RPA1/RPA2/RPA3	16
CDEN	R-HSA-4655427	SUMOylation of DNA methylation proteins	7/188	17/10554	8.51497e-09	6.66516e-08	3.75009e-08	BMI1/DNMT1/DNMT3B/DNMT3A/UBE2I/SUMO1/RNF2	7
CDEN	R-HSA-5696398	Nucleotide Excision Repair	14/188	111/10554	9.2636e-09	7.16876e-08	4.03343e-08	PCNA/PARP1/ACTB/EP300/YY1/UBE2I/ACTL6A/POLR2A/RPA1/SUMO2/SUMO1/RPA2/RFC1/RPA3	14
CDEN	R-HSA-5663202	Diseases of signal transduction	25/188	378/10554	1.32955e-08	1.01733e-07	5.7239e-08	MYC/ESR1/CTNNB1/JAK2/CREBBP/ACTB/ERBB4/HDAC9/EP300/HDAC1/HDAC2/HDAC6/KAT2B/MDM2/HDAC3/POLR2A/KAT2A/CDK8/NCOR1/SNW1/SMAD3/NOTCH1/HDAC5/NCOR2/LMNA	25
CDEN	R-HSA-6804114	TP53 Regulates Transcription of Genes Involved in G2 Cell Cycle Arrest	7/188	18/10554	1.37247e-08	1.0385e-07	5.84303e-08	TP53/PCNA/AURKA/CCNB1/EP300/GADD45A/CDK1	7
CDEN	R-HSA-8864260	Transcriptional regulation by the AP-2 (TFAP2) family of transcription factors	9/188	38/10554	1.55679e-08	1.16502e-07	6.5549e-08	MYC/ESR1/NPM1/CREBBP/EP300/YY1/DEK/UBE2I/SUMO1	9
CDEN	R-HSA-6796648	TP53 Regulates Transcription of DNA Repair Genes	11/188	65/10554	1.657e-08	1.22654e-07	6.90102e-08	TP53/ATM/BRCA1/CHEK1/FOS/ATR/POLR2A/SUPT16H/JUN/MSH2/MDC1	11
CDEN	R-HSA-381340	Transcriptional regulation of white adipocyte differentiation	12/188	84/10554	2.65171e-08	1.92108e-07	1.08088e-07	CREBBP/EP300/NCOA3/RELA/HDAC3/CDK8/NCOR1/CEBPB/NCOR2/PPARG/NCOA6/CEBPA	12
CDEN	R-HSA-5696399	Global Genome Nucleotide Excision Repair (GG-NER)	12/188	84/10554	2.65171e-08	1.92108e-07	1.08088e-07	PCNA/PARP1/ACTB/YY1/UBE2I/ACTL6A/RPA1/SUMO2/SUMO1/RPA2/RFC1/RPA3	12
CDEN	R-HSA-9013695	NOTCH4 Intracellular Domain Regulates Transcription	7/188	20/10554	3.24373e-08	2.32524e-07	1.30827e-07	CREBBP/EP300/KAT2B/KAT2A/SNW1/SMAD3/NOTCH1	7
CDEN	R-HSA-9022692	Regulation of MECP2 expression and activity	8/188	30/10554	3.65591e-08	2.59341e-07	1.45916e-07	AURKB/HDAC1/HDAC2/LBR/SIN3A/HDAC3/NCOR1/NCOR2	8
CDEN	R-HSA-73886	Chromosome Maintenance	13/188	110/10554	7.0382e-08	4.94125e-07	2.78015e-07	PCNA/NPM1/H2AFX/HIST1H4A/HIST3H3/RBBP4/RBBP7/SMARCA5/RPA1/HIST4H4/RPA2/RFC1/RPA3	13
CDEN	R-HSA-5358565	Mismatch repair (MMR) directed by MSH2:MSH6 (MutSalpha)	6/188	14/10554	7.8686e-08	5.41265e-07	3.04537e-07	PCNA/MSH6/RPA1/MSH2/RPA2/RPA3	6
CDEN	R-HSA-8941856	RUNX3 regulates NOTCH signaling	6/188	14/10554	7.8686e-08	5.41265e-07	3.04537e-07	CREBBP/EP300/KAT2B/KAT2A/SNW1/NOTCH1	6
CDEN	R-HSA-195721	Signaling by WNT	22/188	330/10554	9.2501e-08	6.29932e-07	3.54425e-07	MYC/CTNNB1/H2AFX/CREBBP/SOX9/EP300/LEF1/MEN1/HDAC1/SMARCA4/PRKCA/MAP3K7/KMT2D/HIST1H4A/HIST3H3/HIST1H3A/KAT5/CSNK2A1/H3F3A/RBBP5/HIST2H3A/HIST4H4	22
CDEN	R-HSA-5358508	Mismatch Repair	6/188	15/10554	1.29207e-07	8.71191e-07	4.90167e-07	PCNA/MSH6/RPA1/MSH2/RPA2/RPA3	6
CDEN	R-HSA-6804757	Regulation of TP53 Degradation	8/188	36/10554	1.72493e-07	1.15165e-06	6.47962e-07	TP53/CDKN2A/ATM/CDK2/CDK1/CCNA2/MDM2/DAXX	8
CDEN	R-HSA-5334118	DNA methylation	10/188	65/10554	1.93851e-07	1.28167e-06	7.21121e-07	DNMT1/H2AFX/DNMT3B/DNMT3A/UHRF1/HIST1H4A/HIST1H3A/H3F3A/HIST2H3A/HIST4H4	10
CDEN	R-HSA-210744	Regulation of gene expression in late stage (branching morphogenesis) pancreatic bud precursor cells	6/188	16/10554	2.03681e-07	1.33372e-06	7.50403e-07	CREBBP/EP300/KAT2B/KAT2A/SNW1/NOTCH1	6
CDEN	R-HSA-6806003	Regulation of TP53 Expression and Degradation	8/188	37/10554	2.16749e-07	1.40577e-06	7.90945e-07	TP53/CDKN2A/ATM/CDK2/CDK1/CCNA2/MDM2/DAXX	8
CDEN	R-HSA-110373	Resolution of AP sites via the multiple-nucleotide patch replacement pathway	7/188	26/10554	2.5142e-07	1.61525e-06	9.08807e-07	PCNA/PARP1/APEX1/RPA1/RPA2/RFC1/RPA3	7
CDEN	R-HSA-5688426	Deubiquitination	20/188	297/10554	3.15119e-07	2.00557e-06	1.12841e-06	TP53/MYC/BRCA1/ESR1/ACTB/EP300/YY1/ASXL1/CDK1/MAP3K7/BAP1/CCNA2/KAT2B/MDM2/AR/ACTL6A/KAT2A/SMAD3/HIF1A/HCFC1	20
CDEN	R-HSA-3371556	Cellular response to heat stress	11/188	88/10554	4.15045e-07	2.61709e-06	1.47248e-06	ATM/SIRT1/CREBBP/EP300/YWHAE/ATR/HDAC6/NUP98/RPA1/RPA2/RPA3	11
CDEN	R-HSA-8986944	Transcriptional Regulation by MECP2	9/188	55/10554	4.67766e-07	2.92246e-06	1.6443e-06	AURKB/HDAC1/HDAC2/LBR/SIN3A/HDAC3/NCOR1/NCOR2/PPARG	9
CDEN	R-HSA-69206	G1/S Transition	13/188	131/10554	5.56316e-07	3.4441e-06	1.93779e-06	MYC/PCNA/CDK2/RB1/CCNB1/CDK1/HDAC1/CCNA2/E2F1/RBBP4/RPA1/RPA2/RPA3	13
CDEN	R-HSA-170834	Signaling by TGF-beta Receptor Complex	10/188	73/10554	5.9475e-07	3.64887e-06	2.053e-06	MYC/PARP1/MEN1/HDAC1/SP1/CDK8/NCOR1/SNW1/SMAD3/NCOR2	10
CDEN	R-HSA-1362277	Transcription of E2F targets under negative control by DREAM complex	6/188	19/10554	6.60003e-07	4.01305e-06	2.2579e-06	MYC/PCNA/HDAC1/TOP2A/E2F1/RBBP4	6
CDEN	R-HSA-2299718	Condensation of Prophase Chromosomes	10/188	74/10554	6.77161e-07	4.08095e-06	2.2961e-06	RB1/H2AFX/CCNB1/CDK1/HIST1H4A/HIST3H3/HIST1H3A/H3F3A/HIST2H3A/HIST4H4	10
CDEN	R-HSA-2173796	SMAD2/SMAD3:SMAD4 heterotrimer regulates transcription	7/188	32/10554	1.17522e-06	7.02037e-06	3.94994e-06	MYC/MEN1/HDAC1/SP1/CDK8/SNW1/SMAD3	7
CDEN	R-HSA-3371511	HSF1 activation	5/188	12/10554	1.21711e-06	7.20741e-06	4.05518e-06	YWHAE/HDAC6/RPA1/RPA2/RPA3	5
CDEN	R-HSA-1221632	Meiotic synapsis	10/188	79/10554	1.25727e-06	7.38102e-06	4.15286e-06	BRCA1/H2AFX/ATR/HIST1H4A/HIST3H3/UBE2I/SMC3/SMC1A/HIST4H4/LMNA	10
CDEN	R-HSA-5651801	PCNA-Dependent Long Patch Base Excision Repair	6/188	21/10554	1.28137e-06	7.45824e-06	4.19631e-06	PCNA/APEX1/RPA1/RPA2/RFC1/RPA3	6
CDEN	R-HSA-68875	Mitotic Prophase	13/188	141/10554	1.29643e-06	7.48193e-06	4.20963e-06	RB1/H2AFX/CCNB1/CDK1/PRKCA/NUP98/HIST1H4A/HIST3H3/HIST1H3A/H3F3A/HIST2H3A/HIST4H4/LMNA	13
CDEN	R-HSA-350054	Notch-HLH transcription pathway	5/188	13/10554	1.94928e-06	1.09707e-05	6.17258e-06	CREBBP/KAT2B/KAT2A/SNW1/NOTCH1	5
CDEN	R-HSA-9005891	Loss of function of MECP2 in Rett syndrome	5/188	13/10554	1.94928e-06	1.09707e-05	6.17258e-06	HDAC1/SIN3A/HDAC3/NCOR1/NCOR2	5
CDEN	R-HSA-9005895	Pervasive developmental disorders	5/188	13/10554	1.94928e-06	1.09707e-05	6.17258e-06	HDAC1/SIN3A/HDAC3/NCOR1/NCOR2	5
CDEN	R-HSA-162587	HIV Life Cycle	13/188	151/10554	2.81223e-06	1.56978e-05	8.8322e-06	HMGA1/PSIP1/NUP98/XRCC5/XRCC6/TBP/TAF1/TAF9/TAF12/TAF6/RAN/POLR2A/SUPT16H	13
CDEN	R-HSA-5358606	Mismatch repair (MMR) directed by MSH2:MSH3 (MutSbeta)	5/188	14/10554	2.9885e-06	1.65461e-05	9.30949e-06	PCNA/RPA1/MSH2/RPA2/RPA3	5
CDEN	R-HSA-9013508	NOTCH3 Intracellular Domain Regulates Transcription	6/188	25/10554	3.94095e-06	2.16434e-05	1.21775e-05	CREBBP/EP300/KAT2B/KAT2A/SNW1/NOTCH1	6
CDEN	R-HSA-69242	S Phase	13/188	161/10554	5.73319e-06	3.12344e-05	1.75737e-05	MYC/PCNA/CDK2/RB1/CCNA2/E2F1/RBBP4/SMC3/SMC1A/RPA1/RPA2/RFC1/RPA3	13
CDEN	R-HSA-110312	Translesion synthesis by REV1	5/188	16/10554	6.33381e-06	3.39632e-05	1.91091e-05	PCNA/RPA1/RPA2/RFC1/RPA3	5
CDEN	R-HSA-1362300	Transcription of E2F targets under negative control by p107 (RBL1) and p130 (RBL2) in complex with HDAC1	5/188	16/10554	6.33381e-06	3.39632e-05	1.91091e-05	CDK1/HDAC1/CCNA2/E2F1/RBBP4	5
CDEN	R-HSA-983231	Factors involved in megakaryocyte development and platelet production	13/188	166/10554	8.01756e-06	4.2656e-05	2.39999e-05	TP53/CDK2/JAK2/ACTB/HDAC1/HDAC2/MYB/HIST1H3A/H3F3A/CBX5/SIN3A/KDM1A/HIST2H3A	13
CDEN	R-HSA-3769402	Deactivation of the beta-catenin transactivating complex	7/188	42/10554	8.10322e-06	4.27775e-05	2.40683e-05	CTNNB1/SOX9/LEF1/MEN1/HDAC1/KMT2D/RBBP5	7
CDEN	R-HSA-400206	Regulation of lipid metabolism by Peroxisome proliferator-activated receptor alpha (PPARalpha)	11/188	119/10554	8.46641e-06	4.4351e-05	2.49536e-05	CREBBP/EP300/SP1/NCOA3/SIN3A/HDAC3/CDK8/NCOR1/NCOR2/PPARG/NCOA6	11
CDEN	R-HSA-5655862	Translesion synthesis by POLK	5/188	17/10554	8.84368e-06	4.56253e-05	2.56706e-05	PCNA/RPA1/RPA2/RFC1/RPA3	5
CDEN	R-HSA-5656121	Translesion synthesis by POLI	5/188	17/10554	8.84368e-06	4.56253e-05	2.56706e-05	PCNA/RPA1/RPA2/RFC1/RPA3	5
CDEN	R-HSA-5696395	Formation of Incision Complex in GG-NER	7/188	43/10554	9.53438e-06	4.88189e-05	2.74675e-05	PARP1/UBE2I/RPA1/SUMO2/SUMO1/RPA2/RPA3	7
CDEN	R-HSA-9006936	Signaling by TGF-beta family members	10/188	102/10554	1.30462e-05	6.63019e-05	3.73041e-05	MYC/PARP1/MEN1/HDAC1/SP1/CDK8/NCOR1/SNW1/SMAD3/NCOR2	10
CDEN	R-HSA-157579	Telomere Maintenance	9/188	82/10554	1.42561e-05	7.19141e-05	4.04617e-05	PCNA/H2AFX/HIST1H4A/HIST3H3/RPA1/HIST4H4/RPA2/RFC1/RPA3	9
CDEN	R-HSA-1834949	Cytosolic sensors of pathogen-associated DNA	8/188	63/10554	1.46404e-05	7.27743e-05	4.09457e-05	CTNNB1/CREBBP/EP300/PRKDC/RELA/XRCC5/XRCC6/MRE11	8
CDEN	R-HSA-73728	RNA Polymerase I Promoter Opening	8/188	63/10554	1.46404e-05	7.27743e-05	4.09457e-05	H2AFX/MBD2/HIST1H4A/HIST1H3A/H3F3A/UBTF/HIST2H3A/HIST4H4	8
CDEN	R-HSA-110320	Translesion Synthesis by POLH	5/188	19/10554	1.61434e-05	7.90909e-05	4.44997e-05	PCNA/RPA1/RPA2/RFC1/RPA3	5
CDEN	R-HSA-6804760	Regulation of TP53 Activity through Methylation	5/188	19/10554	1.61434e-05	7.90909e-05	4.44997e-05	TP53/ATM/EP300/MDM2/EHMT2	5
CDEN	R-HSA-174437	Removal of the Flap Intermediate from the C-strand	4/188	10/10554	1.88329e-05	9.03181e-05	5.08166e-05	PCNA/RPA1/RPA2/RPA3	4
CDEN	R-HSA-5685939	HDR through MMEJ (alt-NHEJ)	4/188	10/10554	1.88329e-05	9.03181e-05	5.08166e-05	PARP1/NBN/RAD50/MRE11	4
CDEN	R-HSA-73929	Base-Excision Repair, AP Site Formation	4/188	10/10554	1.88329e-05	9.03181e-05	5.08166e-05	OGG1/MPG/SMUG1/MUTYH	4
CDEN	R-HSA-69186	Lagging Strand Synthesis	5/188	20/10554	2.12149e-05	0.00010103	5.68436e-05	PCNA/RPA1/RPA2/RFC1/RPA3	5
CDEN	R-HSA-2559585	Oncogene Induced Senescence	6/188	33/10554	2.18911e-05	0.000103527	5.82482e-05	TP53/CDKN2A/RB1/SP1/E2F1/MDM2	6
CDEN	R-HSA-5625886	Activated PKN1 stimulates transcription of AR (androgen receptor) regulated genes KLK2 and KLK3	8/188	67/10554	2.32033e-05	0.000108975	6.1314e-05	H2AFX/HIST1H4A/HIST1H3A/AR/H3F3A/KDM1A/HIST2H3A/HIST4H4	8
CDEN	R-HSA-3371453	Regulation of HSF1-mediated heat shock response	8/188	68/10554	2.5901e-05	0.00011999	6.75114e-05	ATM/SIRT1/YWHAE/ATR/NUP98/RPA1/RPA2/RPA3	8
CDEN	R-HSA-427359	SIRT1 negatively regulates rRNA expression	8/188	68/10554	2.5901e-05	0.00011999	6.75114e-05	SIRT1/H2AFX/HIST1H4A/HIST1H3A/TBP/H3F3A/HIST2H3A/HIST4H4	8
CDEN	R-HSA-174414	Processive synthesis on the C-strand of the telomere	4/188	11/10554	2.91828e-05	0.00013428	7.55516e-05	PCNA/RPA1/RPA2/RPA3	4
CDEN	R-HSA-400253	Circadian Clock	8/188	70/10554	3.20896e-05	0.000146665	8.25194e-05	SIRT1/CREBBP/EP300/HDAC3/NCOR1/NR3C1/HIF1A/NCOA6	8
CDEN	R-HSA-176187	Activation of ATR in response to replication stress	6/188	37/10554	4.33089e-05	0.000195642	0.000110076	CDK2/CHEK1/ATR/RPA1/RPA2/RPA3	6
CDEN	R-HSA-1989781	PPARA activates gene expression	10/188	117/10554	4.33803e-05	0.000195642	0.000110076	CREBBP/EP300/SP1/NCOA3/HDAC3/CDK8/NCOR1/NCOR2/PPARG/NCOA6	10
CDEN	R-HSA-2173795	Downregulation of SMAD2/3:SMAD4 transcriptional activity	5/188	23/10554	4.40862e-05	0.000197518	0.000111131	PARP1/HDAC1/NCOR1/SMAD3/NCOR2	5
CDEN	R-HSA-5625740	RHO GTPases activate PKNs	9/188	95/10554	4.6858e-05	0.000208564	0.000117346	H2AFX/YWHAE/HIST1H4A/HIST1H3A/AR/H3F3A/KDM1A/HIST2H3A/HIST4H4	9
CDEN	R-HSA-174417	Telomere C-strand (Lagging Strand) Synthesis	5/188	24/10554	5.48879e-05	0.000242718	0.000136563	PCNA/RPA1/RPA2/RFC1/RPA3	5
CDEN	R-HSA-3270619	IRF3-mediated induction of type I IFN	4/188	13/10554	6.14841e-05	0.000268402	0.000151014	PRKDC/XRCC5/XRCC6/MRE11	4
CDEN	R-HSA-75035	Chk1/Chk2(Cds1) mediated inactivation of Cyclin B:Cdk1 complex	4/188	13/10554	6.14841e-05	0.000268402	0.000151014	CHEK1/CCNB1/YWHAE/CDK1	4
CDEN	R-HSA-162906	HIV Infection	14/188	232/10554	6.76173e-05	0.000291471	0.000163993	NPM1/HMGA1/PSIP1/NUP98/XRCC5/XRCC6/TBP/TAF1/TAF9/TAF12/TAF6/RAN/POLR2A/SUPT16H	14
CDEN	R-HSA-5696397	Gap-filling DNA repair synthesis and ligation in GG-NER	5/188	25/10554	6.76246e-05	0.000291471	0.000163993	PCNA/RPA1/RPA2/RFC1/RPA3	5
CDEN	R-HSA-68886	M Phase	19/188	393/10554	7.31978e-05	0.000313507	0.000176392	RB1/H2AFX/CCNB1/YWHAE/CDK1/AURKB/PRKCA/BUB1/NUP98/HIST1H4A/HIST3H3/HIST1H3A/CSNK2A1/H3F3A/SMC3/SMC1A/HIST2H3A/HIST4H4/LMNA	19
CDEN	R-HSA-5696400	Dual Incision in GG-NER	6/188	41/10554	7.89556e-05	0.000336055	0.000189078	PCNA/PARP1/RPA1/RPA2/RFC1/RPA3	6
CDEN	R-HSA-162594	Early Phase of HIV Life Cycle	4/188	14/10554	8.48824e-05	0.000354631	0.00019953	HMGA1/PSIP1/XRCC5/XRCC6	4
CDEN	R-HSA-6804116	TP53 Regulates Transcription of Genes Involved in G1 Cell Cycle Arrest	4/188	14/10554	8.48824e-05	0.000354631	0.00019953	TP53/CDK2/CCNA2/E2F1	4
CDEN	R-HSA-69166	Removal of the Flap Intermediate	4/188	14/10554	8.48824e-05	0.000354631	0.00019953	PCNA/RPA1/RPA2/RPA3	4
CDEN	R-HSA-186712	Regulation of beta-cell development	6/188	42/10554	9.07643e-05	0.000376893	0.000212055	CREBBP/EP300/KAT2B/KAT2A/SNW1/NOTCH1	6
CDEN	R-HSA-5578749	Transcriptional regulation by small RNAs	9/188	105/10554	0.000102872	0.000424579	0.000238885	H2AFX/NUP98/HIST1H4A/HIST1H3A/H3F3A/RAN/POLR2A/HIST2H3A/HIST4H4	9
CDEN	R-HSA-4419969	Depolymerisation of the Nuclear Lamina	4/188	15/10554	0.000114142	0.000465454	0.000261883	CCNB1/CDK1/PRKCA/LMNA	4
CDEN	R-HSA-69183	Processive synthesis on the lagging strand	4/188	15/10554	0.000114142	0.000465454	0.000261883	PCNA/RPA1/RPA2/RPA3	4
CDEN	R-HSA-539107	Activation of E2F1 target genes at G1/S	5/188	28/10554	0.000119784	0.00048268	0.000271575	PCNA/CDK1/HDAC1/E2F1/RBBP4	5
CDEN	R-HSA-69205	G1/S-Specific Transcription	5/188	28/10554	0.000119784	0.00048268	0.000271575	PCNA/CDK1/HDAC1/E2F1/RBBP4	5
CDEN	R-HSA-6782210	Gap-filling DNA repair synthesis and ligation in TC-NER	7/188	65/10554	0.000148071	0.000593154	0.000333732	PCNA/EP300/POLR2A/RPA1/RPA2/RFC1/RPA3	7
CDEN	R-HSA-1834941	STING mediated induction of host immune responses	4/188	16/10554	0.000150078	0.000594205	0.000334323	PRKDC/XRCC5/XRCC6/MRE11	4
CDEN	R-HSA-2559584	Formation of Senescence-Associated Heterochromatin Foci (SAHF)	4/188	16/10554	0.000150078	0.000594205	0.000334323	TP53/RB1/HMGA2/HMGA1	4
CDEN	R-HSA-4570464	SUMOylation of RNA binding proteins	6/188	46/10554	0.000152776	0.000601391	0.000338367	BMI1/NUP98/UBE2I/SUMO2/SUMO1/RNF2	6
CDEN	R-HSA-6782135	Dual incision in TC-NER	7/188	66/10554	0.000163177	0.000638642	0.000359326	PCNA/EP300/POLR2A/RPA1/RPA2/RFC1/RPA3	7
CDEN	R-HSA-180786	Extension of Telomeres	5/188	30/10554	0.000168743	0.000649281	0.000365311	PCNA/RPA1/RPA2/RFC1/RPA3	5
CDEN	R-HSA-167161	HIV Transcription Initiation	6/188	47/10554	0.00017257	0.000649281	0.000365311	TBP/TAF1/TAF9/TAF12/TAF6/POLR2A	6
CDEN	R-HSA-167162	RNA Polymerase II HIV Promoter Escape	6/188	47/10554	0.00017257	0.000649281	0.000365311	TBP/TAF1/TAF9/TAF12/TAF6/POLR2A	6
CDEN	R-HSA-73776	RNA Polymerase II Promoter Escape	6/188	47/10554	0.00017257	0.000649281	0.000365311	TBP/TAF1/TAF9/TAF12/TAF6/POLR2A	6
CDEN	R-HSA-73779	RNA Polymerase II Transcription Pre-Initiation And Promoter Opening	6/188	47/10554	0.00017257	0.000649281	0.000365311	TBP/TAF1/TAF9/TAF12/TAF6/POLR2A	6
CDEN	R-HSA-75953	RNA Polymerase II Transcription Initiation	6/188	47/10554	0.00017257	0.000649281	0.000365311	TBP/TAF1/TAF9/TAF12/TAF6/POLR2A	6
CDEN	R-HSA-76042	RNA Polymerase II Transcription Initiation And Promoter Clearance	6/188	47/10554	0.00017257	0.000649281	0.000365311	TBP/TAF1/TAF9/TAF12/TAF6/POLR2A	6
CDEN	R-HSA-73777	RNA Polymerase I Chain Elongation	8/188	90/10554	0.000194627	0.000728248	0.000409741	H2AFX/HIST1H4A/HIST1H3A/TBP/H3F3A/UBTF/HIST2H3A/HIST4H4	8
CDEN	R-HSA-69615	G1/S DNA Damage Checkpoints	7/188	68/10554	0.000197135	0.000733599	0.000412752	TP53/CDKN2A/ATM/CDK2/CHEK1/CCNA2/MDM2	7
CDEN	R-HSA-110314	Recognition of DNA damage by PCNA-containing replication complex	5/188	31/10554	0.00019831	0.000733964	0.000412957	PCNA/RPA1/RPA2/RFC1/RPA3	5
CDEN	R-HSA-9012852	Signaling by NOTCH3	6/188	49/10554	0.000218211	0.000803254	0.000451943	CREBBP/EP300/KAT2B/KAT2A/SNW1/NOTCH1	6
CDEN	R-HSA-5656169	Termination of translesion DNA synthesis	5/188	32/10554	0.000231668	0.000843669	0.000474682	PCNA/RPA1/RPA2/RFC1/RPA3	5
CDEN	R-HSA-69190	DNA strand elongation	5/188	32/10554	0.000231668	0.000843669	0.000474682	PCNA/RPA1/RPA2/RFC1/RPA3	5
CDEN	R-HSA-383280	Nuclear Receptor transcription pathway	6/188	50/10554	0.00024434	0.000885082	0.000497983	ESR1/VDR/RARA/AR/NR3C1/PPARG	6
CDEN	R-HSA-8878166	Transcriptional regulation by RUNX2	9/188	121/10554	0.000303026	0.00109186	0.000614322	ESR1/RB1/SOX9/CCNB1/CDK1/HDAC6/AR/HDAC3/NR3C1	9
CDEN	R-HSA-167172	Transcription of the HIV genome	7/188	73/10554	0.000307453	0.00110198	0.000620016	TBP/TAF1/TAF9/TAF12/TAF6/POLR2A/SUPT16H	7
CDEN	R-HSA-606279	Deposition of new CENPA-containing nucleosomes at the centromere	7/188	74/10554	0.000334538	0.00118656	0.000667608	NPM1/H2AFX/HIST1H4A/RBBP4/RBBP7/SMARCA5/HIST4H4	7
CDEN	R-HSA-774815	Nucleosome assembly	7/188	74/10554	0.000334538	0.00118656	0.000667608	NPM1/H2AFX/HIST1H4A/RBBP4/RBBP7/SMARCA5/HIST4H4	7
CDEN	R-HSA-6803204	TP53 Regulates Transcription of Genes Involved in Cytochrome C Release	4/188	20/10554	0.000377837	0.0013332	0.000750111	TP53/ATM/CREBBP/TP63	4
CDEN	R-HSA-2151201	Transcriptional activation of mitochondrial biogenesis	6/188	56/10554	0.000457034	0.00160433	0.00090266	CREBBP/IDH2/HDAC3/NCOR1/NCOA6/HCFC1	6
CDEN	R-HSA-3232142	SUMOylation of ubiquitinylation proteins	5/188	37/10554	0.000466609	0.00162954	0.000916845	NUP98/PML/MDM2/UBE2I/SUMO1	5
CDEN	R-HSA-6781827	Transcription-Coupled Nucleotide Excision Repair (TC-NER)	7/188	79/10554	0.000500095	0.00173757	0.000977629	PCNA/EP300/POLR2A/RPA1/RPA2/RFC1/RPA3	7
CDEN	R-HSA-195258	RHO GTPase Effectors	15/188	316/10554	0.000521273	0.00180196	0.00101386	CTNNB1/H2AFX/ACTB/YWHAE/AURKB/MEN1/BUB1/NUP98/HIST1H4A/HIST1H3A/AR/H3F3A/KDM1A/HIST2H3A/HIST4H4	15
CDEN	R-HSA-113510	E2F mediated regulation of DNA replication	4/188	22/10554	0.000554789	0.00190814	0.00107359	RB1/CCNB1/CDK1/E2F1	4
CDEN	R-HSA-110313	Translesion synthesis by Y family DNA polymerases bypasses lesions on DNA template	5/188	39/10554	0.000598838	0.00204929	0.00115301	PCNA/RPA1/RPA2/RFC1/RPA3	5
CDEN	R-HSA-3215018	Processing and activation of SUMO	3/188	10/10554	0.000608726	0.00207271	0.00116619	UBE2I/SUMO2/SUMO1	3
CDEN	R-HSA-9013694	Signaling by NOTCH4	7/188	82/10554	0.000627166	0.00212488	0.00119554	CREBBP/EP300/KAT2B/KAT2A/SNW1/SMAD3/NOTCH1	7
CDEN	R-HSA-211000	Gene Silencing by RNA	9/188	135/10554	0.000677545	0.0022842	0.00128518	H2AFX/NUP98/HIST1H4A/HIST1H3A/H3F3A/RAN/POLR2A/HIST2H3A/HIST4H4	9
CDEN	R-HSA-674695	RNA Polymerase II Pre-transcription Events	7/188	84/10554	0.000725239	0.00243294	0.00136887	TBP/TAF1/TAF9/TAF12/TAF6/POLR2A/SUPT16H	7
CDEN	R-HSA-8940973	RUNX2 regulates osteoblast differentiation	4/188	24/10554	0.000783789	0.00261647	0.00147213	RB1/HDAC6/AR/HDAC3	4
CDEN	R-HSA-162599	Late Phase of HIV Life Cycle	9/188	138/10554	0.000793732	0.00263674	0.00148354	NUP98/TBP/TAF1/TAF9/TAF12/TAF6/RAN/POLR2A/SUPT16H	9
CDEN	R-HSA-1234158	Regulation of gene expression by Hypoxia-inducible Factor	3/188	11/10554	0.000826055	0.0026916	0.0015144	CREBBP/EP300/HIF1A	3
CDEN	R-HSA-196791	Vitamin D (calciferol) metabolism	3/188	11/10554	0.000826055	0.0026916	0.0015144	VDR/UBE2I/SUMO2	3
CDEN	R-HSA-2514853	Condensation of Prometaphase Chromosomes	3/188	11/10554	0.000826055	0.0026916	0.0015144	CCNB1/CDK1/CSNK2A1	3
CDEN	R-HSA-4755510	SUMOylation of immune response proteins	3/188	11/10554	0.000826055	0.0026916	0.0015144	RELA/UBE2I/SUMO1	3
CDEN	R-HSA-69273	Cyclin A/B1/B2 associated events during G2/M transition	4/188	25/10554	0.000920201	0.00298408	0.00167896	CDK2/CCNB1/CDK1/CCNA2	4
CDEN	R-HSA-6803207	TP53 Regulates Transcription of Caspase Activators and Caspases	3/188	12/10554	0.00108702	0.00350834	0.00197393	TP53/ATM/TP63	3
CDEN	R-HSA-69563	p53-Dependent G1 DNA Damage Response	6/188	66/10554	0.00110423	0.00353043	0.00198636	TP53/CDKN2A/ATM/CDK2/CCNA2/MDM2	6
CDEN	R-HSA-69580	p53-Dependent G1/S DNA damage checkpoint	6/188	66/10554	0.00110423	0.00353043	0.00198636	TP53/CDKN2A/ATM/CDK2/CCNA2/MDM2	6
CDEN	R-HSA-73893	DNA Damage Bypass	5/188	49/10554	0.0017181	0.00546741	0.00307619	PCNA/RPA1/RPA2/RFC1/RPA3	5
CDEN	R-HSA-114452	Activation of BH3-only proteins	4/188	30/10554	0.00185989	0.0058911	0.00331457	TP53/TP63/YWHAE/E2F1	4
CDEN	R-HSA-69306	DNA Replication	8/188	127/10554	0.00192657	0.00607404	0.0034175	PCNA/CDK2/CCNA2/E2F1/RPA1/RPA2/RFC1/RPA3	8
CDEN	R-HSA-2980766	Nuclear Envelope Breakdown	5/188	51/10554	0.00205674	0.00642496	0.00361494	CCNB1/CDK1/PRKCA/NUP98/LMNA	5
CDEN	R-HSA-3214842	HDMs demethylate histones	5/188	51/10554	0.00205674	0.00642496	0.00361494	HIST1H4A/HIST1H3A/KDM1A/HIST2H3A/HIST4H4	5
CDEN	R-HSA-9022699	MECP2 regulates neuronal receptors and channels	3/188	15/10554	0.00216133	0.00672086	0.00378142	HDAC1/HDAC2/SIN3A	3
CDEN	R-HSA-8939236	RUNX1 regulates transcription of genes involved in differentiation of HSCs	8/188	130/10554	0.00223167	0.00690803	0.00388673	KMT2A/H2AFX/MYB/HIST1H4A/HIST1H3A/H3F3A/HIST2H3A/HIST4H4	8
CDEN	R-HSA-8941326	RUNX2 regulates bone development	4/188	32/10554	0.00237382	0.00731481	0.0041156	RB1/HDAC6/AR/HDAC3	4
CDEN	R-HSA-156711	Polo-like kinase mediated events	3/188	16/10554	0.00262547	0.0080538	0.00453139	CCNB1/EP300/RBBP4	3
CDEN	R-HSA-453274	Mitotic G2-G2/M phases	10/188	196/10554	0.00265063	0.00806342	0.0045368	TP53/CDK2/AURKA/CCNB1/EP300/YWHAE/CDK1/CCNA2/E2F1/RBBP4	10
CDEN	R-HSA-4085377	SUMOylation of SUMOylation proteins	4/188	33/10554	0.00266412	0.00806342	0.0045368	NUP98/UBE2I/SUMO2/SUMO1	4
CDEN	R-HSA-68962	Activation of the pre-replicative complex	4/188	33/10554	0.00266412	0.00806342	0.0045368	CDK2/RPA1/RPA2/RPA3	4
CDEN	R-HSA-5663205	Infectious disease	15/188	382/10554	0.00341692	0.0102961	0.00579302	CTNNB1/NPM1/HMGA1/PSIP1/NUP98/XRCC5/XRCC6/TBP/TAF1/TAF9/TAF12/TAF6/RAN/POLR2A/SUPT16H	15
CDEN	R-HSA-69202	Cyclin E associated events during G1/S transition	6/188	83/10554	0.00357722	0.0107317	0.00603806	MYC/CDK2/RB1/CCNA2/E2F1/RBBP4	6
CDEN	R-HSA-1368082	RORA activates gene expression	3/188	18/10554	0.00372684	0.0111315	0.00626302	CREBBP/EP300/NCOA6	3
CDEN	R-HSA-69656	Cyclin A:Cdk2-associated events at S phase entry	6/188	85/10554	0.00402582	0.011972	0.00673591	MYC/CDK2/RB1/CCNA2/E2F1/RBBP4	6
CDEN	R-HSA-174143	APC/C-mediated degradation of cell cycle proteins	6/188	86/10554	0.00426512	0.0125738	0.00707453	CDK2/AURKA/CCNB1/CDK1/AURKB/CCNA2	6
CDEN	R-HSA-453276	Regulation of mitotic cell cycle	6/188	86/10554	0.00426512	0.0125738	0.00707453	CDK2/AURKA/CCNB1/CDK1/AURKB/CCNA2	6
CDEN	R-HSA-5696394	DNA Damage Recognition in GG-NER	4/188	38/10554	0.00448506	0.0131652	0.00740727	PARP1/ACTB/YY1/ACTL6A	4
CDEN	R-HSA-69239	Synthesis of DNA	7/188	119/10554	0.00533394	0.0155778	0.00876468	PCNA/CDK2/CCNA2/RPA1/RPA2/RFC1/RPA3	7
CDEN	R-HSA-8957322	Metabolism of steroids	8/188	150/10554	0.00535271	0.0155778	0.00876468	VDR/CREBBP/SP1/LBR/UBE2I/RAN/SUMO2/NCOA6	8
CDEN	R-HSA-6783310	Fanconi Anemia Pathway	4/188	40/10554	0.00540193	0.0156541	0.00880763	ATR/RPA1/RPA2/RPA3	4
CDEN	R-HSA-5621575	CD209 (DC-SIGN) signaling	3/188	21/10554	0.005841	0.0168548	0.00948316	CREBBP/EP300/RELA	3
CDEN	R-HSA-2500257	Resolution of Sister Chromatid Cohesion	7/188	124/10554	0.00665721	0.0191289	0.0107627	CCNB1/CDK1/AURKB/BUB1/NUP98/SMC3/SMC1A	7
CDEN	R-HSA-1592230	Mitochondrial biogenesis	6/188	95/10554	0.00691639	0.0197902	0.0111347	CREBBP/IDH2/HDAC3/NCOR1/NCOA6/HCFC1	6
CDEN	R-HSA-112409	RAF-independent MAPK1/3 activation	3/188	23/10554	0.00757767	0.0211092	0.0118769	JAK2/CDK1/DUSP1	3
CDEN	R-HSA-8862803	Deregulated CDK5 triggers multiple neurodegenerative pathways in Alzheimer's disease models	3/188	23/10554	0.00757767	0.0211092	0.0118769	YWHAE/JUN/LMNA	3
CDEN	R-HSA-8863678	Neurodegenerative Diseases	3/188	23/10554	0.00757767	0.0211092	0.0118769	YWHAE/JUN/LMNA	3
CDEN	R-HSA-109606	Intrinsic Pathway for Apoptosis	4/188	44/10554	0.00759434	0.0211092	0.0118769	TP53/TP63/YWHAE/E2F1	4
CDEN	R-HSA-5633008	TP53 Regulates Transcription of Cell Death Genes	4/188	44/10554	0.00759434	0.0211092	0.0118769	TP53/ATM/CREBBP/TP63	4
CDEN	R-HSA-69231	Cyclin D associated events in G1	4/188	44/10554	0.00759434	0.0211092	0.0118769	CDKN2A/JAK2/RB1/E2F1	4
CDEN	R-HSA-69236	G1 Phase	4/188	44/10554	0.00759434	0.0211092	0.0118769	CDKN2A/JAK2/RB1/E2F1	4
CDEN	R-HSA-69275	G2/M Transition	9/188	194/10554	0.00788735	0.0218345	0.012285	TP53/CDK2/AURKA/CCNB1/EP300/YWHAE/CDK1/CCNA2/RBBP4	9
CDEN	R-HSA-68877	Mitotic Prometaphase	9/188	198/10554	0.00895834	0.0246989	0.0138966	CCNB1/YWHAE/CDK1/AURKB/BUB1/NUP98/CSNK2A1/SMC3/SMC1A	9
CDEN	R-HSA-5689603	UCH proteinases	6/188	102/10554	0.00968064	0.0265827	0.0149565	ACTB/YY1/ASXL1/BAP1/ACTL6A/HCFC1	6
CDEN	R-HSA-6807505	RNA polymerase II transcribes snRNA genes	5/188	74/10554	0.010164	0.0277978	0.0156402	SP1/TBP/TAF9/TAF6/POLR2A	5
CDEN	R-HSA-977225	Amyloid fiber formation	6/188	106/10554	0.0115737	0.0315267	0.0177382	H2AFX/HIST1H4A/HIST1H3A/H3F3A/HIST2H3A/HIST4H4	6
CDEN	R-HSA-1251985	Nuclear signaling by ERBB4	3/188	27/10554	0.0118814	0.0322359	0.0181372	ESR1/ERBB4/NCOR1	3
CDEN	R-HSA-110056	MAPK3 (ERK1) activation	2/188	10/10554	0.0129287	0.0343924	0.0193505	JAK2/CDK1	2
CDEN	R-HSA-2465910	MASTL Facilitates Mitotic Progression	2/188	10/10554	0.0129287	0.0343924	0.0193505	CCNB1/CDK1	2
CDEN	R-HSA-2470946	Cohesin Loading onto Chromatin	2/188	10/10554	0.0129287	0.0343924	0.0193505	SMC3/SMC1A	2
CDEN	R-HSA-450341	Activation of the AP-1 family of transcription factors	2/188	10/10554	0.0129287	0.0343924	0.0193505	FOS/JUN	2
CDEN	R-HSA-8866904	Negative regulation of activity of TFAP2 (AP-2) family transcription factors	2/188	10/10554	0.0129287	0.0343924	0.0193505	UBE2I/SUMO1	2
CDEN	R-HSA-194315	Signaling by Rho GTPases	15/188	444/10554	0.0129995	0.034446	0.0193807	CTNNB1/H2AFX/ACTB/YWHAE/AURKB/MEN1/BUB1/NUP98/HIST1H4A/HIST1H3A/AR/H3F3A/KDM1A/HIST2H3A/HIST4H4	15
CDEN	R-HSA-171306	Packaging Of Telomere Ends	4/188	52/10554	0.013572	0.0358238	0.0201559	H2AFX/HIST1H4A/HIST3H3/HIST4H4	4
CDEN	R-HSA-8848021	Signaling by PTK6	4/188	54/10554	0.0154268	0.0404065	0.0227343	CDK2/ERBB4/NR3C1/HIF1A	4
CDEN	R-HSA-9006927	Signaling by Non-Receptor Tyrosine Kinases	4/188	54/10554	0.0154268	0.0404065	0.0227343	CDK2/ERBB4/NR3C1/HIF1A	4
CDEN	R-HSA-2468052	Establishment of Sister Chromatid Cohesion	2/188	11/10554	0.0156182	0.0407509	0.0229281	SMC3/SMC1A	2
CDEN	R-HSA-5626467	RHO GTPases activate IQGAPs	3/188	30/10554	0.0158631	0.0412319	0.0231987	CTNNB1/ACTB/MEN1	3
CDEN	R-HSA-1655829	Regulation of cholesterol biosynthesis by SREBP (SREBF)	4/188	55/10554	0.0164112	0.0424944	0.023909	CREBBP/SP1/RAN/NCOA6	4
CDEN	R-HSA-5689880	Ub-specific processing proteases	9/188	220/10554	0.0169309	0.043674	0.0245727	TP53/MYC/MAP3K7/CCNA2/MDM2/AR/KAT2A/SMAD3/HIF1A	9
CDEN	R-HSA-168142	Toll Like Receptor 10 (TLR10) Cascade	5/188	85/10554	0.0177159	0.0450169	0.0253283	FOS/HMGB1/MAP3K7/RELA/JUN	5
CDEN	R-HSA-168176	Toll Like Receptor 5 (TLR5) Cascade	5/188	85/10554	0.0177159	0.0450169	0.0253283	FOS/HMGB1/MAP3K7/RELA/JUN	5
CDEN	R-HSA-69002	DNA Replication Pre-Initiation	5/188	85/10554	0.0177159	0.0450169	0.0253283	CDK2/E2F1/RPA1/RPA2/RPA3	5
CDEN	R-HSA-975871	MyD88 cascade initiated on plasma membrane	5/188	85/10554	0.0177159	0.0450169	0.0253283	FOS/HMGB1/MAP3K7/RELA/JUN	5
CDEN	R-HSA-69541	Stabilization of p53	4/188	57/10554	0.0184959	0.0463791	0.0260947	TP53/CDKN2A/ATM/MDM2	4
CDEN	R-HSA-4641265	Repression of WNT target genes	2/188	12/10554	0.0185244	0.0463791	0.0260947	LEF1/HDAC1	2
CDEN	R-HSA-6803211	TP53 Regulates Transcription of Death Receptors and Ligands	2/188	12/10554	0.0185244	0.0463791	0.0260947	TP53/TP63	2
CDEN	R-HSA-8866907	Activation of the TFAP2 (AP-2) family of transcription factors	2/188	12/10554	0.0185244	0.0463791	0.0260947	CREBBP/EP300	2
CDEN	R-HSA-180746	Nuclear import of Rev protein	3/188	32/10554	0.018885	0.0469367	0.0264085	NPM1/NUP98/RAN	3
CDEN	R-HSA-180910	Vpr-mediated nuclear import of PICs	3/188	32/10554	0.018885	0.0469367	0.0264085	HMGA1/PSIP1/NUP98	3

## Sheet: DDEN
Gene set	ID	Reactome Pathway	GeneRatio	BgRatio	pvalue	p.adjust	qvalue	geneID	Count
DDEN	R-HSA-167161	HIV Transcription Initiation	39/180	47/10554	3.924e-63	3.5316e-61	2.04461e-61	TBP/TAF1/TAF9/TAF6/TAF12/POLR2A/GTF2B/GTF2H1/GTF2H3/ERCC3/CDK7/CCNH/ERCC2/GTF2H2/GTF2H4/MNAT1/GTF2E1/TAF10/POLR2K/GTF2F1/POLR2H/POLR2B/TAF5/TAF4B/GTF2A2/TAF13/TAF4/TAF11/GTF2E2/POLR2C/POLR2D/POLR2I/GTF2A1/GTF2F2/POLR2J/POLR2G/POLR2L/POLR2E/POLR2F	39
DDEN	R-HSA-167162	RNA Polymerase II HIV Promoter Escape	39/180	47/10554	3.924e-63	3.5316e-61	2.04461e-61	TBP/TAF1/TAF9/TAF6/TAF12/POLR2A/GTF2B/GTF2H1/GTF2H3/ERCC3/CDK7/CCNH/ERCC2/GTF2H2/GTF2H4/MNAT1/GTF2E1/TAF10/POLR2K/GTF2F1/POLR2H/POLR2B/TAF5/TAF4B/GTF2A2/TAF13/TAF4/TAF11/GTF2E2/POLR2C/POLR2D/POLR2I/GTF2A1/GTF2F2/POLR2J/POLR2G/POLR2L/POLR2E/POLR2F	39
DDEN	R-HSA-73776	RNA Polymerase II Promoter Escape	39/180	47/10554	3.924e-63	3.5316e-61	2.04461e-61	TBP/TAF1/TAF9/TAF6/TAF12/POLR2A/GTF2B/GTF2H1/GTF2H3/ERCC3/CDK7/CCNH/ERCC2/GTF2H2/GTF2H4/MNAT1/GTF2E1/TAF10/POLR2K/GTF2F1/POLR2H/POLR2B/TAF5/TAF4B/GTF2A2/TAF13/TAF4/TAF11/GTF2E2/POLR2C/POLR2D/POLR2I/GTF2A1/GTF2F2/POLR2J/POLR2G/POLR2L/POLR2E/POLR2F	39
DDEN	R-HSA-73779	RNA Polymerase II Transcription Pre-Initiation And Promoter Opening	39/180	47/10554	3.924e-63	3.5316e-61	2.04461e-61	TBP/TAF1/TAF9/TAF6/TAF12/POLR2A/GTF2B/GTF2H1/GTF2H3/ERCC3/CDK7/CCNH/ERCC2/GTF2H2/GTF2H4/MNAT1/GTF2E1/TAF10/POLR2K/GTF2F1/POLR2H/POLR2B/TAF5/TAF4B/GTF2A2/TAF13/TAF4/TAF11/GTF2E2/POLR2C/POLR2D/POLR2I/GTF2A1/GTF2F2/POLR2J/POLR2G/POLR2L/POLR2E/POLR2F	39
DDEN	R-HSA-75953	RNA Polymerase II Transcription Initiation	39/180	47/10554	3.924e-63	3.5316e-61	2.04461e-61	TBP/TAF1/TAF9/TAF6/TAF12/POLR2A/GTF2B/GTF2H1/GTF2H3/ERCC3/CDK7/CCNH/ERCC2/GTF2H2/GTF2H4/MNAT1/GTF2E1/TAF10/POLR2K/GTF2F1/POLR2H/POLR2B/TAF5/TAF4B/GTF2A2/TAF13/TAF4/TAF11/GTF2E2/POLR2C/POLR2D/POLR2I/GTF2A1/GTF2F2/POLR2J/POLR2G/POLR2L/POLR2E/POLR2F	39
DDEN	R-HSA-76042	RNA Polymerase II Transcription Initiation And Promoter Clearance	39/180	47/10554	3.924e-63	3.5316e-61	2.04461e-61	TBP/TAF1/TAF9/TAF6/TAF12/POLR2A/GTF2B/GTF2H1/GTF2H3/ERCC3/CDK7/CCNH/ERCC2/GTF2H2/GTF2H4/MNAT1/GTF2E1/TAF10/POLR2K/GTF2F1/POLR2H/POLR2B/TAF5/TAF4B/GTF2A2/TAF13/TAF4/TAF11/GTF2E2/POLR2C/POLR2D/POLR2I/GTF2A1/GTF2F2/POLR2J/POLR2G/POLR2L/POLR2E/POLR2F	39
DDEN	R-HSA-212165	Epigenetic regulation of gene expression	53/180	148/10554	8.08254e-58	6.2351e-56	3.6098e-56	EP300/SIN3A/EZH2/ACTB/BAZ1B/ERCC6/DNMT3B/HDAC1/HDAC2/HIST1H3A/HIST1H4A/RBBP4/RBBP7/MTA2/TBP/CHD4/MBD3/SAP30/MBD2/CHD3/SMARCA5/SIN3B/SAP18/KAT2B/GATAD2B/MTA1/EED/EHMT2/HIST2H3A/TAF1A/TAF1B/UBTF/GTF2H1/TAF1C/H3F3A/TAF1D/GTF2H3/ERCC3/CBX3/CDK7/TTF1/MTA3/CCNH/ERCC2/GTF2H2/GTF2H4/MNAT1/POLR2K/POLR2H/POLR1B/POLR2L/POLR2E/POLR2F	53
DDEN	R-HSA-73762	RNA Polymerase I Transcription Initiation	36/180	47/10554	8.28857e-56	5.59478e-54	3.23908e-54	ERCC6/HDAC1/HDAC2/RBBP4/RBBP7/MTA2/TBP/CHD4/MBD3/CHD3/KAT2B/GATAD2B/MTA1/EHMT2/TAF1A/TAF1B/UBTF/GTF2H1/TAF1C/TAF1D/GTF2H3/ERCC3/CDK7/TTF1/MTA3/CCNH/ERCC2/GTF2H2/GTF2H4/MNAT1/POLR2K/POLR2H/POLR1B/POLR2L/POLR2E/POLR2F	36
DDEN	R-HSA-167172	Transcription of the HIV genome	40/180	73/10554	7.61457e-53	4.56874e-51	2.64506e-51	TBP/TAF1/TAF9/TAF6/TAF12/POLR2A/GTF2B/GTF2H1/GTF2H3/ERCC3/CDK7/CCNH/ERCC2/GTF2H2/GTF2H4/MNAT1/GTF2E1/TAF10/POLR2K/GTF2F1/POLR2H/SUPT16H/POLR2B/TAF5/TAF4B/GTF2A2/TAF13/TAF4/TAF11/GTF2E2/POLR2C/POLR2D/POLR2I/GTF2A1/GTF2F2/POLR2J/POLR2G/POLR2L/POLR2E/POLR2F	40
DDEN	R-HSA-674695	RNA Polymerase II Pre-transcription Events	40/180	84/10554	1.59635e-49	8.62026e-48	4.99068e-48	TBP/TAF1/TAF9/TAF6/TAF12/POLR2A/GTF2B/GTF2H1/GTF2H3/ERCC3/CDK7/CCNH/ERCC2/GTF2H2/GTF2H4/MNAT1/GTF2E1/TAF10/POLR2K/GTF2F1/POLR2H/SUPT16H/POLR2B/TAF5/TAF4B/GTF2A2/TAF13/TAF4/TAF11/GTF2E2/POLR2C/POLR2D/POLR2I/GTF2A1/GTF2F2/POLR2J/POLR2G/POLR2L/POLR2E/POLR2F	40
DDEN	R-HSA-3247509	Chromatin modifying enzymes	57/180	275/10554	3.6551e-47	1.6448e-45	9.5225e-46	EP300/CREBBP/KDM6A/KAT6B/KMT2D/NSD2/ARID1A/SMARCA4/SMARCB1/SMARCE1/EZH2/ACTB/KDM5C/KMT2A/SETD2/KAT6A/PHF21A/SMARCA2/HCFC1/PHF8/KANSL1/ARID1B/HDAC1/HDAC2/HIST1H3A/HIST1H4A/RBBP4/RBBP7/MTA2/SMARCC2/SMARCC1/WDR5/RBBP5/CHD4/MBD3/SAP30/TAF9/KDM1A/SMARCD2/ACTL6A/CHD3/ASH2L/SAP18/TAF12/SMARCD1/NCOR1/SMARCD3/HDAC3/KAT2B/GATAD2B/MTA1/EED/EHMT2/RCOR1/HIST2H3A/MTA3/TAF10	57
DDEN	R-HSA-4839726	Chromatin organization	57/180	275/10554	3.6551e-47	1.6448e-45	9.5225e-46	EP300/CREBBP/KDM6A/KAT6B/KMT2D/NSD2/ARID1A/SMARCA4/SMARCB1/SMARCE1/EZH2/ACTB/KDM5C/KMT2A/SETD2/KAT6A/PHF21A/SMARCA2/HCFC1/PHF8/KANSL1/ARID1B/HDAC1/HDAC2/HIST1H3A/HIST1H4A/RBBP4/RBBP7/MTA2/SMARCC2/SMARCC1/WDR5/RBBP5/CHD4/MBD3/SAP30/TAF9/KDM1A/SMARCD2/ACTL6A/CHD3/ASH2L/SAP18/TAF12/SMARCD1/NCOR1/SMARCD3/HDAC3/KAT2B/GATAD2B/MTA1/EED/EHMT2/RCOR1/HIST2H3A/MTA3/TAF10	57
DDEN	R-HSA-73864	RNA Polymerase I Transcription	42/180	112/10554	1.55178e-46	6.44586e-45	3.73182e-45	ERCC6/HDAC1/HDAC2/HIST1H3A/HIST1H4A/RBBP4/RBBP7/MTA2/TBP/CHD4/MBD3/MBD2/CHD3/KAT2B/GATAD2B/MTA1/EHMT2/HIST2H3A/TAF1A/TAF1B/UBTF/GTF2H1/TAF1C/H3F3A/TAF1D/GTF2H3/ERCC3/CBX3/CDK7/TTF1/MTA3/CCNH/ERCC2/GTF2H2/GTF2H4/MNAT1/POLR2K/POLR2H/POLR1B/POLR2L/POLR2E/POLR2F	42
DDEN	R-HSA-73854	RNA Polymerase I Promoter Clearance	41/180	109/10554	1.77646e-45	6.85207e-44	3.96699e-44	ERCC6/HDAC1/HDAC2/HIST1H3A/HIST1H4A/RBBP4/RBBP7/MTA2/TBP/CHD4/MBD3/MBD2/CHD3/KAT2B/GATAD2B/MTA1/EHMT2/HIST2H3A/TAF1A/TAF1B/UBTF/GTF2H1/TAF1C/H3F3A/TAF1D/GTF2H3/ERCC3/CDK7/TTF1/MTA3/CCNH/ERCC2/GTF2H2/GTF2H4/MNAT1/POLR2K/POLR2H/POLR1B/POLR2L/POLR2E/POLR2F	41
DDEN	R-HSA-3700989	Transcriptional Regulation by TP53	58/180	365/10554	4.23844e-41	1.52584e-39	8.83381e-40	EP300/CREBBP/ATR/NBN/TP63/KAT6A/YWHAE/CDK5/ATM/FOS/TP53/DDB2/HDAC1/HDAC2/RBBP4/RBBP7/BRCA1/MTA2/TBP/CHD4/MBD3/TAF1/TAF9/CHD3/TAF6/TAF12/GATAD2B/POLR2A/EHMT2/GTF2H1/GTF2H3/ERCC3/CDK7/CCNH/ERCC2/GTF2H2/GTF2H4/MNAT1/TAF10/POLR2K/GTF2F1/POLR2H/SUPT16H/POLR2B/TAF5/TAF4B/TAF13/TAF4/TAF11/POLR2C/POLR2D/POLR2I/GTF2F2/POLR2J/POLR2G/POLR2L/POLR2E/POLR2F	58
DDEN	R-HSA-162599	Late Phase of HIV Life Cycle	41/180	138/10554	1.50155e-40	5.06773e-39	2.93395e-39	TBP/TAF1/TAF9/TAF6/TAF12/RAN/POLR2A/GTF2B/GTF2H1/GTF2H3/ERCC3/CDK7/CCNH/ERCC2/GTF2H2/GTF2H4/MNAT1/GTF2E1/TAF10/POLR2K/GTF2F1/POLR2H/SUPT16H/POLR2B/TAF5/TAF4B/GTF2A2/TAF13/TAF4/TAF11/GTF2E2/POLR2C/POLR2D/POLR2I/GTF2A1/GTF2F2/POLR2J/POLR2G/POLR2L/POLR2E/POLR2F	41
DDEN	R-HSA-162587	HIV Life Cycle	41/180	151/10554	9.56466e-39	3.03819e-37	1.75895e-37	TBP/TAF1/TAF9/TAF6/TAF12/RAN/POLR2A/GTF2B/GTF2H1/GTF2H3/ERCC3/CDK7/CCNH/ERCC2/GTF2H2/GTF2H4/MNAT1/GTF2E1/TAF10/POLR2K/GTF2F1/POLR2H/SUPT16H/POLR2B/TAF5/TAF4B/GTF2A2/TAF13/TAF4/TAF11/GTF2E2/POLR2C/POLR2D/POLR2I/GTF2A1/GTF2F2/POLR2J/POLR2G/POLR2L/POLR2E/POLR2F	41
DDEN	R-HSA-167160	RNA Pol II CTD phosphorylation and interaction with CE during HIV infection	23/180	27/10554	8.4099e-38	2.39018e-36	1.38379e-36	POLR2A/GTF2H1/GTF2H3/ERCC3/CDK7/CCNH/ERCC2/GTF2H2/GTF2H4/MNAT1/POLR2K/GTF2F1/POLR2H/POLR2B/POLR2C/POLR2D/POLR2I/GTF2F2/POLR2J/POLR2G/POLR2L/POLR2E/POLR2F	23
DDEN	R-HSA-77075	RNA Pol II CTD phosphorylation and interaction with CE	23/180	27/10554	8.4099e-38	2.39018e-36	1.38379e-36	POLR2A/GTF2H1/GTF2H3/ERCC3/CDK7/CCNH/ERCC2/GTF2H2/GTF2H4/MNAT1/POLR2K/GTF2F1/POLR2H/POLR2B/POLR2C/POLR2D/POLR2I/GTF2F2/POLR2J/POLR2G/POLR2L/POLR2E/POLR2F	23
DDEN	R-HSA-6796648	TP53 Regulates Transcription of DNA Repair Genes	30/180	65/10554	1.34437e-36	3.62979e-35	2.10145e-35	ATR/ATM/FOS/TP53/DDB2/BRCA1/POLR2A/GTF2H1/GTF2H3/ERCC3/CDK7/CCNH/ERCC2/GTF2H2/GTF2H4/MNAT1/POLR2K/GTF2F1/POLR2H/SUPT16H/POLR2B/POLR2C/POLR2D/POLR2I/GTF2F2/POLR2J/POLR2G/POLR2L/POLR2E/POLR2F	30
DDEN	R-HSA-427413	NoRC negatively regulates rRNA expression	35/180	106/10554	1.99691e-36	4.90151e-35	2.83771e-35	SIN3A/DNMT3B/HDAC1/HDAC2/HIST1H3A/HIST1H4A/TBP/SAP30/MBD2/SMARCA5/SIN3B/SAP18/HIST2H3A/TAF1A/TAF1B/UBTF/GTF2H1/TAF1C/H3F3A/TAF1D/GTF2H3/ERCC3/CDK7/TTF1/CCNH/ERCC2/GTF2H2/GTF2H4/MNAT1/POLR2K/POLR2H/POLR1B/POLR2L/POLR2E/POLR2F	35
DDEN	R-HSA-5250913	Positive epigenetic regulation of rRNA expression	35/180	106/10554	1.99691e-36	4.90151e-35	2.83771e-35	EP300/ACTB/BAZ1B/ERCC6/HDAC1/HDAC2/HIST1H3A/HIST1H4A/RBBP4/RBBP7/MTA2/TBP/CHD4/MBD3/CHD3/SMARCA5/KAT2B/GATAD2B/MTA1/EHMT2/HIST2H3A/TAF1A/TAF1B/TAF1C/H3F3A/TAF1D/CBX3/TTF1/MTA3/POLR2K/POLR2H/POLR1B/POLR2L/POLR2E/POLR2F	35
DDEN	R-HSA-72086	mRNA Capping	23/180	29/10554	2.21168e-36	5.19264e-35	3.00627e-35	POLR2A/GTF2H1/GTF2H3/ERCC3/CDK7/CCNH/ERCC2/GTF2H2/GTF2H4/MNAT1/POLR2K/GTF2F1/POLR2H/POLR2B/POLR2C/POLR2D/POLR2I/GTF2F2/POLR2J/POLR2G/POLR2L/POLR2E/POLR2F	23
DDEN	R-HSA-5250941	Negative epigenetic regulation of rRNA expression	35/180	109/10554	6.209e-36	1.39703e-34	8.08804e-35	SIN3A/DNMT3B/HDAC1/HDAC2/HIST1H3A/HIST1H4A/TBP/SAP30/MBD2/SMARCA5/SIN3B/SAP18/HIST2H3A/TAF1A/TAF1B/UBTF/GTF2H1/TAF1C/H3F3A/TAF1D/GTF2H3/ERCC3/CDK7/TTF1/CCNH/ERCC2/GTF2H2/GTF2H4/MNAT1/POLR2K/POLR2H/POLR1B/POLR2L/POLR2E/POLR2F	35
DDEN	R-HSA-113418	Formation of the Early Elongation Complex	23/180	33/10554	4.06844e-34	8.44984e-33	4.89201e-33	POLR2A/GTF2H1/GTF2H3/ERCC3/CDK7/CCNH/ERCC2/GTF2H2/GTF2H4/MNAT1/POLR2K/GTF2F1/POLR2H/POLR2B/POLR2C/POLR2D/POLR2I/GTF2F2/POLR2J/POLR2G/POLR2L/POLR2E/POLR2F	23
DDEN	R-HSA-167158	Formation of the HIV-1 Early Elongation Complex	23/180	33/10554	4.06844e-34	8.44984e-33	4.89201e-33	POLR2A/GTF2H1/GTF2H3/ERCC3/CDK7/CCNH/ERCC2/GTF2H2/GTF2H4/MNAT1/POLR2K/GTF2F1/POLR2H/POLR2B/POLR2C/POLR2D/POLR2I/GTF2F2/POLR2J/POLR2G/POLR2L/POLR2E/POLR2F	23
DDEN	R-HSA-73863	RNA Polymerase I Transcription Termination	22/180	32/10554	1.88895e-32	3.77791e-31	2.18721e-31	TBP/TAF1A/TAF1B/UBTF/GTF2H1/TAF1C/TAF1D/GTF2H3/ERCC3/CDK7/TTF1/CCNH/ERCC2/GTF2H2/GTF2H4/MNAT1/POLR2K/POLR2H/POLR1B/POLR2L/POLR2E/POLR2F	22
DDEN	R-HSA-73772	RNA Polymerase I Promoter Escape	21/180	30/10554	2.81405e-31	5.4271e-30	3.14201e-30	TBP/TAF1A/TAF1B/UBTF/GTF2H1/TAF1C/TAF1D/GTF2H3/ERCC3/CDK7/CCNH/ERCC2/GTF2H2/GTF2H4/MNAT1/POLR2K/POLR2H/POLR1B/POLR2L/POLR2E/POLR2F	21
DDEN	R-HSA-167169	HIV Transcription Elongation	24/180	46/10554	4.35594e-31	7.58777e-30	4.39292e-30	POLR2A/GTF2H1/GTF2H3/ERCC3/CDK7/CCNH/ERCC2/GTF2H2/GTF2H4/MNAT1/POLR2K/GTF2F1/POLR2H/SUPT16H/POLR2B/POLR2C/POLR2D/POLR2I/GTF2F2/POLR2J/POLR2G/POLR2L/POLR2E/POLR2F	24
DDEN	R-HSA-167200	Formation of HIV-1 elongation complex containing HIV-1 Tat	24/180	46/10554	4.35594e-31	7.58777e-30	4.39292e-30	POLR2A/GTF2H1/GTF2H3/ERCC3/CDK7/CCNH/ERCC2/GTF2H2/GTF2H4/MNAT1/POLR2K/GTF2F1/POLR2H/SUPT16H/POLR2B/POLR2C/POLR2D/POLR2I/GTF2F2/POLR2J/POLR2G/POLR2L/POLR2E/POLR2F	24
DDEN	R-HSA-167246	Tat-mediated elongation of the HIV-1 transcript	24/180	46/10554	4.35594e-31	7.58777e-30	4.39292e-30	POLR2A/GTF2H1/GTF2H3/ERCC3/CDK7/CCNH/ERCC2/GTF2H2/GTF2H4/MNAT1/POLR2K/GTF2F1/POLR2H/SUPT16H/POLR2B/POLR2C/POLR2D/POLR2I/GTF2F2/POLR2J/POLR2G/POLR2L/POLR2E/POLR2F	24
DDEN	R-HSA-162906	HIV Infection	41/180	232/10554	1.36377e-30	2.30136e-29	1.33236e-29	TBP/TAF1/TAF9/TAF6/TAF12/RAN/POLR2A/GTF2B/GTF2H1/GTF2H3/ERCC3/CDK7/CCNH/ERCC2/GTF2H2/GTF2H4/MNAT1/GTF2E1/TAF10/POLR2K/GTF2F1/POLR2H/SUPT16H/POLR2B/TAF5/TAF4B/GTF2A2/TAF13/TAF4/TAF11/GTF2E2/POLR2C/POLR2D/POLR2I/GTF2A1/GTF2F2/POLR2J/POLR2G/POLR2L/POLR2E/POLR2F	41
DDEN	R-HSA-167152	Formation of HIV elongation complex in the absence of HIV Tat	24/180	48/10554	1.7299e-30	2.83075e-29	1.63885e-29	POLR2A/GTF2H1/GTF2H3/ERCC3/CDK7/CCNH/ERCC2/GTF2H2/GTF2H4/MNAT1/POLR2K/GTF2F1/POLR2H/SUPT16H/POLR2B/POLR2C/POLR2D/POLR2I/GTF2F2/POLR2J/POLR2G/POLR2L/POLR2E/POLR2F	24
DDEN	R-HSA-6807505	RNA polymerase II transcribes snRNA genes	27/180	74/10554	1.45907e-29	2.31734e-28	1.34162e-28	TBP/TAF9/TAF6/SP1/POLR2A/GTF2B/CDK7/GTF2E1/POLR2K/GTF2F1/POLR2H/POLR2B/TAF5/GTF2A2/TAF13/TAF11/GTF2E2/POLR2C/POLR2D/POLR2I/GTF2A1/GTF2F2/POLR2J/POLR2G/POLR2L/POLR2E/POLR2F	27
DDEN	R-HSA-6781823	Formation of TC-NER Pre-Incision Complex	24/180	54/10554	6.90371e-29	1.06514e-27	6.16662e-28	EP300/ERCC6/CUL4B/POLR2A/GTF2H1/GTF2H3/ERCC3/CDK7/CCNH/ERCC2/GTF2H2/GTF2H4/MNAT1/POLR2K/POLR2H/POLR2B/POLR2C/POLR2D/POLR2I/POLR2J/POLR2G/POLR2L/POLR2E/POLR2F	24
DDEN	R-HSA-112382	Formation of RNA Pol II elongation complex	24/180	61/10554	2.64574e-27	3.86135e-26	2.23552e-26	POLR2A/GTF2H1/GTF2H3/ERCC3/CDK7/CCNH/ERCC2/GTF2H2/GTF2H4/MNAT1/POLR2K/GTF2F1/POLR2H/SUPT16H/POLR2B/POLR2C/POLR2D/POLR2I/GTF2F2/POLR2J/POLR2G/POLR2L/POLR2E/POLR2F	24
DDEN	R-HSA-75955	RNA Polymerase II Transcription Elongation	24/180	61/10554	2.64574e-27	3.86135e-26	2.23552e-26	POLR2A/GTF2H1/GTF2H3/ERCC3/CDK7/CCNH/ERCC2/GTF2H2/GTF2H4/MNAT1/POLR2K/GTF2F1/POLR2H/SUPT16H/POLR2B/POLR2C/POLR2D/POLR2I/GTF2F2/POLR2J/POLR2G/POLR2L/POLR2E/POLR2F	24
DDEN	R-HSA-5617472	Activation of anterior HOX genes in hindbrain development during early embryogenesis	30/180	122/10554	6.03502e-27	8.35618e-26	4.83779e-26	EP300/CREBBP/KDM6A/KMT2D/EZH2/CTCF/HIST1H3A/HIST1H4A/RBBP4/RBBP7/WDR5/RBBP5/ASH2L/NCOR1/HDAC3/POLR2A/EED/HIST2H3A/H3F3A/POLR2K/POLR2H/POLR2B/POLR2C/POLR2D/POLR2I/POLR2J/POLR2G/POLR2L/POLR2E/POLR2F	30
DDEN	R-HSA-5619507	Activation of HOX genes during differentiation	30/180	122/10554	6.03502e-27	8.35618e-26	4.83779e-26	EP300/CREBBP/KDM6A/KMT2D/EZH2/CTCF/HIST1H3A/HIST1H4A/RBBP4/RBBP7/WDR5/RBBP5/ASH2L/NCOR1/HDAC3/POLR2A/EED/HIST2H3A/H3F3A/POLR2K/POLR2H/POLR2B/POLR2C/POLR2D/POLR2I/POLR2J/POLR2G/POLR2L/POLR2E/POLR2F	30
DDEN	R-HSA-9018519	Estrogen-dependent gene expression	32/180	150/10554	1.33477e-26	1.80194e-25	1.04323e-25	EP300/CREBBP/SMC1A/FOS/ESR1/HDAC1/HIST1H3A/HIST1H4A/TBP/KDM1A/SP1/MYC/KAT2B/POLR2A/SMC3/HIST2H3A/H3F3A/POLR2K/GTF2F1/POLR2H/POLR2B/GTF2A2/POLR2C/POLR2D/POLR2I/GTF2A1/GTF2F2/POLR2J/POLR2G/POLR2L/POLR2E/POLR2F	32
DDEN	R-HSA-6782210	Gap-filling DNA repair synthesis and ligation in TC-NER	24/180	65/10554	1.67006e-26	2.19959e-25	1.27345e-25	EP300/ERCC6/CUL4B/POLR2A/GTF2H1/GTF2H3/ERCC3/CDK7/CCNH/ERCC2/GTF2H2/GTF2H4/MNAT1/POLR2K/POLR2H/POLR2B/POLR2C/POLR2D/POLR2I/POLR2J/POLR2G/POLR2L/POLR2E/POLR2F	24
DDEN	R-HSA-6782135	Dual incision in TC-NER	24/180	66/10554	2.58695e-26	3.32608e-25	1.92562e-25	EP300/ERCC6/CUL4B/POLR2A/GTF2H1/GTF2H3/ERCC3/CDK7/CCNH/ERCC2/GTF2H2/GTF2H4/MNAT1/POLR2K/POLR2H/POLR2B/POLR2C/POLR2D/POLR2I/POLR2J/POLR2G/POLR2L/POLR2E/POLR2F	24
DDEN	R-HSA-73894	DNA Repair	42/180	316/10554	3.64183e-26	4.57346e-25	2.64779e-25	EP300/NSD2/ATR/EYA1/ACTB/BAZ1B/ERCC6/CUL4B/NBN/RAD51/BRCA2/UBE2T/ATM/TP53/MSH6/DDB2/HIST3H3/HIST1H4A/BRCA1/ACTL6A/SMARCA5/POLR2A/GTF2H1/GTF2H3/ERCC3/CDK7/CCNH/ERCC2/GTF2H2/GTF2H4/MNAT1/POLR2K/POLR2H/POLR2B/POLR2C/POLR2D/POLR2I/POLR2J/POLR2G/POLR2L/POLR2E/POLR2F	42
DDEN	R-HSA-8939211	ESR-mediated signaling	32/180	156/10554	4.99534e-26	6.13064e-25	3.54932e-25	EP300/CREBBP/SMC1A/FOS/ESR1/HDAC1/HIST1H3A/HIST1H4A/TBP/KDM1A/SP1/MYC/KAT2B/POLR2A/SMC3/HIST2H3A/H3F3A/POLR2K/GTF2F1/POLR2H/POLR2B/GTF2A2/POLR2C/POLR2D/POLR2I/GTF2A1/GTF2F2/POLR2J/POLR2G/POLR2L/POLR2E/POLR2F	32
DDEN	R-HSA-73777	RNA Polymerase I Chain Elongation	26/180	90/10554	1.92881e-25	2.31458e-24	1.34002e-24	HIST1H3A/HIST1H4A/TBP/HIST2H3A/TAF1A/TAF1B/UBTF/GTF2H1/TAF1C/H3F3A/TAF1D/GTF2H3/ERCC3/CBX3/CDK7/CCNH/ERCC2/GTF2H2/GTF2H4/MNAT1/POLR2K/POLR2H/POLR1B/POLR2L/POLR2E/POLR2F	26
DDEN	R-HSA-5633007	Regulation of TP53 Activity	31/180	160/10554	1.99235e-24	2.33885e-23	1.35407e-23	EP300/ATR/NBN/TP63/KAT6A/CDK5/ATM/TP53/HDAC1/HDAC2/RBBP4/RBBP7/BRCA1/MTA2/TBP/CHD4/MBD3/TAF1/TAF9/CHD3/TAF6/TAF12/GATAD2B/EHMT2/TAF10/SUPT16H/TAF5/TAF4B/TAF13/TAF4/TAF11	31
DDEN	R-HSA-5696398	Nucleotide Excision Repair	27/180	111/10554	3.59058e-24	4.12535e-23	2.38836e-23	EP300/ACTB/ERCC6/CUL4B/DDB2/ACTL6A/POLR2A/GTF2H1/GTF2H3/ERCC3/CDK7/CCNH/ERCC2/GTF2H2/GTF2H4/MNAT1/POLR2K/POLR2H/POLR2B/POLR2C/POLR2D/POLR2I/POLR2J/POLR2G/POLR2L/POLR2E/POLR2F	27
DDEN	R-HSA-6781827	Transcription-Coupled Nucleotide Excision Repair (TC-NER)	24/180	79/10554	3.90312e-24	4.39101e-23	2.54216e-23	EP300/ERCC6/CUL4B/POLR2A/GTF2H1/GTF2H3/ERCC3/CDK7/CCNH/ERCC2/GTF2H2/GTF2H4/MNAT1/POLR2K/POLR2H/POLR2B/POLR2C/POLR2D/POLR2I/POLR2J/POLR2G/POLR2L/POLR2E/POLR2F	24
DDEN	R-HSA-5663205	Infectious disease	42/180	382/10554	7.30603e-23	8.05155e-22	4.66142e-22	CTNNB1/TBP/TAF1/TAF9/TAF6/TAF12/RAN/POLR2A/GTF2B/GTF2H1/GTF2H3/ERCC3/CDK7/CCNH/ERCC2/GTF2H2/GTF2H4/MNAT1/GTF2E1/TAF10/POLR2K/GTF2F1/POLR2H/SUPT16H/POLR2B/TAF5/TAF4B/GTF2A2/TAF13/TAF4/TAF11/GTF2E2/POLR2C/POLR2D/POLR2I/GTF2A1/GTF2F2/POLR2J/POLR2G/POLR2L/POLR2E/POLR2F	42
DDEN	R-HSA-9006931	Signaling by Nuclear Receptors	32/180	199/10554	1.45321e-22	1.56946e-21	9.08637e-22	EP300/CREBBP/SMC1A/FOS/ESR1/HDAC1/HIST1H3A/HIST1H4A/TBP/KDM1A/SP1/MYC/KAT2B/POLR2A/SMC3/HIST2H3A/H3F3A/POLR2K/GTF2F1/POLR2H/POLR2B/GTF2A2/POLR2C/POLR2D/POLR2I/GTF2A1/GTF2F2/POLR2J/POLR2G/POLR2L/POLR2E/POLR2F	32
DDEN	R-HSA-8851708	Signaling by FGFR2 IIIa TM	14/180	19/10554	1.14236e-21	1.20956e-20	7.00273e-21	POLR2A/POLR2K/GTF2F1/POLR2H/POLR2B/POLR2C/POLR2D/POLR2I/GTF2F2/POLR2J/POLR2G/POLR2L/POLR2E/POLR2F	14
DDEN	R-HSA-8878171	Transcriptional regulation by RUNX1	32/180	239/10554	4.63957e-20	4.81802e-19	2.78938e-19	EP300/CREBBP/SIN3A/KMT2D/ARID1A/SMARCA4/SMARCB1/SMARCE1/KMT2A/SMARCA2/PHC1/ARID1B/ESR1/HDAC1/HIST1H3A/HIST1H4A/SMARCC2/SMARCC1/WDR5/RBBP5/SMARCD2/ACTL6A/SIN3B/ASH2L/SMARCD1/SMARCD3/KAT2B/HIST2H3A/H3F3A/CDK7/CCNH/MNAT1	32
DDEN	R-HSA-167242	Abortive elongation of HIV-1 transcript in the absence of Tat	14/180	23/10554	7.56648e-20	7.70924e-19	4.46325e-19	POLR2A/POLR2K/GTF2F1/POLR2H/POLR2B/POLR2C/POLR2D/POLR2I/GTF2F2/POLR2J/POLR2G/POLR2L/POLR2E/POLR2F	14
DDEN	R-HSA-6803529	FGFR2 alternative splicing	14/180	26/10554	8.55355e-19	8.55355e-18	4.95205e-18	POLR2A/POLR2K/GTF2F1/POLR2H/POLR2B/POLR2C/POLR2D/POLR2I/GTF2F2/POLR2J/POLR2G/POLR2L/POLR2E/POLR2F	14
DDEN	R-HSA-5250924	B-WICH complex positively regulates rRNA expression	21/180	91/10554	1.78896e-18	1.75643e-17	1.01688e-17	EP300/ACTB/BAZ1B/ERCC6/HIST1H3A/HIST1H4A/TBP/SMARCA5/KAT2B/HIST2H3A/TAF1A/TAF1B/TAF1C/H3F3A/TAF1D/POLR2K/POLR2H/POLR1B/POLR2L/POLR2E/POLR2F	21
DDEN	R-HSA-167238	Pausing and recovery of Tat-mediated HIV elongation	15/180	34/10554	2.33481e-18	2.21192e-17	1.28059e-17	POLR2A/POLR2K/GTF2F1/POLR2H/SUPT16H/POLR2B/POLR2C/POLR2D/POLR2I/GTF2F2/POLR2J/POLR2G/POLR2L/POLR2E/POLR2F	15
DDEN	R-HSA-167243	Tat-mediated HIV elongation arrest and recovery	15/180	34/10554	2.33481e-18	2.21192e-17	1.28059e-17	POLR2A/POLR2K/GTF2F1/POLR2H/SUPT16H/POLR2B/POLR2C/POLR2D/POLR2I/GTF2F2/POLR2J/POLR2G/POLR2L/POLR2E/POLR2F	15
DDEN	R-HSA-3214815	HDACs deacetylate histones	21/180	94/10554	3.69058e-18	3.43606e-17	1.9893e-17	PHF21A/HDAC1/HDAC2/HIST1H3A/HIST1H4A/RBBP4/RBBP7/MTA2/CHD4/MBD3/SAP30/KDM1A/CHD3/SAP18/NCOR1/HDAC3/GATAD2B/MTA1/RCOR1/HIST2H3A/MTA3	21
DDEN	R-HSA-8943724	Regulation of PTEN gene transcription	18/180	61/10554	4.38204e-18	4.01068e-17	2.32197e-17	EZH2/PHC1/TP53/HDAC1/HDAC2/RBBP4/RBBP7/MTA2/CHD4/MBD3/KDM1A/CHD3/HDAC3/GATAD2B/MTA1/EED/RCOR1/MTA3	18
DDEN	R-HSA-167287	HIV elongation arrest and recovery	15/180	36/10554	6.80019e-18	6.01984e-17	3.48517e-17	POLR2A/POLR2K/GTF2F1/POLR2H/SUPT16H/POLR2B/POLR2C/POLR2D/POLR2I/GTF2F2/POLR2J/POLR2G/POLR2L/POLR2E/POLR2F	15
DDEN	R-HSA-167290	Pausing and recovery of HIV elongation	15/180	36/10554	6.80019e-18	6.01984e-17	3.48517e-17	POLR2A/POLR2K/GTF2F1/POLR2H/SUPT16H/POLR2B/POLR2C/POLR2D/POLR2I/GTF2F2/POLR2J/POLR2G/POLR2L/POLR2E/POLR2F	15
DDEN	R-HSA-203927	MicroRNA (miRNA) biogenesis	13/180	24/10554	1.41608e-17	1.23336e-16	7.1405e-17	RAN/POLR2A/POLR2K/POLR2H/POLR2B/POLR2C/POLR2D/POLR2I/POLR2J/POLR2G/POLR2L/POLR2E/POLR2F	13
DDEN	R-HSA-427389	ERCC6 (CSB) and EHMT2 (G9a) positively regulate rRNA expression	19/180	76/10554	1.6026e-17	1.37366e-16	7.95276e-17	ERCC6/HDAC1/HDAC2/HIST1H3A/HIST1H4A/RBBP4/RBBP7/MTA2/CHD4/MBD3/CHD3/GATAD2B/MTA1/EHMT2/HIST2H3A/H3F3A/CBX3/TTF1/MTA3	19
DDEN	R-HSA-1839126	FGFR2 mutant receptor activation	14/180	33/10554	6.53765e-17	5.51614e-16	3.19355e-16	POLR2A/POLR2K/GTF2F1/POLR2H/POLR2B/POLR2C/POLR2D/POLR2I/GTF2F2/POLR2J/POLR2G/POLR2L/POLR2E/POLR2F	14
DDEN	R-HSA-8939243	RUNX1 interacts with co-factors whose precise effect on RUNX1 targets is not known	14/180	38/10554	7.16926e-16	5.956e-15	3.44821e-15	EP300/ARID1A/SMARCA4/SMARCB1/SMARCE1/SMARCA2/PHC1/ARID1B/SMARCC2/SMARCC1/SMARCD2/ACTL6A/SMARCD1/SMARCD3	14
DDEN	R-HSA-168325	Viral Messenger RNA Synthesis	14/180	42/10554	3.69367e-15	3.02209e-14	1.74963e-14	POLR2A/POLR2K/GTF2F1/POLR2H/POLR2B/POLR2C/POLR2D/POLR2I/GTF2F2/POLR2J/POLR2G/POLR2L/POLR2E/POLR2F	14
DDEN	R-HSA-72165	mRNA Splicing - Minor Pathway	15/180	52/10554	4.31925e-15	3.48119e-14	2.01542e-14	EFTUD2/POLR2A/POLR2K/GTF2F1/POLR2H/POLR2B/POLR2C/POLR2D/POLR2I/GTF2F2/POLR2J/POLR2G/POLR2L/POLR2E/POLR2F	15
DDEN	R-HSA-5655253	Signaling by FGFR2 in disease	14/180	43/10554	5.39627e-15	4.28527e-14	2.48095e-14	POLR2A/POLR2K/GTF2F1/POLR2H/POLR2B/POLR2C/POLR2D/POLR2I/GTF2F2/POLR2J/POLR2G/POLR2L/POLR2E/POLR2F	14
DDEN	R-HSA-452723	Transcriptional regulation of pluripotent stem cells	13/180	36/10554	1.0973e-14	8.58759e-14	4.97176e-14	SALL1/POLR2A/POLR2K/POLR2H/POLR2B/POLR2C/POLR2D/POLR2I/POLR2J/POLR2G/POLR2L/POLR2E/POLR2F	13
DDEN	R-HSA-6804756	Regulation of TP53 Activity through Phosphorylation	18/180	92/10554	1.24289e-14	9.58803e-14	5.55097e-14	ATR/NBN/CDK5/ATM/TP53/BRCA1/TBP/TAF1/TAF9/TAF6/TAF12/TAF10/SUPT16H/TAF5/TAF4B/TAF13/TAF4/TAF11	18
DDEN	R-HSA-3214858	RMTs methylate histone arginines	17/180	79/10554	1.30125e-14	9.89681e-14	5.72973e-14	ARID1A/SMARCA4/SMARCB1/SMARCE1/SMARCA2/ARID1B/HIST1H3A/HIST1H4A/RBBP7/SMARCC2/SMARCC1/WDR5/SMARCD2/ACTL6A/SMARCD1/SMARCD3/HIST2H3A	17
DDEN	R-HSA-5601884	PIWI-interacting RNA (piRNA) biogenesis	12/180	29/10554	1.69028e-14	1.26771e-13	7.33937e-14	POLR2A/POLR2K/POLR2H/POLR2B/POLR2C/POLR2D/POLR2I/POLR2J/POLR2G/POLR2L/POLR2E/POLR2F	12
DDEN	R-HSA-6804758	Regulation of TP53 Activity through Acetylation	12/180	30/10554	2.77569e-14	2.05325e-13	1.18872e-13	EP300/KAT6A/TP53/HDAC1/HDAC2/RBBP4/RBBP7/MTA2/CHD4/MBD3/CHD3/GATAD2B	12
DDEN	R-HSA-3214841	PKMTs methylate histone lysines	15/180	71/10554	6.65457e-13	4.85604e-12	2.81139e-12	KMT2D/NSD2/EZH2/KMT2A/SETD2/HIST1H3A/HIST1H4A/RBBP4/RBBP7/WDR5/RBBP5/ASH2L/EED/EHMT2/HIST2H3A	15
DDEN	R-HSA-5663202	Diseases of signal transduction	30/180	378/10554	1.3241e-12	9.5335e-12	5.5194e-12	EP300/CREBBP/CTBP1/ACTB/HDAC4/CTNNB1/HDAC6/ESR1/HDAC1/HDAC2/NCOR1/MYC/HDAC3/KAT2B/POLR2A/CDK8/POLR2K/GTF2F1/POLR2H/CCNC/POLR2B/POLR2C/POLR2D/POLR2I/GTF2F2/POLR2J/POLR2G/POLR2L/POLR2E/POLR2F	30
DDEN	R-HSA-5578749	Transcriptional regulation by small RNAs	17/180	105/10554	1.81803e-12	1.29176e-11	7.47859e-12	HIST1H3A/HIST1H4A/RAN/POLR2A/HIST2H3A/H3F3A/POLR2K/POLR2H/POLR2B/POLR2C/POLR2D/POLR2I/POLR2J/POLR2G/POLR2L/POLR2E/POLR2F	17
DDEN	R-HSA-1226099	Signaling by FGFR in disease	14/180	63/10554	1.91378e-12	1.34213e-11	7.77025e-12	POLR2A/POLR2K/GTF2F1/POLR2H/POLR2B/POLR2C/POLR2D/POLR2I/GTF2F2/POLR2J/POLR2G/POLR2L/POLR2E/POLR2F	14
DDEN	R-HSA-2122947	NOTCH1 Intracellular Domain Regulates Transcription	12/180	47/10554	1.30342e-11	9.02365e-11	5.22422e-11	EP300/CREBBP/HDAC4/HDAC6/HDAC1/HDAC2/NCOR1/MYC/HDAC3/KAT2B/CDK8/CCNC	12
DDEN	R-HSA-5654738	Signaling by FGFR2	14/180	73/10554	1.63184e-11	1.11543e-10	6.45778e-11	POLR2A/POLR2K/GTF2F1/POLR2H/POLR2B/POLR2C/POLR2D/POLR2I/GTF2F2/POLR2J/POLR2G/POLR2L/POLR2E/POLR2F	14
DDEN	R-HSA-6807070	PTEN Regulation	18/180	140/10554	2.22087e-11	1.49909e-10	8.67892e-11	EZH2/PHC1/TP53/HDAC1/HDAC2/RBBP4/RBBP7/MTA2/CHD4/MBD3/KDM1A/CHD3/HDAC3/GATAD2B/MTA1/EED/RCOR1/MTA3	18
DDEN	R-HSA-3108232	SUMO E3 ligases SUMOylate target proteins	20/180	181/10554	2.7536e-11	1.83573e-10	1.06279e-10	EP300/CREBBP/SIN3A/SMC1A/CTBP1/SATB2/HDAC4/DNMT3B/PHC1/TP53/VDR/ESR1/HDAC1/HDAC2/HIST1H4A/BRCA1/AR/CHD3/SMC3/MTA1	20
DDEN	R-HSA-201722	Formation of the beta-catenin:TCF transactivating complex	15/180	91/10554	2.96629e-11	1.95341e-10	1.13092e-10	EP300/CREBBP/KMT2D/SMARCA4/CTNNB1/MEN1/HDAC1/HIST1H3A/HIST3H3/HIST1H4A/RBBP5/ASH2L/MYC/HIST2H3A/H3F3A	15
DDEN	R-HSA-2990846	SUMOylation	20/180	187/10554	5.01891e-11	3.26532e-10	1.89045e-10	EP300/CREBBP/SIN3A/SMC1A/CTBP1/SATB2/HDAC4/DNMT3B/PHC1/TP53/VDR/ESR1/HDAC1/HDAC2/HIST1H4A/BRCA1/AR/CHD3/SMC3/MTA1	20
DDEN	R-HSA-5696395	Formation of Incision Complex in GG-NER	11/180	43/10554	9.36428e-11	6.0199e-10	3.4852e-10	CUL4B/DDB2/GTF2H1/GTF2H3/ERCC3/CDK7/CCNH/ERCC2/GTF2H2/GTF2H4/MNAT1	11
DDEN	R-HSA-2559583	Cellular Senescence	20/180	195/10554	1.0785e-10	6.85166e-10	3.96675e-10	RPS6KA3/EZH2/NBN/RB1/HIRA/HMGA2/PHC1/ATM/FOS/TP53/HIST1H3A/HIST3H3/HIST1H4A/RBBP4/RBBP7/SP1/EED/EHMT2/HIST2H3A/H3F3A	20
DDEN	R-HSA-211000	Gene Silencing by RNA	17/180	135/10554	1.14957e-10	7.21826e-10	4.17899e-10	HIST1H3A/HIST1H4A/RAN/POLR2A/HIST2H3A/H3F3A/POLR2K/POLR2H/POLR2B/POLR2C/POLR2D/POLR2I/POLR2J/POLR2G/POLR2L/POLR2E/POLR2F	17
DDEN	R-HSA-2644602	Signaling by NOTCH1 PEST Domain Mutants in Cancer	12/180	58/10554	1.89002e-10	1.12155e-09	6.49319e-10	EP300/CREBBP/HDAC4/HDAC6/HDAC1/HDAC2/NCOR1/MYC/HDAC3/KAT2B/CDK8/CCNC	12
DDEN	R-HSA-2644603	Signaling by NOTCH1 in Cancer	12/180	58/10554	1.89002e-10	1.12155e-09	6.49319e-10	EP300/CREBBP/HDAC4/HDAC6/HDAC1/HDAC2/NCOR1/MYC/HDAC3/KAT2B/CDK8/CCNC	12
DDEN	R-HSA-2644606	Constitutive Signaling by NOTCH1 PEST Domain Mutants	12/180	58/10554	1.89002e-10	1.12155e-09	6.49319e-10	EP300/CREBBP/HDAC4/HDAC6/HDAC1/HDAC2/NCOR1/MYC/HDAC3/KAT2B/CDK8/CCNC	12
DDEN	R-HSA-2894858	Signaling by NOTCH1 HD+PEST Domain Mutants in Cancer	12/180	58/10554	1.89002e-10	1.12155e-09	6.49319e-10	EP300/CREBBP/HDAC4/HDAC6/HDAC1/HDAC2/NCOR1/MYC/HDAC3/KAT2B/CDK8/CCNC	12
DDEN	R-HSA-2894862	Constitutive Signaling by NOTCH1 HD+PEST Domain Mutants	12/180	58/10554	1.89002e-10	1.12155e-09	6.49319e-10	EP300/CREBBP/HDAC4/HDAC6/HDAC1/HDAC2/NCOR1/MYC/HDAC3/KAT2B/CDK8/CCNC	12
DDEN	R-HSA-190236	Signaling by FGFR	14/180	87/10554	1.93972e-10	1.13853e-09	6.5915e-10	POLR2A/POLR2K/GTF2F1/POLR2H/POLR2B/POLR2C/POLR2D/POLR2I/GTF2F2/POLR2J/POLR2G/POLR2L/POLR2E/POLR2F	14
DDEN	R-HSA-3214847	HATs acetylate histones	17/180	142/10554	2.5838e-10	1.50027e-09	8.68579e-10	EP300/CREBBP/KAT6B/ACTB/KAT6A/HCFC1/KANSL1/HIST1H3A/HIST1H4A/RBBP7/WDR5/TAF9/ACTL6A/TAF12/KAT2B/HIST2H3A/TAF10	17
DDEN	R-HSA-8936459	RUNX1 regulates genes involved in megakaryocyte differentiation and platelet function	14/180	97/10554	8.64721e-10	4.96755e-09	2.87595e-09	EP300/SIN3A/KMT2D/KMT2A/HDAC1/HIST1H3A/HIST1H4A/WDR5/RBBP5/SIN3B/ASH2L/KAT2B/HIST2H3A/H3F3A	14
DDEN	R-HSA-5696399	Global Genome Nucleotide Excision Repair (GG-NER)	13/180	84/10554	1.45862e-09	8.2911e-09	4.80011e-09	ACTB/CUL4B/DDB2/ACTL6A/GTF2H1/GTF2H3/ERCC3/CDK7/CCNH/ERCC2/GTF2H2/GTF2H4/MNAT1	13
DDEN	R-HSA-72163	mRNA Splicing - Major Pathway	18/180	183/10554	1.9277e-09	1.08433e-08	6.27772e-09	PRPF31/SYMPK/CPSF2/EFTUD2/POLR2A/POLR2K/GTF2F1/POLR2H/POLR2B/POLR2C/POLR2D/POLR2I/GTF2F2/POLR2J/POLR2G/POLR2L/POLR2E/POLR2F	18
DDEN	R-HSA-1980143	Signaling by NOTCH1	12/180	73/10554	3.1201e-09	1.73696e-08	1.00561e-08	EP300/CREBBP/HDAC4/HDAC6/HDAC1/HDAC2/NCOR1/MYC/HDAC3/KAT2B/CDK8/CCNC	12
DDEN	R-HSA-72172	mRNA Splicing	18/180	191/10554	3.84057e-09	2.11623e-08	1.22519e-08	PRPF31/SYMPK/CPSF2/EFTUD2/POLR2A/POLR2K/GTF2F1/POLR2H/POLR2B/POLR2C/POLR2D/POLR2I/GTF2F2/POLR2J/POLR2G/POLR2L/POLR2E/POLR2F	18
DDEN	R-HSA-8953750	Transcriptional Regulation by E2F6	9/180	35/10554	4.81836e-09	2.6282e-08	1.52159e-08	EZH2/RAD51/PHC1/RBBP4/RBBP7/BRCA1/EED/EHMT2/CBX3	9
DDEN	R-HSA-2262752	Cellular responses to stress	26/180	426/10554	1.37926e-08	7.448e-08	4.312e-08	EP300/CREBBP/RPS6KA3/ATR/EZH2/NBN/RB1/HIRA/YWHAE/HMGA2/PHC1/ATM/FOS/TP53/HDAC6/HIST1H3A/HIST3H3/HIST1H4A/RBBP4/RBBP7/AR/SP1/EED/EHMT2/HIST2H3A/H3F3A	26
DDEN	R-HSA-168255	Influenza Life Cycle	15/180	143/10554	1.91284e-08	1.0227e-07	5.92092e-08	RAN/POLR2A/POLR2K/GTF2F1/POLR2H/POLR2B/POLR2C/POLR2D/POLR2I/GTF2F2/POLR2J/POLR2G/POLR2L/POLR2E/POLR2F	15
DDEN	R-HSA-168254	Influenza Infection	15/180	154/10554	5.22362e-08	2.76545e-07	1.60105e-07	RAN/POLR2A/POLR2K/GTF2F1/POLR2H/POLR2B/POLR2C/POLR2D/POLR2I/GTF2F2/POLR2J/POLR2G/POLR2L/POLR2E/POLR2F	15
DDEN	R-HSA-168273	Influenza Viral RNA Transcription and Replication	14/180	133/10554	5.54792e-08	2.90862e-07	1.68394e-07	POLR2A/POLR2K/GTF2F1/POLR2H/POLR2B/POLR2C/POLR2D/POLR2I/GTF2F2/POLR2J/POLR2G/POLR2L/POLR2E/POLR2F	14
DDEN	R-HSA-1257604	PIP3 activates AKT signaling	19/180	260/10554	8.95021e-08	4.64722e-07	2.6905e-07	EZH2/PHC1/TP53/ESR1/HDAC1/HDAC2/RBBP4/RBBP7/MTA2/CHD4/MBD3/KDM1A/CHD3/HDAC3/GATAD2B/MTA1/EED/RCOR1/MTA3	19
DDEN	R-HSA-1500620	Meiosis	13/180	118/10554	9.79431e-08	5.03708e-07	2.9162e-07	SMC1A/ATR/NBN/RAD51/BRCA2/ATM/HIST1H3A/HIST3H3/HIST1H4A/BRCA1/SMC3/HIST2H3A/H3F3A	13
DDEN	R-HSA-72203	Processing of Capped Intron-Containing Pre-mRNA	18/180	243/10554	1.62675e-07	8.28723e-07	4.79787e-07	PRPF31/SYMPK/CPSF2/EFTUD2/POLR2A/POLR2K/GTF2F1/POLR2H/POLR2B/POLR2C/POLR2D/POLR2I/GTF2F2/POLR2J/POLR2G/POLR2L/POLR2E/POLR2F	18
DDEN	R-HSA-5696400	Dual Incision in GG-NER	8/180	41/10554	3.62044e-07	1.82714e-06	1.05782e-06	CUL4B/DDB2/GTF2H1/GTF2H3/ERCC3/ERCC2/GTF2H2/GTF2H4	8
DDEN	R-HSA-3769402	Deactivation of the beta-catenin transactivating complex	8/180	42/10554	4.4077e-07	2.20385e-06	1.27591e-06	KMT2D/CTBP1/SOX9/CTNNB1/MEN1/HDAC1/RBBP5/ASH2L	8
DDEN	R-HSA-201681	TCF dependent signaling in response to WNT	17/180	233/10554	4.53382e-07	2.24611e-06	1.30038e-06	EP300/CREBBP/KMT2D/SMARCA4/CTBP1/SOX9/CTNNB1/MEN1/HDAC1/HIST1H3A/HIST3H3/HIST1H4A/RBBP5/ASH2L/MYC/HIST2H3A/H3F3A	17
DDEN	R-HSA-157118	Signaling by NOTCH	17/180	235/10554	5.11625e-07	2.51161e-06	1.45409e-06	EP300/CREBBP/HDAC4/TP53/HDAC6/HDAC1/HDAC2/HIST1H3A/HIST1H4A/NCOR1/MYC/HDAC3/KAT2B/CDK8/HIST2H3A/H3F3A/CCNC	17
DDEN	R-HSA-9006925	Intracellular signaling by second messengers	19/180	293/10554	5.74717e-07	2.79592e-06	1.61869e-06	EZH2/PHC1/TP53/ESR1/HDAC1/HDAC2/RBBP4/RBBP7/MTA2/CHD4/MBD3/KDM1A/CHD3/HDAC3/GATAD2B/MTA1/EED/RCOR1/MTA3	19
DDEN	R-HSA-5693565	Recruitment and ATM-mediated phosphorylation of repair and signaling proteins at DNA double strand breaks	10/180	76/10554	5.84833e-07	2.81973e-06	1.63247e-06	NSD2/EYA1/BAZ1B/NBN/ATM/TP53/HIST3H3/HIST1H4A/BRCA1/SMARCA5	10
DDEN	R-HSA-5693606	DNA Double Strand Break Response	10/180	77/10554	6.62301e-07	3.16498e-06	1.83235e-06	NSD2/EYA1/BAZ1B/NBN/ATM/TP53/HIST3H3/HIST1H4A/BRCA1/SMARCA5	10
DDEN	R-HSA-1474165	Reproduction	13/180	144/10554	1.00754e-06	4.77254e-06	2.76305e-06	SMC1A/ATR/NBN/RAD51/BRCA2/ATM/HIST1H3A/HIST3H3/HIST1H4A/BRCA1/SMC3/HIST2H3A/H3F3A	13
DDEN	R-HSA-912446	Meiotic recombination	10/180	86/10554	1.87262e-06	8.79318e-06	5.09079e-06	NBN/RAD51/BRCA2/ATM/HIST1H3A/HIST3H3/HIST1H4A/BRCA1/HIST2H3A/H3F3A	10
DDEN	R-HSA-427359	SIRT1 negatively regulates rRNA expression	9/180	68/10554	2.07328e-06	9.65145e-06	5.58768e-06	HIST1H3A/HIST1H4A/TBP/HIST2H3A/TAF1A/TAF1B/TAF1C/H3F3A/TAF1D	9
DDEN	R-HSA-212300	PRC2 methylates histones and DNA	9/180	73/10554	3.79619e-06	1.75209e-05	1.01437e-05	EZH2/DNMT3B/HIST1H3A/HIST1H4A/RBBP4/RBBP7/EED/HIST2H3A/H3F3A	9
DDEN	R-HSA-76066	RNA Polymerase III Transcription Initiation From Type 2 Promoter	6/180	27/10554	4.9763e-06	2.26037e-05	1.30864e-05	TBP/POLR2K/POLR2H/POLR2L/POLR2E/POLR2F	6
DDEN	R-HSA-5693532	DNA Double-Strand Break Repair	13/180	166/10554	4.98119e-06	2.26037e-05	1.30864e-05	NSD2/ATR/EYA1/BAZ1B/NBN/RAD51/BRCA2/ATM/TP53/HIST3H3/HIST1H4A/BRCA1/SMARCA5	13
DDEN	R-HSA-400206	Regulation of lipid metabolism by Peroxisome proliferator-activated receptor alpha (PPARalpha)	11/180	119/10554	5.58385e-06	2.51273e-05	1.45474e-05	EP300/CREBBP/SIN3A/SIN3B/NCOR1/SMARCD3/SP1/HDAC3/CDK8/MED21/CCNC	11
DDEN	R-HSA-76061	RNA Polymerase III Transcription Initiation From Type 1 Promoter	6/180	28/10554	6.24434e-06	2.76389e-05	1.60015e-05	TBP/POLR2K/POLR2H/POLR2L/POLR2E/POLR2F	6
DDEN	R-HSA-76071	RNA Polymerase III Transcription Initiation From Type 3 Promoter	6/180	28/10554	6.24434e-06	2.76389e-05	1.60015e-05	TBP/POLR2K/POLR2H/POLR2L/POLR2E/POLR2F	6
DDEN	R-HSA-2173793	Transcriptional activity of SMAD2/SMAD3:SMAD4 heterotrimer	7/180	44/10554	8.40136e-06	3.6884e-05	2.13539e-05	MEN1/HDAC1/NCOR1/SP1/MYC/CDK8/CCNC	7
DDEN	R-HSA-2559580	Oxidative Stress Induced Senescence	11/180	125/10554	8.98909e-06	3.9146e-05	2.26635e-05	EZH2/PHC1/FOS/TP53/HIST1H3A/HIST1H4A/RBBP4/RBBP7/EED/HIST2H3A/H3F3A	11
DDEN	R-HSA-9022692	Regulation of MECP2 expression and activity	6/180	30/10554	9.56668e-06	4.1328e-05	2.39268e-05	SIN3A/LBR/HDAC1/HDAC2/NCOR1/HDAC3	6
DDEN	R-HSA-73780	RNA Polymerase III Chain Elongation	5/180	18/10554	9.76779e-06	4.1862e-05	2.42359e-05	POLR2K/POLR2H/POLR2L/POLR2E/POLR2F	5
DDEN	R-HSA-1834949	Cytosolic sensors of pathogen-associated DNA	8/180	63/10554	1.06591e-05	4.5322e-05	2.62391e-05	EP300/CREBBP/CTNNB1/POLR2K/POLR2H/POLR2L/POLR2E/POLR2F	8
DDEN	R-HSA-195721	Signaling by WNT	18/180	330/10554	1.31426e-05	5.54455e-05	3.21e-05	EP300/CREBBP/KMT2D/SMARCA4/CTBP1/SOX9/CTNNB1/MAP3K7/MEN1/HDAC1/HIST1H3A/HIST3H3/HIST1H4A/RBBP5/ASH2L/MYC/HIST2H3A/H3F3A	18
DDEN	R-HSA-2173796	SMAD2/SMAD3:SMAD4 heterotrimer regulates transcription	6/180	32/10554	1.41925e-05	5.89536e-05	3.4131e-05	MEN1/HDAC1/SP1/MYC/CDK8/CCNC	6
DDEN	R-HSA-8941326	RUNX2 regulates bone development	6/180	32/10554	1.41925e-05	5.89536e-05	3.4131e-05	SATB2/HDAC4/RB1/HDAC6/AR/HDAC3	6
DDEN	R-HSA-3214842	HDMs demethylate histones	7/180	51/10554	2.29546e-05	9.46218e-05	5.4781e-05	KDM6A/KDM5C/PHF8/HIST1H3A/HIST1H4A/KDM1A/HIST2H3A	7
DDEN	R-HSA-983231	Factors involved in megakaryocyte development and platelet production	12/180	166/10554	2.60692e-05	0.000106647	6.17427e-05	SIN3A/ACTB/PHF21A/CDK5/TP53/HDAC1/HDAC2/HIST1H3A/KDM1A/RCOR1/HIST2H3A/H3F3A	12
DDEN	R-HSA-76046	RNA Polymerase III Transcription Initiation	6/180	36/10554	2.88271e-05	0.000117042	6.77613e-05	TBP/POLR2K/POLR2H/POLR2L/POLR2E/POLR2F	6
DDEN	R-HSA-69473	G2/M DNA damage checkpoint	9/180	95/10554	3.33123e-05	0.000134243	7.77199e-05	NSD2/ATR/NBN/YWHAE/ATM/TP53/HIST3H3/HIST1H4A/BRCA1	9
DDEN	R-HSA-73980	RNA Polymerase III Transcription Termination	5/180	23/10554	3.5794e-05	0.000143176	8.28914e-05	POLR2K/POLR2H/POLR2L/POLR2E/POLR2F	5
DDEN	R-HSA-8940973	RUNX2 regulates osteoblast differentiation	5/180	24/10554	4.45922e-05	0.000177057	0.000102507	SATB2/RB1/HDAC6/AR/HDAC3	5
DDEN	R-HSA-5693616	Presynaptic phase of homologous DNA pairing and strand exchange	6/180	39/10554	4.62812e-05	0.000182422	0.000105613	ATR/NBN/RAD51/BRCA2/ATM/BRCA1	6
DDEN	R-HSA-9005891	Loss of function of MECP2 in Rett syndrome	4/180	13/10554	5.18789e-05	0.000201544	0.000116683	SIN3A/HDAC1/NCOR1/HDAC3	4
DDEN	R-HSA-9005895	Pervasive developmental disorders	4/180	13/10554	5.18789e-05	0.000201544	0.000116683	SIN3A/HDAC1/NCOR1/HDAC3	4
DDEN	R-HSA-74158	RNA Polymerase III Transcription	6/180	41/10554	6.20053e-05	0.000237122	0.000137281	TBP/POLR2K/POLR2H/POLR2L/POLR2E/POLR2F	6
DDEN	R-HSA-749476	RNA Polymerase III Abortive And Retractive Initiation	6/180	41/10554	6.20053e-05	0.000237122	0.000137281	TBP/POLR2K/POLR2H/POLR2L/POLR2E/POLR2F	6
DDEN	R-HSA-2559586	DNA Damage/Telomere Stress Induced Senescence	8/180	80/10554	6.23543e-05	0.000237122	0.000137281	NBN/RB1/HIRA/HMGA2/ATM/TP53/HIST3H3/HIST1H4A	8
DDEN	R-HSA-5693554	Resolution of D-loop Structures through Synthesis-Dependent Strand Annealing (SDSA)	5/180	26/10554	6.7129e-05	0.000253494	0.00014676	NBN/RAD51/BRCA2/ATM/BRCA1	5
DDEN	R-HSA-5693579	Homologous DNA Pairing and Strand Exchange	6/180	42/10554	7.1325e-05	0.000267469	0.00015485	ATR/NBN/RAD51/BRCA2/ATM/BRCA1	6
DDEN	R-HSA-381340	Transcriptional regulation of white adipocyte differentiation	8/180	84/10554	8.85007e-05	0.000329589	0.000190815	EP300/CREBBP/NCOR1/SMARCD3/HDAC3/CDK8/MED21/CCNC	8
DDEN	R-HSA-9006934	Signaling by Receptor Tyrosine Kinases	20/180	455/10554	9.48025e-05	0.000350639	0.000203002	RPS6KA3/ACTB/CTNNB1/CDK5/ESR1/NCOR1/POLR2A/POLR2K/GTF2F1/POLR2H/POLR2B/POLR2C/POLR2D/POLR2I/GTF2F2/POLR2J/POLR2G/POLR2L/POLR2E/POLR2F	20
DDEN	R-HSA-2559584	Formation of Senescence-Associated Heterochromatin Foci (SAHF)	4/180	16/10554	0.000126864	0.00046603	0.000269807	RB1/HIRA/HMGA2/TP53	4
DDEN	R-HSA-1989781	PPARA activates gene expression	9/180	117/10554	0.000169889	0.000619864	0.000358869	EP300/CREBBP/NCOR1/SMARCD3/SP1/HDAC3/CDK8/MED21/CCNC	9
DDEN	R-HSA-4551638	SUMOylation of chromatin organization proteins	7/180	70/10554	0.000181033	0.000653444	0.00037831	SATB2/HDAC4/PHC1/HDAC1/HDAC2/HIST1H4A/CHD3	7
DDEN	R-HSA-1912408	Pre-NOTCH Transcription and Translation	8/180	93/10554	0.000181512	0.000653444	0.00037831	EP300/CREBBP/TP53/HIST1H3A/HIST1H4A/KAT2B/HIST2H3A/H3F3A	8
DDEN	R-HSA-5693568	Resolution of D-loop Structures through Holliday Junction Intermediates	5/180	33/10554	0.000219888	0.000786355	0.000455258	NBN/RAD51/BRCA2/ATM/BRCA1	5
DDEN	R-HSA-8878159	Transcriptional regulation by RUNX3	8/180	96/10554	0.000226309	0.000803994	0.00046547	EP300/CREBBP/HDAC4/CTNNB1/TP53/BRD2/MYC/KAT2B	8
DDEN	R-HSA-170834	Signaling by TGF-beta Receptor Complex	7/180	73/10554	0.000235724	0.000831967	0.000481665	MEN1/HDAC1/NCOR1/SP1/MYC/CDK8/CCNC	7
DDEN	R-HSA-5693537	Resolution of D-Loop Structures	5/180	34/10554	0.00025427	0.000891595	0.000516186	NBN/RAD51/BRCA2/ATM/BRCA1	5
DDEN	R-HSA-2299718	Condensation of Prophase Chromosomes	7/180	74/10554	0.000256657	0.000892797	0.000516882	RB1/PHF8/HIST1H3A/HIST3H3/HIST1H4A/HIST2H3A/H3F3A	7
DDEN	R-HSA-1362277	Transcription of E2F targets under negative control by DREAM complex	4/180	19/10554	0.000259572	0.000892797	0.000516882	CDC6/HDAC1/RBBP4/MYC	4
DDEN	R-HSA-6804760	Regulation of TP53 Activity through Methylation	4/180	19/10554	0.000259572	0.000892797	0.000516882	EP300/ATM/TP53/EHMT2	4
DDEN	R-HSA-6803204	TP53 Regulates Transcription of Genes Involved in Cytochrome C Release	4/180	20/10554	0.000320168	0.00109424	0.000633509	CREBBP/TP63/ATM/TP53	4
DDEN	R-HSA-8986944	Transcriptional Regulation by MECP2	6/180	55/10554	0.000328154	0.00111448	0.000645228	SIN3A/LBR/HDAC1/HDAC2/NCOR1/HDAC3	6
DDEN	R-HSA-2151201	Transcriptional activation of mitochondrial biogenesis	6/180	56/10554	0.000362396	0.00122309	0.000708103	CREBBP/HCFC1/IDH2/NCOR1/SMARCD3/HDAC3	6
DDEN	R-HSA-5685938	HDR through Single Strand Annealing (SSA)	5/180	37/10554	0.000382192	0.00128189	0.000742145	ATR/NBN/RAD51/ATM/BRCA1	5
DDEN	R-HSA-5693567	HDR through Homologous Recombination (HRR) or Single Strand Annealing (SSA)	9/180	132/10554	0.000419542	0.00139847	0.000809643	NSD2/ATR/NBN/RAD51/BRCA2/ATM/HIST3H3/HIST1H4A/BRCA1	9
DDEN	R-HSA-2470946	Cohesin Loading onto Chromatin	3/180	10/10554	0.00053604	0.00176973	0.00102458	NIPBL/SMC1A/SMC3	3
DDEN	R-HSA-1912422	Pre-NOTCH Expression and Processing	8/180	109/10554	0.000537474	0.00176973	0.00102458	EP300/CREBBP/TP53/HIST1H3A/HIST1H4A/KAT2B/HIST2H3A/H3F3A	8
DDEN	R-HSA-5693538	Homology Directed Repair	9/180	138/10554	0.000580801	0.0019008	0.00110047	NSD2/ATR/NBN/RAD51/BRCA2/ATM/HIST3H3/HIST1H4A/BRCA1	9
DDEN	R-HSA-69481	G2/M Checkpoints	10/180	168/10554	0.000596757	0.00194126	0.00112389	NSD2/ATR/NBN/YWHAE/CDC6/ATM/TP53/HIST3H3/HIST1H4A/BRCA1	10
DDEN	R-HSA-73728	RNA Polymerase I Promoter Opening	6/180	63/10554	0.000687303	0.00222242	0.00128666	HIST1H3A/HIST1H4A/MBD2/HIST2H3A/UBTF/H3F3A	6
DDEN	R-HSA-5625886	Activated PKN1 stimulates transcription of AR (androgen receptor) regulated genes KLK2 and KLK3	6/180	67/10554	0.000954369	0.00303045	0.00175447	HIST1H3A/HIST1H4A/AR/KDM1A/HIST2H3A/H3F3A	6
DDEN	R-HSA-5685942	HDR through Homologous Recombination (HRR)	6/180	67/10554	0.000954369	0.00303045	0.00175447	ATR/NBN/RAD51/BRCA2/ATM/BRCA1	6
DDEN	R-HSA-6803207	TP53 Regulates Transcription of Caspase Activators and Caspases	3/180	12/10554	0.00095831	0.00303045	0.00175447	TP63/ATM/TP53	3
DDEN	R-HSA-3899300	SUMOylation of transcription cofactors	5/180	45/10554	0.000959643	0.00303045	0.00175447	EP300/CREBBP/SIN3A/CTBP1/PHC1	5
DDEN	R-HSA-1538133	G0 and Early G1	4/180	27/10554	0.00105659	0.00331721	0.00192049	CDC6/HDAC1/RBBP4/MYC	4
DDEN	R-HSA-8878166	Transcriptional regulation by RUNX2	8/180	121/10554	0.00107088	0.00334262	0.0019352	SATB2/SOX9/HDAC4/RB1/HDAC6/ESR1/AR/HDAC3	8
DDEN	R-HSA-5693571	Nonhomologous End-Joining (NHEJ)	6/180	69/10554	0.00111471	0.00345944	0.00200283	NSD2/NBN/ATM/HIST3H3/HIST1H4A/BRCA1	6
DDEN	R-HSA-5625740	RHO GTPases activate PKNs	7/180	95/10554	0.00116812	0.00360449	0.00208681	YWHAE/HIST1H3A/HIST1H4A/AR/KDM1A/HIST2H3A/H3F3A	7
DDEN	R-HSA-400253	Circadian Clock	6/180	70/10554	0.00120224	0.00368869	0.00213556	EP300/CREBBP/RAI1/NCOR1/SMARCD3/HDAC3	6
DDEN	R-HSA-5693607	Processing of DNA double-strand break ends	7/180	98/10554	0.00140136	0.00427534	0.0024752	NSD2/ATR/NBN/ATM/HIST3H3/HIST1H4A/BRCA1	7
DDEN	R-HSA-68884	Mitotic Telophase/Cytokinesis	3/180	14/10554	0.00154621	0.00466456	0.00270053	NIPBL/SMC1A/SMC3	3
DDEN	R-HSA-8941856	RUNX3 regulates NOTCH signaling	3/180	14/10554	0.00154621	0.00466456	0.00270053	EP300/CREBBP/KAT2B	3
DDEN	R-HSA-4090294	SUMOylation of intracellular receptors	4/180	30/10554	0.00158551	0.00475653	0.00275378	HDAC4/VDR/ESR1/AR	4
DDEN	R-HSA-8939236	RUNX1 regulates transcription of genes involved in differentiation of HSCs	8/180	130/10554	0.00169846	0.00506723	0.00293366	KMT2A/HIST1H3A/HIST1H4A/HIST2H3A/H3F3A/CDK7/CCNH/MNAT1	8
DDEN	R-HSA-5688426	Deubiquitination	13/180	297/10554	0.00171428	0.00508631	0.00294471	EP300/ACTB/MAP3K7/HCFC1/TP53/DDB2/ESR1/BRCA1/AR/ACTL6A/MYC/KAT2B/TAF10	13
DDEN	R-HSA-69242	S Phase	9/180	161/10554	0.00173171	0.00510998	0.00295841	SMC1A/RB1/CDC6/RBBP4/MYC/SMC3/CDK7/CCNH/MNAT1	9
DDEN	R-HSA-9006936	Signaling by TGF-beta family members	7/180	102/10554	0.00176723	0.00518645	0.00300268	MEN1/HDAC1/NCOR1/SP1/MYC/CDK8/CCNC	7
DDEN	R-HSA-69206	G1/S Transition	8/180	131/10554	0.00178313	0.00520481	0.00301331	RB1/CDC6/HDAC1/RBBP4/MYC/CDK7/CCNH/MNAT1	8
DDEN	R-HSA-9022699	MECP2 regulates neuronal receptors and channels	3/180	15/10554	0.00190866	0.00554128	0.00320811	SIN3A/HDAC1/HDAC2	3
DDEN	R-HSA-1221632	Meiotic synapsis	6/180	79/10554	0.00224703	0.00648875	0.00375665	SMC1A/ATR/HIST3H3/HIST1H4A/BRCA1/SMC3	6
DDEN	R-HSA-210744	Regulation of gene expression in late stage (branching morphogenesis) pancreatic bud precursor cells	3/180	16/10554	0.00231985	0.00666339	0.00385775	EP300/CREBBP/KAT2B	3
DDEN	R-HSA-2559582	Senescence-Associated Secretory Phenotype (SASP)	7/180	110/10554	0.00271837	0.00776676	0.00449655	RPS6KA3/FOS/HIST1H3A/HIST1H4A/EHMT2/HIST2H3A/H3F3A	7
DDEN	R-HSA-68875	Mitotic Prophase	8/180	141/10554	0.00282669	0.00803374	0.00465111	RB1/VRK1/PHF8/HIST1H3A/HIST3H3/HIST1H4A/HIST2H3A/H3F3A	8
DDEN	R-HSA-69202	Cyclin E associated events during G1/S transition	6/180	83/10554	0.00288542	0.00815772	0.00472289	RB1/RBBP4/MYC/CDK7/CCNH/MNAT1	6
DDEN	R-HSA-69656	Cyclin A:Cdk2-associated events at S phase entry	6/180	85/10554	0.00325133	0.00914436	0.0052941	RB1/RBBP4/MYC/CDK7/CCNH/MNAT1	6
DDEN	R-HSA-1368082	RORA activates gene expression	3/180	18/10554	0.00329672	0.00922397	0.0053402	EP300/CREBBP/SMARCD3	3
DDEN	R-HSA-5696394	DNA Damage Recognition in GG-NER	4/180	38/10554	0.0038416	0.0106383	0.006159	ACTB/CUL4B/DDB2/ACTL6A	4
DDEN	R-HSA-8864260	Transcriptional regulation by the AP-2 (TFAP2) family of transcription factors	4/180	38/10554	0.0038416	0.0106383	0.006159	EP300/CREBBP/ESR1/MYC	4
DDEN	R-HSA-3371556	Cellular response to heat stress	6/180	88/10554	0.00386367	0.0106448	0.00616277	EP300/CREBBP/ATR/YWHAE/ATM/HDAC6	6
DDEN	R-HSA-453279	Mitotic G1-G1/S phases	8/180	149/10554	0.00396309	0.0108633	0.00628928	RB1/CDC6/HDAC1/RBBP4/MYC/CDK7/CCNH/MNAT1	8
DDEN	R-HSA-9013695	NOTCH4 Intracellular Domain Regulates Transcription	3/180	20/10554	0.00449195	0.0122508	0.00709255	EP300/CREBBP/KAT2B	3
DDEN	R-HSA-5334118	DNA methylation	5/180	65/10554	0.00493522	0.0133921	0.00775329	DNMT3B/HIST1H3A/HIST1H4A/HIST2H3A/H3F3A	5
DDEN	R-HSA-186712	Regulation of beta-cell development	4/180	42/10554	0.00552593	0.01492	0.0086379	EP300/CREBBP/HNF1A/KAT2B	4
DDEN	R-HSA-1592230	Mitochondrial biogenesis	6/180	95/10554	0.00562072	0.0151004	0.00874236	CREBBP/HCFC1/IDH2/NCOR1/SMARCD3/HDAC3	6
DDEN	R-HSA-5633008	TP53 Regulates Transcription of Cell Death Genes	4/180	44/10554	0.0065278	0.0172795	0.0100039	CREBBP/TP63/ATM/TP53	4
DDEN	R-HSA-69231	Cyclin D associated events in G1	4/180	44/10554	0.0065278	0.0172795	0.0100039	RB1/CDK7/CCNH/MNAT1	4
DDEN	R-HSA-69236	G1 Phase	4/180	44/10554	0.0065278	0.0172795	0.0100039	RB1/CDK7/CCNH/MNAT1	4
DDEN	R-HSA-195258	RHO GTPase Effectors	12/180	316/10554	0.00789207	0.0207889	0.0120357	ACTB/BUB1/CTNNB1/YWHAE/CIT/MEN1/HIST1H3A/HIST1H4A/AR/KDM1A/HIST2H3A/H3F3A	12
DDEN	R-HSA-69273	Cyclin A/B1/B2 associated events during G2/M transition	3/180	25/10554	0.00851497	0.022213	0.0128601	CDK7/CCNH/MNAT1	3
DDEN	R-HSA-9013508	NOTCH3 Intracellular Domain Regulates Transcription	3/180	25/10554	0.00851497	0.022213	0.0128601	EP300/CREBBP/KAT2B	3
DDEN	R-HSA-539107	Activation of E2F1 target genes at G1/S	3/180	28/10554	0.0116845	0.0300471	0.0173957	CDC6/HDAC1/RBBP4	3
DDEN	R-HSA-69205	G1/S-Specific Transcription	3/180	28/10554	0.0116845	0.0300471	0.0173957	CDC6/HDAC1/RBBP4	3
DDEN	R-HSA-69620	Cell Cycle Checkpoints	11/180	293/10554	0.011685	0.0300471	0.0173957	NSD2/ATR/NBN/BUB1/YWHAE/CDC6/ATM/TP53/HIST3H3/HIST1H4A/BRCA1	11
DDEN	R-HSA-114452	Activation of BH3-only proteins	3/180	30/10554	0.0141261	0.0359815	0.0208314	TP63/YWHAE/TP53	3
DDEN	R-HSA-5626467	RHO GTPases activate IQGAPs	3/180	30/10554	0.0141261	0.0359815	0.0208314	ACTB/CTNNB1/MEN1	3
DDEN	R-HSA-1655829	Regulation of cholesterol biosynthesis by SREBP (SREBF)	4/180	55/10554	0.0141969	0.0359922	0.0208376	CREBBP/RAN/SMARCD3/SP1	4
DDEN	R-HSA-1234158	Regulation of gene expression by Hypoxia-inducible Factor	2/180	11/10554	0.0143791	0.0361149	0.0209087	EP300/CREBBP	2
DDEN	R-HSA-2468052	Establishment of Sister Chromatid Cohesion	2/180	11/10554	0.0143791	0.0361149	0.0209087	SMC1A/SMC3	2
DDEN	R-HSA-68886	M Phase	13/180	393/10554	0.0170201	0.0418825	0.0242478	NIPBL/SMC1A/RB1/BUB1/YWHAE/VRK1/PHF8/HIST1H3A/HIST3H3/HIST1H4A/SMC3/HIST2H3A/H3F3A	13
DDEN	R-HSA-3371511	HSF1 activation	2/180	12/10554	0.0170633	0.0418825	0.0242478	YWHAE/HDAC6	2
DDEN	R-HSA-4641265	Repression of WNT target genes	2/180	12/10554	0.0170633	0.0418825	0.0242478	CTBP1/HDAC1	2
DDEN	R-HSA-6803211	TP53 Regulates Transcription of Death Receptors and Ligands	2/180	12/10554	0.0170633	0.0418825	0.0242478	TP63/TP53	2
DDEN	R-HSA-8866907	Activation of the TFAP2 (AP-2) family of transcription factors	2/180	12/10554	0.0170633	0.0418825	0.0242478	EP300/CREBBP	2
DDEN	R-HSA-2559585	Oncogene Induced Senescence	3/180	33/10554	0.0182915	0.0446943	0.0258756	RB1/TP53/SP1	3
DDEN	R-HSA-350054	Notch-HLH transcription pathway	2/180	13/10554	0.019942	0.0485075	0.0280833	CREBBP/KAT2B	2
