# Supplementary material for: Network and Evolutionary Analysis of Human Epigenetic Regulators to Unravel Disease Associations
Source: Genes (Basel). 2020 Dec 4;11(12):1457. doi: 10.3390/genes11121457 (PMC7761991; doi:10.3390/genes11121457)
Supplement: Supplementary file 1 [file genes-11-01457-s001.zip › Supplementary files/Table S6.tsv]

# ---------------------------------------------------------------------------
#
# This file contains the Human PPI data used in:
#
# Network and evolutionary analysis of human epigenetic regulators to unravel disease associations
#
# by Shinji Ohsawa , Toshiaki Umemura , Tomoyoshi Terada , and Yoshinori Muto
#
#
# FILE FORMAT: 2 tab-separated columns
#
# Each line in the table correponds to one interaction.
# Columns 1 and 2 give the gene IDs of the two interacting proteins.
#
# ---------------------------------------------------------------------------
# Gene_ID_1	Gene_ID_2
GPR142	LNX1
PRAMEF8	CUL3
YPO0362	ZNHIT1
YPO0362	DUT
TMEM252	BAG3
RPL8B	UBC
IPK1	FXR2
FAM9C	TPM3
FAM9C	KIAA1712
FAM9C	STX8
FAM9C	SETDB1
FAM9C	MAPK9
FAM9C	VAMP3
FAM9C	TRIM11
FAM9C	RUFY1
FAM9C	TRIM5
FAM9C	CNO
FAM9C	KIF15
FAM9C	IKBIP
FAM9C	HAUS1
FAM9C	KIF4A
FAM9C	CBWD3
FAM9C	LOH12CR1
FAM9C	HSBP1
FAM9C	RASEF
FAM9C	SKA1
FAM9C	BANP
FAM9C	CENPF
FAM9C	HOOK3
FAM9C	CCDC136
FAM9C	CST8
FAM9C	SESTD1
FAM9C	JMJD4
FAM9C	BLOC1S1
FAM9C	CAPN2
FAM9C	MINA
FAM9C	STX7
FAM9C	SNAP47
FAM9C	PPP2R5E
FAM9C	STX1A
FAM9C	STX5
FAM9C	NINL
FAM9C	MIPOL1
FAM9C	SNAP29
FAM9C	AGGF1
FAM9C	PDE4DIP
FAM9C	CDK5RAP2
FAM9C	GOSR1
FAM9C	RABEP1
FAM9C	CEP170
FAM9C	GMNN
FAM9C	EXOC1
FAM9C	TPM1
FAM9C	TPM2
FAM9C	MYO18A
FAM9C	FAM188A
FAM9C	NID1
FAM9C	STX6
FAM9C	NDC80
FAM9C	LAMC1
FAM9C	MORC3
FAM9C	RARS
FAM9C	LAMB1
FAM9C	FYCO1
TAAR8	SRPK1
PAL2	RAD23A
FAM3D	PKD2
FEM-3	PPM1F
UL39	RIPK1
UL39	RIPK3
WDR31	NUDC
NBS1	MDC1
TPPB	GPBAR1
SARS8A	BAG6
TFIIFALPHA	GTF2F1
ESC2	UBE2I
FTSB	ELMOD2
DMAC2	E6
WNT11B.L	TRABD2B
FOXP1.S	CTBP1
JVGP4	YY1
MPA43	MEOX2
TMPRSS11A	ZBTB17
TMPRSS11A	TMEM11
TMPRSS11A	PSG3
TMPRSS11A	RSPRY1
TMPRSS11A	ACADL
TMPRSS11A	PAK4
TMPRSS11A	SERPINB6
SUPT20	MAPK14
ARHGAP28	HSPB1
LMAN1L	LRRK1
NAGB	AKAP13
PIB1	UBE2D1
GOR	ANXA2
GTF2IRD2B	TRIM54
GTF2IRD2B	GTF2IRD1
GTF2IRD2B	GTF2I
GTF2IRD2B	GTF2IRD2
POM33	UBC
FTT_1201C	TAX1BP3
AAV2GP05	UBA52
ADGRA1	DLG1
SKN7	RHOA
RPS22A	IMPACT
OST1	GLP1R
HCT	RAD23A
ZNF585A	CBX5
IMPG1	NPM1
IMPG1	SSX2IP
RBP4A	TTR
ECR	RXRA
ECR	COPS2
COP1	TP53
COP1	SIPA1
COP1	RBX1
COP1	GRWD1
COP1	CUL4B
COP1	CUL4A
FABZ	VAPA
YPO3471	COPE
ERI2	DNAJC12
ERI2	FLNC
ORF55	GOSR1
YJL144W	TRIM41
TRX	PPIE
RTT109	HIST1H3A
PILC	VMAC
WDR5A	HIST1H3A
GLOD5	HDAC6
CYP71B7	RAD23A
PDILT	ERO1L
PDILT	TUBB8
PDILT	ITIH2
PDILT	SERPINB4
PDILT	C9orf86
THOC6	WTAP
THOC6	THOC7
THOC6	THOC5
THOC6	SRSF9
THOC6	SRSF11
THOC6	SNRNP40
THOC6	SF3A2
THOC6	SART1
THOC6	RBM8A
THOC6	RBM39
THOC6	RBM17
THOC6	PRPF4B
THOC6	PRPF4
THOC6	PRPF3
THOC6	PRPF18
THOC6	PAXBP1
THOC6	ESS2
THOC6	EIF4A3
THOC6	EFTUD2
THOC6	DHX38
THOC6	DHX16
THOC6	DDX46
THOC6	DDX23
THOC6	CDC5L
THOC6	BUD31
THOC6	BUD13
THOC6	AQR
RVB2	UBC
EIN3	RAD23A
DMT2	RAD23A
YPO0042	ETS2
NI36_RS04255	CD28
HBA2	STXBP5L
HBA2	WNK1
HBA2	TSC1
HBA2	SPINK7
HBA2	PTEN
HBA2	NAP1L1
HBA2	HLA-B
HBA2	HBG2
HBA2	HBG1
HBA2	HBD
HBA2	ATP6AP1
HBA2	APOA1
PRP38	MFAP1
KLHDC1	NUDCD3
KLHDC1	NUDC
NIP1	EEF1G
AT1G79630	MBP
PRB2	CDKN1B
ACOXL	CUL1
FBPB	FN1
AMY2B	PRKN
AMY2B	SI
FUR4	GLP1R
DACH2	KAT2B
DACH2	TRIM11
DACH2	DACH1
DACH2	GYG2
DACH2	TRIM26
DACH2	CD2AP
K07C5.3	HIST3H3
2010300C02RIK	CALM1
VPS1	UBC
FAM120AOS	MDFI
CENPC1	NUF2
CENPC1	PMF1
CENPC1	MIS12
CENPC1	NDC80
CENPC1	DSN1
CENPC1	ACTA2
SLC5A2	GAPDHS
IMP	TRIM7
TNFRSF12A.L	TNFSF12
M011L	BAK1
LE6	MAGI1
LE6	DLG1
FUK	FPGT
AT4G24110	RAD23A
C3ORF14	CEP89
YPO4014	SNX5
TXNDC2	DDIT3
DCS1	UBC
OR7D4	GNB1
STARD5	STAR
DMRT2	RHOU
GUTB	ATXN2L
UFD2	UBQLN1
UFD2	VCP
SRL2	UBE2I
ACSM2	HSD17B10
HIST1H46	KAT5
HIST1H46	KAT2B
ISCS	CD44
AHC1	IL1A
LOC728026	CEP162
C2CD2	DYNC1LI1
C2CD2	ARHGAP26
C2CD2	SEC14L1
C2CD2	ARHGAP10
C2CD2	DYNC1LI2
AQ980_RS09235	BCLAF1
YPO1288	KMT2D
WAG22	FN1
YJR084W	CEP70
SSC4D	RHOU
YPO2310	BAG6
FTT_0505	TEK
FTT_0523	TAX1BP3
CLDN20	HIF1AN
CLDN20	LRRFIP2
AT2G30620	RAD23A
PAOX	PEX5
LY75	FATE1
SOPE2	CDC42
KCNK12	AXIN2
ATP6V0E	HSD17B10
MGAT4A	WASHC3
MGAT4A	MGAT5
MGAT4A	MGAT3
MGAT4A	MGAT2
MGAT4A	FUT8
KLK14	GTPBP3
KLK14	CNNM4
SHM1	UBC
C8ORF46	CEP70
CENPA.L	HJURP
BAS1081	VAPA
BAS1081	NINJ1
SLC22A20P	NDUFA13
FLO5	CREB3L1
BAS3768	PSMC5
CTRG_03389	LAMB1
AT1G60460	SPO11
PSCA	ATP4A
PSCA	B4GALNT1
PSCA	HYAL2
PSCA	ANKRD46
PSCA	TMEM67
PSCA	ECEL1
PSCA	ARSG
PSCA	WNT5A
PSCA	SLC12A4
PSCA	ITGA4
PSCA	MANEAL
PSCA	FAM132B
PSCA	VKORC1
PSCA	BMP8B
PSCA	IDUA
PSCA	SEPN1
PSCA	FAM5C
PSCA	TXNDC15
PSCA	DNAJA4
PSCA	GPC3
PSCA	MFGE8
PSCA	SEMA6A
PSCA	MOXD1
PSCA	ST3GAL4
PSCA	CERCAM
PSCA	TCTN1
PSCA	FAM69A
PSCA	B3GNT2
PSCA	GLT8D2
PSCA	BMP7
PSCA	UGT3A2
PSCA	ST3GAL6
PSCA	ITGA7
PSCA	MAN2A2
PSCA	ITGA8
PSCA	ADAMTS2
PSCA	CACNA2D3
PSCA	FAM69B
PSCA	C2orf28
PSCA	NXPH4
PSCA	FAM3A
PSCA	SEMA4F
PSCA	BCHE
PSCA	GALNT7
PSCA	NFE2L3
PSCA	NAGLU
PSCA	EGFR
PSCA	GALNTL4
PSCA	NOMO1
PSCA	ADAM9
PSCA	MICA
PSCA	C3orf64
PSCA	ATP7A
PSCA	COL6A2
PSCA	SUSD1
PSCA	TGFBR3
PSCA	SLC12A2
PSCA	PIGS
PSCA	ITGA6
PSCA	OS9
PSCA	SLC44A1
PSCA	SLC44A5
PSCA	LOXL2
PSCA	SPPL2B
PSCA	GALNS
PSCA	MEGF8
PSCA	ARSK
PSCA	PLXNA2
PSCA	POGLUT1
PSCA	CD109
PSCA	TMTC3
PSCA	CACNA2D1
PSCA	EXT2
PSCA	HLA-B
PSCA	HLA-C
PSCA	ITGAV
PSCA	LRP11
PSCA	GLB1L
PSCA	PIGO
PSCA	CACNA2D2
PSCA	LARGE
PSCA	GYLTL1B
PSCA	TRPM7
PSCA	TMEM2
SABVSLGP1	DDX58
FAM186A	EGFR
ADGRG4	CEP72
ATCDC48C	RAD23A
UBP13	RAD23A
RRI1	CUL4A
SSS1	CCDC155
SH3TC1	ATF6
PE35	TLR2
YPO2471	CCT7
MAPK14.S	MAPT
YPO2422	DPYD
C2L	HSPB1
CTDSP2.L	SMAD1
TMPRSS5	NR2F2
TMPRSS5	MCL1
TMPRSS5	N4BP2L2
TMPRSS5	BDH1
TMPRSS5	ARF5
TMPRSS5	CDC42SE2
TMPRSS5	TOR3A
TMPRSS5	YBEY
TMPRSS5	TMEM214
BAS4148	GCC2
GAMMAHV.ORF60	PEG3
ZNF98	MAGEA11
PHUM_PHUM233570	UBA52
PHO	EED
ASTE1	EPS8L2
ASTE1	USP47
YKR011C	TRIM39
CSF2RB2	SHC1
TMPRSS11E	MEOX2
BIOB	NFKB1
SOPB	CDC42
USP17L1	MCM2
SMYD5	XRCC5
TRA-1	UBC
CFAP43	YWHAE
YHDT	VAPA
LYS12	UBC
MOG	OTUD4
ARHGEF19.L	RHOA
HMHB1	POLR2F
FTT_0835	B2M
LIPM	CNOT8
TUF	FN1
AGAZ	IQGAP1
SRP21	SDCBP2
MDY2	SGTA
TMEM169	RHOU
TMEM169	C19orf28
TMEM169	AARSD1
TMEM169	GP1BB
TMEM169	FZD3
TMEM169	ZDHHC18
TMEM169	PIGQ
TMEM169	GRID1
TMEM169	BTN2A2
TMEM169	FZD8
TMEM169	C9orf89
TMEM169	FICD
TMEM169	KIAA1161
TMEM169	SEPN1
TMEM169	FAM134C
TMEM169	TMEM68
TMEM169	PIGA
TMEM169	ST7
TMEM169	XRCC6BP1
TMEM169	LMBR1
TMEM169	LASS6
TMEM169	ATP8
TMEM169	ARL6IP5
TMEM169	EXOG
TMEM169	MAVS
TMEM169	ABCB10
TMEM169	ARRB2
TMEM169	GPR89A
TMEM169	NRP2
TMEM169	TMEM39A
TMEM169	TMEM48
TMEM169	TMPPE
TMEM169	RTN2
TMEM169	ZDHHC9
TMEM169	EDA
TMEM169	CAV1
TMEM169	C22orf39
TMEM169	RTN4
TMEM169	EFNB1
TMEM169	LPHN3
TMEM169	WLS
TMEM169	TMEM57
TMEM169	LETMD1
TMEM169	FZD2
TMEM169	RABEPK
TMEM169	SLC30A1
TMEM169	ATP5F1
TMEM169	AURKA
TMEM169	APOB
TMEM169	PTPN1
TMEM169	UFSP2
TMEM169	MIS18BP1
TMEM169	PLD2
TMEM169	LEMD2
TMEM169	SEMA6A
TMEM169	SLC12A6
TMEM169	SGK196
TMEM169	SLC29A1
TMEM169	SLC27A2
TMEM169	SLC44A1
TMEM169	GHDC
TMEM169	CKAP4
TMEM169	SPECC1
TMEM169	TBL2
TMEM169	POM121
TMEM169	SLC38A10
TMEM169	PTRH2
TMEM169	TPST2
TMEM169	ATL3
TMEM169	NDUFAF1
TMEM169	LRRC8E
TMEM169	PKD2
TMEM169	DCAKD
PESTIV1GP1	IRF3
SVOPL	IQCB1
SVOPL	LMF2
SVOPL	REEP6
SVOPL	ARL6IP5
SVOPL	RTN2
SVOPL	SIDT2
SVOPL	C4orf32
SVOPL	SERPINE2
SVOPL	RTN4
GIS1	WRN
LOC100360522	STXBP5L
UBX3	UBB
GAMMAHV.ORF62	APOA1
YPO1944	NUP153
BAS0927	PSMC5
ISFTU1	RGS3
AQ980_RS10810	AKAP13
PCP4L1	IQCB1
YKL071W	KRT15
SERA	STAU1
ZNF519	SP8
AQ980_RS09860	TNFRSF1B
RPS28A	DCP1A
AT5G04120	RAD23A
TCF7L1.L	TLE1
TM2D1	ATG9A
TM2D1	TM2D3
TM2D1	DPY19L4
TM2D1	PCNXL3
GND1	UBC
SLC22A18AS	TTC19
KRTCAP3	MEOX2
AADAC	APPBP2
ZNF680	BAS4797
YJL107C	MDFI
YPO0257	NFKB1
R3HCC1	N2L
R3HCC1	PPP2R2B
OVCA2	PTPN11
OVCA2	MYH11
OVCA2	DSP
LOC100911372	RPS6KB1
HRASLS2	UBQLN2
YPMT1.30	MDFIC
SCGB2B2	UBQLN2
YMD8	CREB3L1
PXT1	MEOX2
HFLX	MORC3
AT1G18030	MBP
DNAJC25	SESN2
DNAJC25	YBX2
DNAJC25	FAM175B
DNAJC25	BRCC3
DNAJC25	BABAM1
DNAJC25	RBM45
DNAJC25	DNAJC25-GNG10
DNAJC25	BLK
DNAJC25	BRE
SFT2D2	GOLT1B
PRP8	SRRM2
ZNF469	GAN
KBTBD13	CUL3
ILVG	SHANK3
ILVG	JAK1
SELD	TSPAN3
SELD	JAK1
LWR	HSPB1
SAOUHSC_02803	FN1
PAX6A	PBX1
ANKRD30A	UBC
RIMKLA	DHTKD1
RIMKLA	CBWD3
RIMKLA	MOCOS
LRRC55	KCNMA1
LRRC55	LMF2
LRRC55	LRRC24
LRRC55	CLCN7
LRRC55	SGPP1
LRRC55	SLC47A1
LRRC55	ZDHHC18
LRRC55	PLD6
LRRC55	LRRC8E
LRRC55	TMEM120B
LRRC55	GP1BB
LRRC55	ST7
LRRC55	ZDHHC21
LRRC55	LRRC8A
LRRC55	ERMP1
LRRC55	SFXN3
LRRC55	DPY19L1
LRRC55	B4GALNT3
LRRC55	C4orf48
LRRC55	PIGB
LRRC55	KCNJ8
LRRC55	ATP9A
LRRC55	TMEM104
LRRC55	SLC26A2
LRRC55	WRB
LRRC55	DAGLB
LRRC55	SLC16A10
LRRC55	LASS2
LRRC55	TMEM120A
LRRC55	MTCH1
LRRC55	LETMD1
LRRC55	ABCB10
LRRC55	TAP2
LRRC55	LRP12
LRRC55	TMEM48
LRRC55	GJA1
LRRC55	ENTPD4
LRRC55	ZDHHC9
LRRC55	TMEM63B
LRRC55	ATP13A3
LRRC55	CENPH
LRRC55	SLC27A6
LRRC55	FAM18B2
LRRC55	SLC12A7
LRRC55	CANT1
LRRC55	FZD6
LRRC55	TMEM219
LRRC55	TMEM194A
LRRC55	TMEM57
LRRC55	C3orf33
LRRC55	EXT1
LRRC55	UPK3BL
LRRC55	FZD2
LRRC55	C16orf58
LRRC55	ATP11C
LRRC55	SLC25A16
LRRC55	POMGNT1
LRRC55	SLC22A23
LRRC55	POMT2
LRRC55	CYB5R1
LRRC55	SLC44A1
LRRC55	TMEM183A
LRRC55	SLC35B2
LRRC55	ATP2B3
LRRC55	C1orf159
LRRC55	SLC15A4
LRRC55	PDE3B
LRRC55	TPST2
LRRC55	TMTC4
LRRC55	ATP13A2
LRRC55	SLC9A1
LRRC55	TBC1D9B
YPO2348	TPP1
YPO2922	DNMT1
OSPF	RB1
TENM2	ADGRL1
LOC108695575	ASF1A
PFSBP1	LANCL1
BCDIN3D	CUL3
BCDIN3D	ZFP2
AQ980_RS07365	TSNAX
FPV039	BAK1
OR7E24	GNB1
SHP1	UBC
ASVGP1	DAXX
CDC48	RAD23A
SPT8	IL1A
FKS1	UBC
INLB	MET
FTT_1539C	MAPK14
CNB	PLK1
PLCXD1	APOD
PLCXD1	AKR1A1
YPO2305	PDLIM5
IGFL2	IGFLR1
YLR036C	CATSPER1
FAM71F1	LZTS1
ZNF182	ESR1
ADAMTS17	CUL1
TESMIN	NRF1
ZNF587B	SMAD9
ZNF587B	GRB2
RHM3	RAD23A
UREG	DNMT1
SERINC5	GAMMAHV.ORF58
BAS0013	RBM27
CYS3	UBC
SFT2D3	TMEM216
GAMMAHV.ORF72	CDK2
USP16.L	PLK1
TYRP	CDK5RAP3
PLAC8L1	PTPRD
PLAC8L1	S100A7
PLAC8L1	SERPINB3
PLAC8L1	POF1B
PLAC8L1	ACPP
PLAC8L1	A2ML1
PLAC8L1	ZDHHC13
PLAC8L1	ZDHHC17
PLAC8L1	CCT3
TRIM60	LNX1
MTQ2	CRX
AT4G28400	MBP
CHRNA10	CHRNA9
SHISA3	MEOX2
SHISA3	TRIP6
SHISA3	ZNF316
SHISA3	RPUSD2
SHISA3	ZNF444
SHISA3	SARM1
SHISA3	TGFBR3
SHISA3	TRMT61B
SHISA3	PTGES2
SHISA3	ZNF852
SHISA3	ZNF579
SHISA3	TRIM28
SHISA3	ZNF696
F10L	WASHC2C
CPHA	CDC123
SLC17A6	SRPK2
HORMAD2	NSD2
CROT	PEX5
CROT	DDX19B
CROT	GATAD2B
CROT	FBP1
CROT	USP25
CROT	KLHDC4
CROT	EIF2AK4
CROT	C15orf44
TON1A	CEP350
ANTXR2A	RHOA
RDS1	UBE2I
YPO1920	MBNL1
YJR039W	TRIM39
FOLD	ELAVL1
SERPINB10	SRPK1
LNP1	LYN
LNP1	GLUL
LNP1	AHCYL2
LNP1	PM20D2
LNP1	C20orf7
LNP1	NUDT12
LNP1	TRPC4AP
LNP1	PITRM1
LNP1	YWHAH
LNP1	YWHAZ
LNP1	YWHAE
LNP1	YWHAG
LNP1	YWHAB
LNP1	YWHAQ
BXI1	BCL2L1
PYRH	ATP6V1E1
IBDVSBGP1	EIF4A2
ZNF506	PML
OBP2A	ERBB2IP
OBP2A	TXNDC15
OBP2A	COL6A2
OBP2A	MOXD1
OBP2A	CLN5
OBP2A	LRP2
OBP2A	OBP2B
DKK1.S	LRP6
SCS22	CCDC155
ZNF480	CCNDBP1
ZNF480	KDM1A
OOSP2	ECT2
DIE2	CREB3L1
OR5H6	GNB1
DRAXIN	NTN1
YPO3531	NQO2
PE_PGRS33	TLR2
FTT_0014C	BAG6
RPL17A	UBC
WTM2	UBE2I
MSP1	S100P
AT5G46630	TFRC
GDF7	BMP7
KRTAP9-7	MCM2
HAS2	HAS3
HAS2	SP3
HAS2	SP1
HAS2	RELA
H5R	HNRNPA2B1
GTT3	CSGALNACT2
GAMMAHV.ORF44	RPA1
PRSS8	SREBF2
HSP90.1	RAD23A
ERD2	RAD23A
HKR1	CDK11A
FTT_0700	SIVA1
PARK2	PTPN5
PARK2	SNCA
PARK2	CASP1
PARK2	GRIN2B
PARK2	RANBP2
PARK2	PSMA7
PARK2	NDUFA4L2
PARK2	HEXDC
PARK2	RAD1
PARK2	RAC1
PARK2	RGS2
PARK2	RGS3
PARK2	DLG1
PARK2	UBB
PARK2	TRIP13
PARK2	UBE2G1
PARK2	AIMP2
PARK2	CASK
PARK2	BBOX1
PARK2	VCP
PARK2	PCYT2
PARK2	PASK
PARK2	PRAME
DEFB108B	SLC13A4
TRS20	TRAPPC3
NXPE4	PRKACA
YPO0986	ARHGAP29
YPO2246	FUNDC2
NANOGNB	SOX4
MMP27	TUBG1
ANKK1	CHN2
ADAM28	PLAU
PNMA8B	SRPK2
BAG7	RAD23A
DCLK3	CDK5
MTO3	RAD23A
C22ORF34	CYSRT1
LOC5580040	COL1A1
EFCAB11	CASK
EFCAB11	CETN2
EFCAB11	SFI1
EFCAB11	DLG1
EFCAB11	MPP7
EFCAB11	BLK
EFCAB11	UBB
MCOLN2	CNTNAP3
MCOLN2	MAN2A2
MCOLN2	C6orf174
MCOLN2	PDF
MCOLN2	RHBDD1
MCOLN2	SHPK
MCOLN2	FUT8
MCOLN2	STX16
MCOLN2	OSGEPL1
MCOLN2	PTPRD
MCOLN2	GOLIM4
MCOLN2	SRC
MCOLN2	MCOLN1
MCOLN2	TTC28
MCOLN2	TMUB1
MCOLN2	LETMD1
MCOLN2	DNAJB9
MCOLN2	UFSP2
MCOLN2	PDZD8
MCOLN2	RAB9A
MCOLN2	POTEF
MCOLN2	UTRN
SRARP	APP
SRARP	SLC4A2
CALY	CLTA
RPE65C	CANX
EMC10	HHV8GK18_GP83
YHDA	TRPC1
D744_P6048	TAX1BP1
E(Z)	SBF1
ABHD8	YBX2
ABHD8	RIC8B
B8R	IFNG
RNF-5	UBC
RNF-5	PXN
ANAPC11.L	UBE2C
SIFA	PLEKHM2
SIFA	RAB9A
ODF3	PSMG4
ODF3	C12orf57
ODF3	PSMG3
ODF3	ANKRD50
ODF3	MMADHC
ODF3	HSPA2
ODF3	HSPA8
HES2	SIRT1
ZAR1L	MCL1
ZAR1L	BCL2L11
ZAR1L	HMBOX1
ZAR1L	BCL2L1
ZAR1L	GLCCI1
ZAR1L	SECISBP2L
ZAR1L	ANGEL1
ZAR1L	RBM24
ZAR1L	FAM73A
ZAR1L	MOV10
ZAR1L	PXN
ZAR1L	GPHN
ZAR1L	CDK5RAP2
ZAR1L	KIAA0664
ZAR1L	ELAVL2
ZAR1L	FAM83D
ZAR1L	EML3
FAM92B	FAM92A
FAM92B	INO80E
NADE	COA6
AT5G35530	RAD23A
CBF2	UBE2I
GPP1	UBC
TRIB1	CEBPA
TRIB1	MAP2K7
TRIB1	MAP2K1
TRIB1	CEBPB
TRIB1	DET1
TRIB1	UBE2E1
TRIB1	ISCA1
TRIB1	MALT1
TRIB1	PECR
YPO1712	FNDC3B
NAT8B	PROM1
NAT8B	DERL2
NAT8B	UQCRQ
NAT8B	PCNXL3
NAT8B	LMBR1
NAT8B	UQCRB
NAT8B	RTN2
NAT8B	CD82
NAT8B	SLC7A2
NAT8B	DPY19L4
NAT8B	APOB
NAT8B	GHITM
NAT8B	RABAC1
NAT8B	SERPINE2
NAT8B	ABCC4
NAT8B	NAT8
NAT8B	VPS13A
NAT8B	ATP12A
NAT8B	TOP1
RUMI	F9
TRPT1	APP
TRPT1	SERPINA10
TRPT1	BIRC6
TRPT1	FAM40A
TRPT1	ZYG11B
TRPT1	DYNC1LI1
ATP7	UBC
YPO1431	PDLIM1
AT2G40650	UBL5
ADHFE1	LIPC
ADHFE1	MAOB
ADHFE1	MAOA
ADHFE1	AOC3
ADHFE1	AOC2
ADHFE1	AOC1
ADHFE1	ALDH9A1
ADHFE1	ALDH7A1
ADHFE1	ALDH6A1
ADHFE1	ALDH5A1
ADHFE1	ALDH4A1
ADHFE1	ALDH3B2
ADHFE1	ALDH3B1
ADHFE1	ALDH3A2
ADHFE1	ALDH3A1
ADHFE1	ALDH2
ADHFE1	ALDH1B1
ADHFE1	ALDH1A3
ADHFE1	ALDH1A2
ADHFE1	ALDH1A1
ADHFE1	ALDH18A1
ADHFE1	AKR1B1
HR38	RXRA
YPO4104	CD74
YPO4104	OXNAD1
PSTS	PGK1
TMEM55A	LAMTOR1
GJD4	LNX1
ERV14	CREB3L1
LIMD2	CARB
OSTA1	ATG13
UNC-50	MAN2A1
FT	SCRIB
HMUV	PRKAR1B
DNAJC27	LRRC61
DNAJC27	FAIM
DNAJC27	KLHL36
DNAJC27	FAM184A
DNAJC27	METAP2
IL4I1	D1R
CPT1C	ATL1
CPT1C	SCD
CPT1C	GPAT4
CPT1C	FASN
CPT1C	FADS2
CPT1C	FADS1
CPT1C	ELOVL4
CPT1C	AGPAT5
CPT1C	AGPAT4
CPT1C	AGPAT3
CPT1C	ACSL5
CPT1C	ACSL4
CPT1C	ACSL3
CPT1C	ACSL1
CSNK1G1.S	AMMECR1
KDM7A	AHPC
UBI-P63E	SMO
TRPA	TIA1
TAK1	MBP
GALNTL5	RHOU
GALNTL5	TP53BP1
GALNTL5	SCAP
FBXO39	MEOX2
IL4RA	KAT5
DAF-4	DAXX
ILV2	UBC
YPO1696	TBX2
LRRC52	MEOX2
LRRC52	KCNMA1
LRRC52	SRPK2
LRRC52	CD151
LRRC52	LRRC3
LRRC52	CTAGE5
LRRC52	ZDHHC6
LRRC52	EFNB1
LRRC52	TMEM59L
LRRC52	FAM69A
LRRC52	NETO1
LRRC52	GRAMD1A
LRRC52	NRN1
LRRC52	SPPL2B
LRRC52	FAM3C
LRRC52	CANX
LRRC52	TPCN1
LRRC52	C4orf48
LRRC52	PIGB
LRRC52	KCNJ8
TSA1	UBC
TSA1	PLG
SPT15	E2F1
OLEO2	RAD23A
FZR1.L	CCNB1
FZR1.L	UBE2C
2310035C23RIK	CALM1
C6ORF62	NECTIN4
CMK	EEF1A1
TM6SF2	BCL2L13
TM6SF2	NAALADL2
TM6SF2	TMEM237
ZNF493	CENPH
C1QTNF5	MFRP
TRMT12	LNX1
TRMT12	CCT2
TRMT12	BAG3
MDFIC.S	TCF7L1
BTBD6A	CUL3
ZNF804A	SPP1
DEFB2	MMP7
PHF21B	ZNF217
PHF21B	ZMYM2
PHF21B	RREB1
PHF21B	RCOR3
PHF21B	RCOR1
PHF21B	PHF21A
PHF21B	KDM1A
PHF21B	HSPA1A
PHF21B	CTBP1
ACER2	MPP1
RTL4	NUP43
SIP1	PRKAG1
SIP1	STXBP2
SIP1	SNRPD3
SIP1	SNRPD2
SIP1	SFRS2
SIP1	SFRS1
SIP1	SMN1
SIP1	U2AF2
SIP1	LEPRE1
SIP1	CRTAP
SIP1	GEMIN7
SIP1	SNRNP70
SIP1	SNRPD1
SIP1	GEMIN4
SIP1	STRN4
SIP1	ACTA2
SIP1	ACTBL2
NEK10	HSPB1
NEK10	MAP3K1
NEK10	KIAA0586
NEK10	MYO9A
LAYN	RHOU
GSH1	DTX2
GJA4	OPRK1
GJA4	OPRD1
GJA4	OPRM1
DCUN1D4	VAV2
DCUN1D4	MSRB3
DCUN1D4	ARL4C
ABCA6	APOA1
UMAD1	VPS28
UMAD1	CEP55
UMAD1	PTPN23
UMAD1	TFG
YPO2389	MBNL1
AQ980_RS10245	FLNA
YPO1407	ZNF804A
YPO1407	C1QB
TBX10	AURKA
IFFO2	DYNLL1
FHAD1	GTF2IRD1
CHRNB1	PCNXL3
CHRNB1	DNAJC30
CHRNB1	TMEM63A
CHRNB1	EDA
CHRNB1	LRP12
CHRNB1	RHBDD1
CHRNB1	LRRC8A
CHRNB1	DAG1
CHRNB1	BET1
CHRNB1	APOL2
CHRNB1	GPR89C
CHRNB1	LEMD2
CHRNB1	ZBTB33
CHRNB1	VWA1
CHRNB1	FAM63A
CHRNB1	PDZD8
CHRNB1	SPPL2B
CHRNB1	CYP51A1
CHRNB1	GHDC
CHRNB1	ATF6B
CHRNB1	POM121
CHRNB1	TMEM66
CHRNB1	C1orf43
CHRNB1	MFAP3
CHRNB1	DNAJC18
CHRNB1	BNIP1
CHRNB1	ATF6
CHRNB1	AGTRAP
YPO3673	TGS1
ARMC4	FBXL4
ARMC4	OMA1
ARMC4	FEM1B
ARMC4	MAPK6
IDH	SAMM50
DDLB	ANXA1
DDLB	CHCHD2
DDLB	THEMIS2
ORFVGORF128	RBX1
ORFVGORF128	CUL1
ORFVGORF128	SKP1
STK38.S	KIF23
AT3G15260	MBP
CSRNP3	PPP1CA
DSS4	EEF1G
RPL40A	CALCOCO2
RPL40A	DAZAP2
RPL40A	UBC
YPO2419	CD74
FKLB	GPBAR1
FKLB	LCK
FKLB	FBRS
FKLB	DYNLRB1
KDPE	TGFB1I1
PCDHGA3	EGFR
C2ORF69	VPS28
C2ORF69	TACC3
C2ORF69	KLC3
C2ORF69	KIF11
C2ORF69	VPS26A
C2ORF69	SORT1
C2ORF69	HDAC1
C20ORF173	HGS
MMP24	KISS1
SGPP2	SPHK2
SGPP2	SPHK1
ECM2	FAM20C
NAA40	HIST1H4A
NAA40	TCEAL1
NAA40	TPP2
NAA40	ATG7
NAA40	PARP2
NAA40	ANGEL2
NAA40	METAP1
NAA40	GLRX3
NAA40	HIST2H2AB
NAA40	SSRP1
NAA40	MCM2
NAA40	SUPT16H
NAA40	H2AFY
NAA40	XPC
NAA40	UBA52
MYL10	APP
MYL10	IQGAP1
MYL10	MYO19
ACS2	UBC
GSK-3	AXIN1
YIH1	MRFAP1L1
TALB	CD74
ORF62	PAPD5
PPIAL4C	DUSP9
YJEFN3	PSMB8
POT1A	ACD
FMO2	BAS1716
FMO2	GNB2
OR2W3	GNB1
OR2W3	GNAL
OR2W3	EGFR
OR2W3	GNGT1
KLHL31	CDC37
ZNF92	MEOX2
ZNF92	STAT6
OR13F1	GNAL
OR13F1	GNB1
OR13F1	GNGT1
MAP2K1.L	XPO1
DEOR	BICD2
BDLF3	HOMER3
FAT2	CFTR
FAT2	JUN
BHLHE23	KRT34
BHLHE23	PLAT
BHLHE23	LRRC15
BHLHE23	DUSP14
BHLHE23	FAM26D
BHLHE23	DSG4
BHLHE23	VSIG8
BHLHE23	SERPINB5
BHLHE23	CSNK2B
BHLHE23	CSNK2A1
BHLHE23	S100A3
BHLHE23	CSNK2A2
BHLHE23	HEPHL1
BHLHE23	C1QBP
BHLHE23	LUC7L
BHLHE23	RBM27
YPO2108	HSD17B10
NRD1	HBEGF
NRD1	CALCA
NRD1	PDYN
NRD1	POMC
CHRD.1.S	BMP4
JRKL	TIGD2
PVX_088820	SLC4A1
HSP81.4	RAD23A
MACVSSGP1	TFRC
OSCAR	BAS2971
MSS4	PLEKHA1
SUC2	SGTA
YJJK	ATP6V1H
PPC2	RAD23A
FFAR4	GCG
OR51G2	GNB1
CD300H	HCST
CD300H	TYROBP
SV40GP3	KPNB1
SV40GP3	SP1
SV40GP3	PARP1
SV40GP3	KPNA2
D744_P6073	SELPLG
BAS3599	MMP19
LRRC26	KCNMA1
YPO1460	BGN
YPO1460	TTC9C
IRX1	SMAD2
IRX1	CREB1
TAAR9	SLC41A1
MBLAC1	H1FNT
MBLAC1	CLP1
MBLAC1	TUBB8
FAM228A	DMBX1
FAM228A	IFNA21
UL50	IFI16
DARA	CDC42
DARA	RAN
APC11	UBE2D2
GPX6	TAT
GPX6	ST3GAL4
GPX6	ST3GAL3
GPX6	ST3GAL2
GPX6	ST3GAL1
GPX6	SOD3
GPX6	SOD2
GPX6	SOD1
GPX6	HSD17B4
GPX6	HAGHL
GPX6	HAGH
GPX6	GSR
GPX6	CAT
GPX6	B4GALT5
GPX6	B4GALT3
GPX6	B4GALT2
GPX6	B4GALT1
GPX6	ACOX1
GPX6	ACADSB
GPX6	ACADS
GPX6	ACADM
GPX6	ACAD9
GPX6	ACAD8
GPX6	ACAD11
GPX6	ACAD10
GPX6	ACAA1
TMEM234	CREB3L1
BEND4	JUN
CYB5D1	UQCRQ
CYB5D1	UQCRH
CYB5D1	UQCRFS1
CYB5D1	UQCRC2
CYB5D1	UQCRC1
CYB5D1	UQCRB
CYB5D1	UQCR10
CYB5D1	SUOX
CYB5D1	MT-CYB
CYB5D1	MT-CO3
CYB5D1	MT-CO2
CYB5D1	MT-CO1
CYB5D1	CYC1
CYB5D1	COX8C
CYB5D1	COX8A
CYB5D1	COX7C
CYB5D1	COX7B2
CYB5D1	COX7B
CYB5D1	COX7A2L
CYB5D1	COX7A2
CYB5D1	COX7A1
CYB5D1	COX6C
CYB5D1	COX6B2
CYB5D1	COX6B1
CYB5D1	COX6A2
CYB5D1	COX6A1
CYB5D1	COX5B
CYB5D1	COX5A
CYB5D1	COX4I2
CYB5D1	COX4I1
TRIM39-RPP21	PRKG1
SYD-2	PPFIA1
IAR1	RAD23A
MIG1	GCK
BAIAP3	BAI1
CDY2A	CUL4A
CDY2A	ZNF644
CDY2A	SETDB1
CDY2A	EHMT2
CDY2A	EHMT1
LIM2	ACTA2
RNF-113	UBE2D3
ANO1	EWSR1
ANO1	CFTR
ANO1	CDC42
YPO0406	VWF
GSHB	TTC21B
GSHB	LRRFIP2
GSHB	CFL1
GSHB	ODF2L
CDC27.S	NEK2
DAW1	SRPK1
DAW1	SRPK2
YPO1486	ZMIZ1
CSRP1A	ANKRD6
SPN42DA	FURIN
RHOX5	MEN1
CYP4A22	CYP4A11
HORMAD1	MEOX2
HORMAD1	BRCA1
HORMAD1	MSL1
ZNF419	CYSRT1
ZNF419	TRIM39
NXNL2	FLII
NXNL2	UXAA
NXNL2	PDCL
NXNL2	USP19
NXNL2	TRIP13
ETR1	UBC
MOGAT2	NME2P1
FRQ1	DTX2
FRQ1	SERPINA3
FUT2	ZDHHC17
PDX1.1	RAD23A
BAT1	STRN4
BAT1	TUBB3
CPNE9	MCM2
C16ORF92	SEC22A
YPMT1.26C	CTIF
GP	BST2
CB5-E	RAD23A
ATXR5	HIST1H3A
TRIM73	HSP90AB1
TUM1	THRSP
DNAJC5B	REEP6
DNAJC5B	DAZAP2
DNAH8	GAN
DNAH8	EGFR
ZBTB37	HSPB1
ZBTB37	SH3BP4
HXT5	CREB3L1
PDHD	PLG
YGR067C	UBE2I
YGR067C	SIAH1
YGR067C	UBL7
PF4V1	F2
PF4V1	PROC
PF4V1	THBD
PF4V1	ATG9A
PF4V1	UBR2
PF4V1	UBR1
TUS	TUBA4A
E1^E4	SRPK1
MURD	ZNF281
GAP	FGG
GAP	LTF
GAP	PLG
GAP	FN1
SLC19A1	SP3
SLC19A1	SP1
SLC19A1	FPGS
SLC19A1	TMEM216
SLC19A1	TMEM17
SLC19A1	USF1
SLC19A1	TFAP2B
SLC19A1	MZF1
VASH2	NME2P1
POLR2J2	TGFBR1
UPL2	RAD23A
KLK12	UBQLN2
RNF112	ZBTB16
NBPF7	KDM1A
NBPF7	YSCP
FCRL1	APOD
ZDHHC20	TMEM17
GLT1	UBC
MFSD7	CREB3
MS2	RAD23A
DNAJC22	MEOX2
ETL4	CPNE1
YPO2754	PSMA1
HSP83_ANOGA	LRRK2
RHOXF1	NPAS2
C10ORF95	KRTAP12-3
LHFPL3	TNFSF14
YPO2153	SNX6
YPO2153	DNMT3A
ASAH2	POLR2F
ERG6	TSC22D1
ERG6	UBC
ST6GALNAC1	YPMT1.45C
ST6GALNAC1	EEF1A2
ST6GALNAC1	VAT1L
ST6GALNAC1	ST3GAL4
ST6GALNAC1	ST3GAL2
ST6GALNAC1	ST3GAL1
AQ980_RS02700	NFKB1
BAS0278	CDC5L
TMA7	FBXO25
TMA7	TSC22D2
TMA7	NFATC2IP
BA_0200	VAPA
FSTL5	PYCARD
YPO3648	VWF
FPGT	NLN
FPGT	AIP
PMT1	UBC
AVT7	CREB3L1
OR5K3	GNB1
OR1F1	GNB1
NCE102	CREB3L1
WEE1.S	PIN1
S	EIF3F
S	ACE2
PANX2	KDM4A
CCDC30	BRAP
ORFVGORF126	RBX1
ORFVGORF126	CUL1
ZNF514	CENPB
ZNF514	USP34
ZNF514	SIRT1
ZNF514	SMARCAD1
ZNF514	ZNF92
ZNF514	ZNF430
ZNF514	PCBP3
ZNF514	TRIM28
GRTP1	NES
GRTP1	UBB
GRTP1	MINDY1
GRTP1	RNF115
GRTP1	FAM63A
KBTBD3	MME
FTT_0790	PLIN3
VRK-1	ANKLE2
TTC13	RAPGEF2
HSF5	SAMHD1
HSF5	ACTN1
MDM38	UBC
FLDA	CXCR2
SPVC	MAPK1
RASGEF1A	NEDD4
VAS1	UBC
YPO3316	MYCBP2
NAB3	HNRNPC
OR11A1	GNGT1
OR11A1	GNAL
OR11A1	GNB1
C1QTNF4	UBQLN2
C1QTNF4	L3MBTL3
C1QTNF4	UBQLN1
GPI14	CREB3L1
HLY	CTSD
SPT7	IL1A
ZNF257	HIST1H3A
CDH17	UBQLN2
CDH17	CTNNB1
PG8786_136	NCAM1
PG8786_136	NFKB1
CHED	ST13
BTRF1	CALCOCO2
OPY2	SGTA
RNF157	UBE2G2
INAD	PRKCA
VPS27	UBC
TRPD	NFKB1
LMNTD1	BRCA1
ABCA12	NR1H2
GIMAP7	GIMAP2
TMEM31	REEP4
TMEM31	ATP5G3
TMEM31	ANKRD13D
TMEM31	RHBDD1
TMEM31	ATXN3
TMEM31	ZFAND2B
TMEM31	NBR1
TMEM31	UBE3A
TMEM31	ARFIP2
TMEM31	CCDC92
TMEM31	ZRANB1
TMEM31	USP36
TMEM31	RTN2
TMEM31	RAP1A
TMEM31	PPM1A
TMEM31	RHBDD3
TMEM31	CCDC51
TMEM31	PSMD4
TMEM31	UCHL5
TMEM31	PSMD12
TMEM31	USP5
TMEM31	PSMD7
TMEM31	PSMC2
TMEM31	ADRM1
TMEM31	PSMD10
TMEM31	UFD1L
TMEM31	PSMD14
TMEM31	UBQLN2
TMEM31	UBQLN4
TMEM31	PSMC5
TMEM31	PSMC1
TMEM31	PSMC4
TMEM31	PSMD6
TMEM31	RABEP1
TMEM31	PSMC3
TMEM31	VPS13A
TMEM31	PSMC6
TMEM31	PSMD11
TMEM31	RABGEF1
TMEM31	PSMD3
TMEM31	TAX1BP1
TMEM31	FAM63A
TMEM31	NPLOC4
TMEM31	PCNXL3
TMEM31	UBXN7
TMEM31	VPS13D
TMEM31	VPS13C
TMEM31	UBB
TMEM31	PSMD13
TMEM31	PSMD1
R3HDM4	UBC
PQLC2	DMBX1
PULB	ANPEP
CIB	GSN
C1ORF68	RETREG2
FTT_0268	CARS
FTT_0268	BAG6
CNEP1R1	UBE2N
CNEP1R1	CTDNEP1
FRUB	IFNGR1
SERA1	CXCL8
Y0008	COL6A1
ACNAT1	HSD17B10
GRF2	GTF2B
CAT5	COQ8A
RNASEH2B	ZBTB14
LCRR	POLR3A
YPO0501	PKM
PSG4	PTPN12
SLC4A5	E6
SLC4A5	RPS9
SLC4A5	RPS8
SLC4A5	RPS6
SLC4A5	RPS5
SLC4A5	RPS4X
SLC4A5	RPS3A
SLC4A5	RPS3
SLC4A5	RPS2
SLC4A5	RPS18
SLC4A5	RPS15A
SLC4A5	RPL8
SLC4A5	RPL6
SLC4A5	RPL4
SLC4A5	RPL31
SLC4A5	RPL3
SLC4A5	RPL29
SLC4A5	RPL27A
SLC4A5	RPL26
SLC4A5	RPL24
SLC4A5	RPL23A
SLC4A5	RPL17
SLC4A5	RPL11
SLC4A5	RBM10
SLC4A5	CMSS1
AT3G08530	RAD23A
AT2G47610	RAD23A
YPO0848	EED
PFB0100C	ANK1
PFB0100C	SPTA1
ANO8	E6
WDR83OS	DMBX1
WDR83OS	ATP13A2
NEUR	NEURL4
CDH	CD74
GRR1	BTRC
SPESP1	LYN
VPREB3	IGHM
PTSP	DPY30
YPO3874	TIPIN
MEP1	CREB3L1
SOPA	UBA52
ADAMTS13	F8
PGLYRP2	SGTA
YML053C	CEP76
YPO0659	PSD3
IQCF3	UBQLN2
YGR021W	ABTB1
ADGRG2	GLYR1
HEPA	LTB
HEPA	ZNF207
HEMD	SPEN
CYCT	TAF7
YEGO	VWF
SPINK9	KLK8
FTT_0599	DPY30
ERVH48-1	SLC1A5
SPPL2C	LOC100996717
SPPL2C	CYSRT1
ADD37	IKZF1
EXO84	GOLGA2
TEX47	MEOX2
XKR4	CEP135
RHM1	RAD23A
CNGA2	CALM1
FABP2	TERF2IP
RPS6KL1	HSP90AB1
RPS6KL1	MED30
OR4C46	GNB1
YPO0286	RER1
PRSS22	DDX19B
EB1A	DST
PCSK2	PMCH
ILS1	UBC
TOP2	MAPK1
MLTA	NFKB1
MLTA	TRIP4
STPG2	TTC5
SLK19	UBE2I
YPO4112	UBE2I
KANK3	HISD
RAB40C.L	GOLGA2
TMEM106B	LMAN2L
TMEM106B	SLC9A1
YPO3662	MAGEE1
HHIPL1	DDX11
HHIPL1	DHRS4
HHIPL1	MAP7
HHIPL1	ITPA
HHIPL1	ACOT9
HHIPL1	CDC7
HHIPL1	SEC24B
HHIPL1	HSPA5
HHIPL1	TUBB8
ZPBP	ERRFI1
ZPBP	CALU
ZPBP	ZP2
GPH1	PASK
TEF1	PLG
SEC31	SEC13
ZNF776	KRTAP10-6
FCRLA	FTT_0006
FCRLA	SIRT6
FAM220A	TEKT4
PRSS16	MCM2
PRSS16	ACADSB
PLCXD2	HRAS
PLCXD2	CCNA2
PLCXD2	SYNJ1
PLCXD2	PLCZ1
PLCXD2	PLCL1
PLCXD2	PLCH2
PLCXD2	PLCG2
PLCXD2	PLCG1
PLCXD2	PLCE1
PLCXD2	PLCD4
PLCXD2	PLCD1
PLCXD2	PLCB4
PLCXD2	PLCB3
PLCXD2	PLCB2
PLCXD2	ITPKC
PLCXD2	ITPKB
PLCXD2	ITPKA
PLCXD2	ISYNA1
PLCXD2	INPPL1
PLCXD2	INPP5J
PLCXD2	INPP5E
PLCXD2	INPP5D
PLCXD2	INPP5B
PLCXD2	INPP5A
PLCXD2	IMPA2
PLCXD2	IMPA1
PLCXD2	DGKZ
PLCXD2	DGKI
PLCXD2	DGKE
PLCXD2	DGKD
HRASLS	UBQLN1
HRASLS	C19orf38
TCD1	PRKAR1A
CCSER1	NDE1
CCL27A	CCR10
YIF1	REEP6
ATG23	IKZF1
PRIMA1	ACHE
AT1G04360	UBE2D1
NEMP2	RAN
PTCHD3	CCDC57
PTCHD3	TMEM231
PTCHD3	ABCB9
PTCHD3	SLC47A1
PTCHD3	BTN2A2
PTCHD3	FAM8A1
PTCHD3	DDRGK1
PTCHD3	ST7L
PTCHD3	FAM189B
PTCHD3	ATL2
PTCHD3	SLC12A6
PTCHD3	ABHD3
PTCHD3	TMPPE
PTCHD3	PDE3B
PTCHD3	FADS1
PTCHD3	TAP2
PTCHD3	HMGCR
PTCHD3	ABCD4
PTCHD3	CYP51A1
PTCHD3	UFD1L
PTCHD3	PIGO
PTCHD3	PPP1R15B
PTCHD3	TMEM66
PTCHD3	DNAJC18
PTCHD3	FAM63A
PTCHD3	NPLOC4
PTCHD3	ATP2A3
PTCHD3	ADCK2
PTCHD3	LSR
FAM185A	HGS
PPZ1	PPP1R9B
PPZ1	PPP1R10
MROH5	GPSM3
MROH5	CHCHD2
ZNF688	POLR1C
CDH3.L	CTNNB1
C5ORF46	PPCS
C5ORF46	SGTA
APCDD1L	FXYD6
KLF7	APP
UL44	SMARCB1
YPO0835	NCAM1
YPO0835	ATXN2L
BRL1	CDCA4
BRL1	SERTAD3
DUOX2	NOD2
PXO1_64	ZFP36
PXO1_64	CRIPAK
YPO3447	DPYD
GJB3	ELAVL1
GJB3	TJP1
GJB3	GJA1
GJB3	PCYOX1
GJB3	ATP6V0A1
GJB3	ATP6V0A2
GJB3	TFDP1
GJB3	RNF2
GJB3	RING1
GJB3	PCGF6
GJB3	MAX
GJB3	L3MBTL2
GJB3	EHMT1
RLE-1	TIA1
MAK31	RIMBP3
MAK31	IKZF1
SPT16	MCM2
SPT16	HIST3H2A
SPANXA2	SETBP1
SPACA6	BANP
ORF26	COX15
ORF26	ATP1B1
PCM	STAM2
PCM	PLSCR1
PCM	CNTRL
SPP381	PRPF38A
UL21	IFI16
OR51T1	GNB1
OR51T1	GNGT1
OR2T34	GNB1
OR4C15	GNB1
SEC14L2	PIK3CG
SEC14L2	PRKACA
FADR	NFKB1
FADR	ZNF521
CSCK	TNRC6A
GPR174	NUDF
RGS22	GSK3B
DNHD1	GCKR
DNHD1	CETN2
NLRP6	MAVS
NLRP6	DHX15
BARHL2	REL
TMEM236	OPRM1
TMEM236	SHBG
VCY	METTL11A
VCY	ACTBL2
OVOL2	IPP
OVOL2	CSNK2A1
OVOL2	CSNK2A2
OVOL2	KLHL36
OVOL2	RCOR3
OVOL2	RCOR1
OVOL2	HECTD3
OVOL2	RIC8B
OVOL2	ZZEF1
OVOL2	TNPO1
OVOL2	TNPO2
OVOL2	LRP6
OVOL2	LRP5
OVOL2	CEP70
TMEM91	UPK1B
ALP4	TUBGCP2
ALP4	TUBGCP3
SMIM11A	UBQLN2
CEP3	UBE2I
OR2T5	GNAL
OR2T5	GNB1
OR2T5	GNGT1
HSC70-1	RAD23A
CDC2	CKS1B
CDC2	HIST1H1B
PPC1	RAD23A
SGA1	HSPB1
GJA9	GRB2
TRMD	FNDC3A
TRMD	ZNF687
HMGCLL1	OXCT2
HMGCLL1	BDH1
HMGCLL1	AUH
ZNF623	MX1
NXPH1	CSPG4
NXPH1	CBWD1
NXPH1	SP3
NXPH1	RNASEL
NXPH1	CNTNAP3
NXPH1	MADD
NXPH1	TUBA4A
NXPH1	GALNT7
NXPH1	RAD51C
NXPH1	UBE2CBP
NXPH1	KIAA0319L
NXPH1	YTHDC2
NXPH1	PTPRK
OR10A4	GNB1
OR10A4	GNGT1
OR10A4	GADL1
OR10A4	KIAA1549
OR10A4	HSPA1A
OR10A4	BLK
YIP5	YIPF5
HUS5	UBE2I
FTT_1490	TEK
URA1	GFAP
HSP30	CREB3L1
MDGA1	LNX2
YPO3785	MSL2
U95	UBE2I
CIB2	ITGA7
CIB2	SETX
CIB2	B3GNT2
CIB2	SLC27A6
CIB2	PARD3B
CIB2	TBC1D4
CIB2	EPHA4
CIB2	BBS1
CIB2	PDZD8
CIB2	PLD2
CIB2	RNF19B
CIB2	MYCBP2
CIB2	ATP13A2
CIB2	C3orf63
CIB2	TSEN2
CIB2	RAD21
FLRT3.S	FLRT1
FLRT3.S	FLRT2
CAVGP4	GRN
CAVGP4	NOTCH2
VSTM2A	HLA-DPB1
VSTM2A	LOC100510688
VSTM2A	ACAD8
ERV3-1-ZNF117	RHOU
DENND3	FLIN
FTT_1204C	GCC1
YPO0398	TYW1
TTLL11	DLG4
FTT_0552	BICRA
BG05_RS16170	TRPC1
RPT1	UBQLN1
RPT1	RAD23B
RPT1	UBC
RPT1	PSMD5
BAS2635	PAG1
CC2D2B	POU5F1
CC2D2B	BCOR
CC2D2B	LYAR
MCD1	CHEK1
KANSL1L	OPTN
KANSL1L	RAC1
MTRF1	E7
MTRF1	PARK7
MTRF1	RHOB
MTRF1	MEIS1
MTRF1	VAMP3
MTRF1	ATF7IP
MTRF1	MTMR2
MTRF1	CADM4
MTRF1	PALB2
MTRF1	PBX2
MTRF1	C1orf21
MTRF1	CPT2
MTRF1	HRAS
MTRF1	TYW3
MTRF1	XRCC4
MTRF1	PTPRG
MTRF1	DBT
MTRF1	LYPLA1
MTRF1	ACTA1
MTRF1	ASB7
MTRF1	YES1
MTRF1	PALM
OR8G1	GNGT1
OR8G1	GNB1
OR2J2	GNB1
OR4F21	GNB1
OR6P1	GNB1
CCDC105	BRAP
CCDC105	MAGEA11
KRTAP5-8	HHEX
KRTAP5-8	CRCT1
YPO3621	TOX4
LRRTM4	DLG4
LRRTM4	EGFR
MCMDC2	LXN
CALM2	KIAA1683
CALM2	TRADD
CALM2	RIPK2
CALM2	RIOK3
CALM2	OBSCN
CALM2	MAP3K14
CALM2	JOSD1
CALM2	IQGAP1
CALM2	IQCN
CALM2	IKBKG
CALM2	IKBKE
CALM2	GLP2R
CALM2	CCP110
CALM2	CCNA2
CALM2	CAMK2G
CALM2	CAMK2A
CALM2	ADAMTS12
LEPB	ARL14EP
LEPB	RAB1B
GIMAP2	STOM
GIMAP2	TOR1B
GIMAP2	PRMT8
C9ORF131	RPOH
C9ORF131	DPPA4
MURI	ZYX
BTNL8	TM2D3
BTNL8	RHBDD1
BTNL8	TMEM231
BTNL8	PTGFRN
BTNL8	ITGA4
BTNL8	RNF130
BTNL8	POMT1
BTNL8	TMEM39A
BTNL8	LEPR
BTNL8	OSBP
BTNL8	OSBP2
BTNL8	PGAP1
BTNL8	CACNA2D1
BTNL8	GLRB
BTNL8	ITGA7
BTNL8	MGRN1
BTNL8	ITGA8
BTNL8	TMEM219
BTNL8	RNF149
BTNL8	TMEM87B
BTNL8	NETO2
BTNL8	NHLRC3
BTNL8	PLXNB2
BTNL8	LNPEP
BTNL8	CNNM1
BTNL8	CNNM2
[truncated: 513,031 more rows]
