# Supplementary material for: Network and Evolutionary Analysis of Human Epigenetic Regulators to Unravel Disease Associations
Source: Genes (Basel). 2020 Dec 4;11(12):1457. doi: 10.3390/genes11121457 (PMC7761991; doi:10.3390/genes11121457)
Supplement: Supplementary file 1 [file genes-11-01457-s001.zip › Supplementary files/Table S7a.tsv]

# ---------------------------------------------------------------------------
#
# This file contains the cancer disease ER network (CDEN) data used in:
#
# Network and evolutionary analysis of human epigenetic regulators to unravel disease associations
#
# by Shinji Ohsawa , Toshiaki Umemura , Tomoyoshi Terada , and Yoshinori Muto
#
#
# FILE FORMAT: 2 tab-separated columns
#
# Each line in the table correponds to one interaction.
# Columns 1 and 2 give the gene IDs of the two interacting proteins.
#
# ---------------------------------------------------------------------------
# Gene_ID_1	Gene_ID_2
CHD4	KDM1A
CHD4	HIST1H3A
CHD4	SIN3A
CHD4	UBTF
CHD4	SMARCE1
CHD4	MBD3
CHD4	TBP
CHD4	HIST3H3
CHD4	TAT
CHD4	SMARCA4
CHD4	EHMT2
CHD4	SAP30
CHD4	MBD2
CHD4	RBBP4
CHD4	SMARCC2
CHD4	SMARCD2
CHD4	SMARCB1
CHD4	SMARCC1
CHD4	TAF9
CHD4	ARID1A
CHD4	ACTB
CHD4	ACTL6A
CHD4	EP300
CHD4	DPF2
CHD4	H3F3A
GNAS	ACTB
HCFC1	RBBP7
HCFC1	SP1
HCFC1	SAP30
HCFC1	EED
HCFC1	RBBP5
HCFC1	TAF9
HCFC1	KMT2A
CDK8	MYC
CDK8	TAT
CDK8	BUB1
CDK8	SMARCB1
CDK8	SMARCA4
CDK8	KAT2B
CDK8	TAF1
CDK8	TP53
CDK8	SMC3
CDK8	SUPT16H
CDK8	SMARCE1
CDK8	TBP
CDK8	SMARCD2
CDK8	SMARCC1
CDK8	SMARCD1
CDK8	ACTL6A
CDK8	EP300
CDK8	BRD2
SMC1A	HIST3H3
SMC1A	HIST1H3A
SMC1A	POLR2A
SMC1A	SMARCA5
SMC1A	CDK8
SMC1A	HIST1H4A
SMC1A	BUB1
SMC1A	MYC
SMC1A	EP300
SMC1A	SAP30
SMC1A	CPSF2
SMC1A	EHMT2
SMC1A	GNAS
SMC1A	MTA2
SMC1A	ESR1
SMC1A	EED
SMC1A	MBD2
SMC1A	MTA1
HIST1H3A	SMARCD1
HIST1H3A	UBTF
HIST1H3A	RAN
HIST1H3A	KMT2A
HIST1H3A	SMARCE1
HIST1H3A	GATAD2B
HIST1H3A	TBP
HIST1H3A	KDM1A
HIST1H3A	RBBP7
HIST1H3A	SMC3
HIST1H3A	HIST1H4A
HIST1H3A	SUPT16H
HDAC6	KDM1A
HDAC6	HIST1H3A
HDAC6	EP300
HDAC6	HIST1H4A
ING1	SMARCC2
ING1	ESR1
ING1	SAP30
ING1	SMARCD1
ING1	SMARCA4
ING1	SMARCB1
ING1	SMARCC1
ING1	ACTL6A
ING1	ARID1A
ING1	ATRX
ING1	HIST3H3
LBR	EED
LBR	HIST1H3A
LBR	TAT
EHMT2	H3F3A
EHMT2	UBTF
EHMT2	KAT2B
EHMT2	EZH2
EHMT2	ESR1
EHMT2	MTA1
EHMT2	TBP
EHMT2	CDK8
EHMT2	RBBP7
EHMT2	TAT
EHMT2	MBD3
EHMT2	EED
EHMT2	DNMT3B
EHMT2	TP53
EHMT2	HIST1H3A
EHMT2	KDM1A
EHMT2	HIST3H3
EHMT2	MTA2
RBBP7	TBP
RBBP7	UBTF
RBBP7	SAP30
RBBP7	TAF6
RBBP7	BRCA1
RBBP7	CHD4
RBBP7	RBBP4
RBBP7	MTA2
RBBP7	SMARCA5
RBBP7	EZH2
RBBP7	EED
RBBP7	ING1
RBBP7	HDAC1
RBBP7	HDAC2
RBBP7	MBD2
RBBP7	CHD3
RBBP7	MBD3
RBBP7	SMARCC2
RBBP7	SMARCC1
RBBP7	SMC1A
RBBP7	SMARCD1
RBBP7	SMC3
RBBP7	TAF1
RBBP7	SYMPK
RBBP7	TAF9
RBBP7	TAF12
RBBP7	HIST3H3
RBBP7	MTA1
RBBP7	SMARCA2
RBBP7	SMARCB1
RBBP7	SMARCA4
RBBP7	ARID1A
RBBP7	ACTL6A
RBBP7	EFTUD2
RBBP7	HDAC3
IDH1	RBBP7
SAP30	MBD2
SAP30	EFTUD2
TP53	EP300
TP53	HDAC1
TP53	CREBBP
TP53	HDAC3
TP53	TAF9
TP53	BRCA1
TP53	AR
TP53	RAD51
TP53	MTA1
TP53	MTA2
TP53	SMARCD2
TP53	YWHAE
TP53	CHD3
TP53	RB1
TP53	KDM1A
TP53	SMARCB1
TP53	SMARCA4
TP53	TAF1
TP53	MYC
TP53	ESR1
TP53	SP1
TP53	TAT
TP53	ING1
TP53	ATR
TP53	HDAC2
TP53	TBP
TP53	SMARCD1
TP53	RBBP7
TP53	VDR
H3F3A	EED
H3F3A	TBP
H3F3A	KAT2B
H3F3A	RBBP7
H3F3A	UBTF
H3F3A	ESR1
H3F3A	TAT
H3F3A	KDM1A
H3F3A	POLR2A
H3F3A	MTA2
H3F3A	HDAC2
SMARCA5	BAZ1B
SMARCA5	UBTF
SMARCA5	HIST1H3A
SMARCA5	TAT
SMARCA5	H3F3A
SMARCA5	TP53
SMARCA5	SMC3
SMARCA5	MBD3
SMARCA5	DNMT3B
SMARCA5	EED
SMARCA5	EFTUD2
SMARCA5	MTA1
SMARCA5	MBD2
SMARCA5	MTA2
SMARCA5	SAP30
SMARCA5	SAP18
TP63	BRCA1
TP63	SMARCD2
TP63	KAT2B
TP63	TP53
CTCF	SIN3A
CTCF	POLR2A
CTCF	SMC3
CTCF	EED
CTCF	SMC1A
BRCA2	HIST1H4A
BRCA2	HIST3H3
BRCA2	TP53
BRCA2	RAD51
BRCA2	BRCA1
BRCA2	SP1
BRCA2	SMC3
RAD51	ACTB
RAD51	ESR1
RAD51	MSH6
RAD51	HIST3H3
RAD51	SP1
RAD51	HIST1H4A
RAD51	ATRX
RAD51	TAT
FOS	SMARCC1
FOS	KAT2B
FOS	ESR1
FOS	TAF1
FOS	CTNNB1
FOS	SMARCE1
NBN	HIST1H3A
NBN	EP300
NBN	HIST3H3
NBN	ATRX
NBN	TP53
NBN	BRCA1
NBN	HIST1H4A
MTA1	TAT
MTA1	MBD3
MTA1	HIST3H3
MTA1	UBTF
MTA1	EED
MTA1	MBD2
MTA1	HIST2H3A
MTA1	DNMT3B
MTA1	CHD4
MTA1	GATAD2B
MTA1	MTA2
MTA1	EP300
MTA1	SMC3
MTA1	TBP
MTA1	RBBP4
RBBP4	ESR1
RBBP4	SMARCA5
RBBP4	TAF6
RBBP4	HCFC1
RBBP4	HIST1H4A
RBBP4	SMARCB1
RBBP4	TBP
RBBP4	EHMT2
RBBP4	NCOR1
RBBP4	SMARCA4
RBBP4	UBTF
RBBP4	MBD3
RBBP4	H3F3A
RBBP4	TP53
RBBP4	EED
RBBP4	TAT
RBBP4	ING1
RBBP4	SAP30
RBBP4	MBD2
RBBP4	HIST1H3A
RBBP4	HIST3H3
RBBP4	SMARCA2
RBBP4	SMC3
RBBP4	SMARCE1
RBBP4	SMC1A
RBBP4	TAF12
RBBP4	TAF9
RBBP4	SYMPK
RBBP4	TAF1
RBBP4	RBBP5
RBBP4	SMARCC1
RBBP4	SMARCD2
RBBP4	SMARCC2
RBBP4	SMARCD1
RBBP4	ACTL6A
RBBP4	ARID1A
RBBP4	DPF2
RBBP4	EFTUD2
RBBP4	ACTB
AR	SMARCC1
AR	SMARCB1
AR	SMARCD1
AR	BRCA1
AR	TBP
AR	TAF1
AR	SMARCE1
AR	KMT2A
AR	KAT2B
AR	RB1
AR	EP300
AR	SMARCA2
AR	HDAC3
SETD2	POLR2A
SETD2	HIST1H3A
SETD2	TP53
SETD2	HIST3H3
SMARCA4	MBD3
SMARCA4	SMARCB1
SMARCA4	BRCA1
SMARCA4	SMARCD2
SMARCA4	SMARCE1
SMARCA4	SMC3
SMARCA4	SMARCC1
SMARCA4	H3F3A
SMARCA4	HIST1H3A
SMARCA4	EED
SMARCA4	HIST3H3
SMARCA4	TAT
SMARCA4	SMARCD1
SMARCA4	ACTB
SMARCA4	ACTL6A
SMARCA4	AR
SMARCA4	SMARCC2
SMARCA4	SAP30
SMARCA4	TAF9
SMARCA4	TBP
SMARCA4	VDR
SMARCA4	ARID1A
SMARCA4	BAZ1B
SMARCA4	HDAC3
SMARCA4	KAT2B
SMARCA4	MBD2
SMARCA4	MTA2
CHD3	SMARCC2
CHD3	HIST1H3A
CHD3	TAF6
CHD3	TBP
CHD3	SP1
CHD3	MTA2
CHD3	GATAD2B
CHD3	RBBP4
CHD3	EHMT2
CHD3	RAD51
CHD3	MBD3
CHD3	SMARCA5
CHD3	SIN3A
CHD3	SMARCA2
CHD3	HDAC3
CHD3	UBTF
CHD3	MTA1
CHD3	CHD4
CHD3	KDM1A
CHD3	MBD2
CHD3	SMARCB1
CHD3	SMC1A
CHD3	SMARCC1
CHD3	SYMPK
CHD3	SMC3
CHD3	TAF12
CHD3	TAF1
CHD3	TAF9
CHD3	WDR5
CHD3	CPSF2
CHD3	EFTUD2
CHD3	KMT2A
CHD3	RAN
CHD3	RBBP5
CHD3	SAP30
ATRX	SMC3
ATRX	HIST1H3A
ATRX	UBTF
ATRX	SUPT16H
ATRX	H3F3A
ATRX	TP53
ATRX	SMC1A
ATR	BRCA1
ATR	HIST3H3
ATR	SMC3
ATR	MSH6
ATR	CHD4
ATR	NBN
ATR	MTA1
ATR	MTA2
ATR	SMC1A
ATR	SP1
ATR	BRCA2
DNMT3B	SIN3A
DNMT3B	POLR2A
DNMT3B	MTA2
DNMT3B	RBBP7
DNMT3B	CHD4
DNMT3B	RBBP4
MBD2	TAT
MBD2	UBTF
MBD2	TBP
MBD2	POLR2A
MBD2	ESR1
MBD2	SMC3
ARID1A	TAT
ARID1A	ACTL6A
ARID1A	EED
ARID1A	ESR1
ARID1A	MTA2
ARID1A	SAP30
ARID1A	BAZ1B
ARID1A	MBD2
ARID1A	AR
ARID1A	TP53
ACTL6A	HIST1H3A
ACTL6A	TP53
ACTL6A	HIST1H4A
ACTL6A	MTA2
ACTL6A	SAP30
ACTL6A	BAZ1B
ACTL6A	MBD2
ACTL6A	TAT
UBTF	TAF1
MBD3	TBP
MBD3	MBD2
MBD3	TAT
MBD3	SMC3
MBD3	SMC1A
MBD3	SMARCE1
MBD3	SMARCD2
MBD3	TAF9
MBD3	TAF12
MBD3	TAF1
MBD3	SYMPK
MBD3	HIST1H3A
MBD3	UBTF
MBD3	TAF6
MBD3	ARID1A
MBD3	ACTL6A
MBD3	ACTB
MBD3	EFTUD2
MBD3	DPF2
MBD3	CPSF2
MBD3	RBBP5
MBD3	RAN
MBD3	SMARCC2
MBD3	SMARCC1
MBD3	SMARCB1
MBD3	SAP30
TAF1	MYC
TAF1	HIST1H3A
TAF1	POLR2A
TAF1	TAT
TAF1	SYMPK
TAF1	TAF9
TAF1	SMARCA5
TAF1	SAP30
TAF1	MTA2
TAF1	EFTUD2
SMARCD1	KDM1A
SMARCD1	SMARCD2
SMARCD1	FOS
SMARCD1	SMARCE1
SMARCD1	SMARCC1
SMARCD1	ARID1A
SMARCD1	SMARCC2
SMARCD1	SMARCA2
SMARCD1	SMARCB1
SMARCD1	BAZ1B
SMARCD1	ACTL6A
SMARCD1	TBP
SMARCD1	SAP30
SMARCD1	VDR
SMARCE1	VDR
SMARCE1	ARID1A
SMARCE1	SMARCB1
SMARCE1	SMARCC1
SMARCE1	BAZ1B
SMARCE1	ACTL6A
SMARCE1	BRCA1
SMARCE1	MTA2
SMARCE1	MBD2
TAF12	TAF6
TAF12	TBP
TAF12	SYMPK
TAF12	TAF1
TAF12	TAF9
TAF12	KAT2B
TAF12	EFTUD2
TAF12	HIST3H3
TAF12	MTA2
TAF12	SAP30
TAF12	SMARCA5
SMARCC2	SMARCA5
SMARCC2	MYC
SMARCC2	AR
SMARCC2	SP1
SMARCC2	BAZ1B
SMARCC2	BRCA1
SMARCC2	CDK8
SMARCC2	TAT
SMARCC2	SMARCE1
SMARCC2	SAP18
SMARCC2	TAF6
SMARCC2	SMARCD2
SMARCC2	SMARCB1
SMARCC2	FOS
SMARCC2	HIST1H3A
SMARCC2	EED
SMARCC2	SMARCC1
SMARCC2	SYMPK
SMARCC2	TAF1
SMARCC2	SAP30
SMARCC2	TBP
SMARCC2	TAF12
SMARCC2	TAF9
SMARCC2	ARID1A
SMARCC2	VDR
SMARCC2	ACTL6A
SMARCC2	HDAC3
SMARCC2	EFTUD2
SMARCC2	MTA2
SMARCC2	MBD2
SMARCB1	TAF6
SMARCB1	SMARCD2
SMARCB1	TAT
SMARCB1	VDR
SMARCB1	ARID1A
SMARCB1	TAF12
SMARCB1	TAF9
SMARCB1	TBP
SMARCB1	ACTL6A
SMARCB1	DPF2
SMARCB1	MBD2
SMARCB1	EFTUD2
SMARCB1	HDAC3
SMARCB1	SMARCA5
SMARCB1	SYMPK
SMARCB1	TAF1
SMARCB1	MTA2
SMARCB1	SAP30
SMARCB1	BAZ1B
SMARCD2	SMARCE1
SMARCD2	ACTL6A
SMARCD2	ARID1A
SMARCD2	MTA2
SMARCD2	MBD2
SMARCD2	TBP
SMARCD2	SMARCC1
SMARCA2	EED
SMARCA2	MYC
SMARCA2	MBD3
SMARCA2	TAF6
SMARCA2	H3F3A
SMARCA2	SMARCD2
SMARCA2	HIST1H3A
SMARCA2	TAT
SMARCA2	ACTL6A
SMARCA2	SMC3
SMARCA2	SMARCC2
SMARCA2	SMARCA4
SMARCA2	SMARCB1
SMARCA2	SAP30
SMARCA2	TAF1
SMARCA2	TAF9
SMARCA2	TBP
SMARCA2	KAT2B
SMARCA2	SMARCE1
SMARCA2	BRCA1
SMARCA2	SMARCC1
SMARCA2	EFTUD2
SMARCA2	SYMPK
SMARCA2	MTA2
SMARCA2	SMARCA5
SMARCA2	TAF12
SMARCA2	CDK8
SMARCA2	NCOR1
SMARCA2	ARID1A
SMARCA2	BAZ1B
TAT	TAF12
TAT	FOS
TAT	RAN
TAT	SAP18
TAT	RBBP7
TAT	RB1
TAT	HIST1H3A
TAT	SIN3A
TAT	UBTF
TAT	SMC3
TAT	GATAD2B
TAT	TAF6
TAT	TBP
TAT	POLR2A
RAN	AR
RAN	TBP
RAN	SAP30
RAN	SMARCA2
RAN	SMARCA5
RAN	SMARCB1
RAN	SMARCC1
RAN	SMARCC2
RAN	SYMPK
RAN	TAF1
RAN	TAF12
RAN	TAF6
RAN	TAF9
RAN	RBBP7
RAN	ACTB
RAN	EFTUD2
RAN	MTA2
RAN	RBBP4
RAN	RBBP5
DPF2	SMARCA2
DPF2	HIST3H3
DPF2	SMARCD2
DPF2	SMARCC2
DPF2	SMARCE1
DPF2	SMARCD1
DPF2	SMARCA4
DPF2	ARID1A
DPF2	AR
DPF2	ACTL6A
DPF2	MTA2
DPF2	MBD2
DPF2	ACTB
DPF2	SMARCC1
DPF2	TAT
SP1	RBBP4
SP1	RAN
SP1	SMARCA4
SP1	BRCA1
SP1	TAT
SP1	TBP
SP1	MYC
SP1	AR
SP1	NCOR1
SP1	RBBP7
SP1	EP300
SP1	SAP30
CTNNB1	KAT2B
CTNNB1	SMARCA5
CTNNB1	HDAC6
CTNNB1	SP1
CTNNB1	AR
CTNNB1	EZH2
CTNNB1	CREBBP
CTNNB1	KMT2D
CTNNB1	SMARCA4
CTNNB1	EP300
CTNNB1	HDAC1
RBBP5	KMT2A
RBBP5	TP53
RBBP5	TAF1
RBBP5	SYMPK
RBBP5	TAF6
RBBP5	TAF12
RBBP5	SMARCB1
RBBP5	SMARCA5
RBBP5	SMARCC2
RBBP5	SMARCC1
RBBP5	TBP
RBBP5	TAF9
RBBP5	EFTUD2
RBBP5	RBBP7
RBBP5	SMARCA2
RBBP5	SAP30
RBBP5	KMT2D
RBBP5	MTA2
IDH2	HDAC1
IDH2	IDH1
KDM1A	RB1
KDM1A	HIST3H3
KDM1A	SYMPK
KDM1A	TAF1
KDM1A	TAF12
KDM1A	TAF6
KDM1A	TAF9
KDM1A	TBP
KDM1A	HDAC1
KDM1A	RAN
KDM1A	RBBP4
KDM1A	RBBP5
KDM1A	RBBP7
KDM1A	SAP30
KDM1A	SMARCA2
KDM1A	SMARCA5
KDM1A	SMARCB1
KDM1A	SMARCC1
KDM1A	SMARCC2
KDM1A	CPSF2
KDM1A	EFTUD2
KDM1A	HDAC2
KDM1A	KMT2A
KDM1A	MBD2
KDM1A	MBD3
KDM1A	MTA1
KDM1A	MTA2
KDM1A	AR
KDM1A	BRCA2
MAP3K7	ATM
MAP3K7	HCFC1
MAP3K7	CTNNB1
MAP3K7	EZH2
MAP3K7	YWHAE
MAP3K7	FOS
BRD2	HIST1H3A
BRD2	TAT
BRD2	TBP
BRD2	AR
SAP18	SETD2
SAP18	SMARCD1
SAP18	SMARCB1
SAP18	SMARCC1
SAP18	TAF1
SAP18	TAF12
SAP18	SYMPK
SAP18	TBP
SAP18	WDR5
SAP18	TAF6
SAP18	TAF9
SAP18	MBD3
SAP18	KMT2A
SAP18	RAN
SAP18	MTA2
SAP18	RBBP7
SAP18	RBBP4
SAP18	RBBP5
SAP18	SMARCA2
SAP18	SMARCA4
SAP18	SAP30
SAP18	ARID1A
SAP18	CPSF2
SAP18	CHD3
SAP18	EFTUD2
SAP18	ING1
SAP18	KDM1A
SAP18	HDAC2
SAP18	ACTL6A
SMARCC1	TAF6
SMARCC1	TAT
SMARCC1	HIST1H3A
SMARCC1	SMARCB1
SMARCC1	SMARCA5
SMARCC1	EED
SMARCC1	SP1
SMARCC1	HDAC6
SMARCC1	TP53
SMARCC1	TAF1
SMARCC1	TAF12
SMARCC1	TAF9
SMARCC1	TBP
SMARCC1	MTA2
SMARCC1	SAP30
SMARCC1	SYMPK
SMARCC1	VDR
SMARCC1	ACTL6A
SMARCC1	ARID1A
SMARCC1	MBD2
SMARCC1	BAZ1B
SMARCC1	EFTUD2
SMARCC1	HDAC3
EZH2	RB1
EZH2	CHD4
EZH2	KAT2B
EZH2	AR
EZH2	HIST1H3A
EZH2	H3F3A
EZH2	HIST3H3
EZH2	KDM1A
EZH2	DNMT3B
EZH2	ATRX
EZH2	TP53
EZH2	RBBP4
TAF6	TP53
TAF6	TBP
TAF6	EFTUD2
TAF6	MTA2
TAF6	HIST3H3
TAF6	SMARCA5
TAF6	SAP30
TAF6	SYMPK
TAF6	TAF1
TAF6	TAF9
HDAC3	SMARCD1
HDAC3	KDM1A
HDAC3	ESR1
HDAC3	KAT2B
HDAC3	RBBP4
HDAC3	EZH2
HDAC3	HIST1H3A
HDAC3	CDK8
HDAC3	SP1
HDAC3	SAP30
POLR2A	MEN1
POLR2A	TBP
POLR2A	TAF6
POLR2A	SUPT16H
POLR2A	CDK8
POLR2A	ACTL6A
POLR2A	CPSF2
POLR2A	ACTB
POLR2A	TAF12
POLR2A	CREBBP
POLR2A	BRCA1
POLR2A	SMARCA4
POLR2A	SMARCA2
POLR2A	SMARCC1
POLR2A	SMARCB1
POLR2A	SMARCD1
POLR2A	SMARCC2
POLR2A	SMARCD2
POLR2A	BRD2
SOX9	EP300
SOX9	SP1
WDR5	HDAC1
WDR5	ESR1
WDR5	HDAC3
WDR5	HIST3H3
WDR5	KMT2A
WDR5	TAT
WDR5	RBBP5
WDR5	KAT2B
WDR5	HCFC1
WDR5	GATAD2B
WDR5	HIST1H3A
WDR5	TP53
WDR5	KMT2D
WDR5	TBP
WDR5	SIN3A
WDR5	SAP30
WDR5	SMARCC1
WDR5	SMARCB1
WDR5	SMARCA5
WDR5	SMARCA2
WDR5	SYMPK
WDR5	SP1
WDR5	SMARCC2
WDR5	TAF9
WDR5	TAF6
WDR5	TAF12
WDR5	TAF1
WDR5	KDM1A
WDR5	MTA2
WDR5	MBD3
WDR5	RBBP7
WDR5	RBBP4
WDR5	RAN
WDR5	H3F3A
WDR5	EFTUD2
WDR5	CPSF2
ATM	SMC3
ATM	CHD4
ATM	SMARCB1
ATM	HDAC6
ATM	POLR2A
ATM	TP53
ATM	TAF1
ATM	HIST3H3
ATM	RAD51
ATM	SMC1A
ATM	BRCA1
ATM	NBN
ATM	SP1
ATM	TP63
ATM	ATR
ATM	BRCA2
SIN3A	MBD2
SIN3A	RAN
SIN3A	ING1
SIN3A	SAP30
SIN3A	TBP
SIN3A	TAF6
SIN3A	SMARCE1
SIN3A	RBBP7
SIN3A	RB1
SIN3A	SAP18
SIN3A	KDM1A
SIN3A	HDAC2
SIN3A	RBBP4
SIN3A	SMARCC1
SIN3A	TAF9
SIN3A	TAF12
SIN3A	TAF1
SIN3A	SYMPK
SIN3A	SP1
SIN3A	SMARCD2
SIN3A	SMARCD1
SIN3A	SMARCC2
SIN3A	SMARCB1
SIN3A	TP53
SIN3A	HDAC1
SIN3A	MTA2
SIN3A	MTA1
SIN3A	MBD3
SIN3A	KMT2A
SIN3A	SMARCA5
SIN3A	SMARCA4
SIN3A	SMARCA2
SIN3A	RBBP5
SIN3A	NCOR1
SIN3A	ARID1A
SIN3A	AR
SIN3A	ACTL6A
SIN3A	HDAC3
SIN3A	HCFC1
SIN3A	EFTUD2
SIN3A	CPSF2
TBP	TAF1
TBP	UBTF
TBP	FOS
TBP	CTNNB1
TBP	MTA2
TBP	SMARCA5
TBP	SAP30
TBP	SYMPK
TBP	EFTUD2
KMT2D	POLR2A
KMT2D	AR
MTA2	HIST3H3
MTA2	UBTF
MTA2	TAT
MTA2	MBD3
MTA2	MBD2
MTA2	CHD4
MTA2	SAP30
MTA2	POLR2A
MTA2	BRCA1
MTA2	HIST1H3A
MTA2	RBBP4
MTA2	EFTUD2
NCOR1	SMARCE1
NCOR1	SMARCD1
NCOR1	SMARCB1
NCOR1	SMARCC1
NCOR1	TP53
NCOR1	SMARCA4
NCOR1	YWHAE
NCOR1	HDAC1
NCOR1	HIST1H4A
NCOR1	HDAC3
NCOR1	RBBP7
NCOR1	CREBBP
NCOR1	HIST1H3A
NCOR1	KAT2B
NCOR1	AR
NCOR1	TAF6
NCOR1	SAP30
NCOR1	SMARCC2
NCOR1	CDK8
HMGA2	TP53
HMGA2	RB1
HMGA2	HIST1H3A
GATAD2B	MTA2
GATAD2B	MBD3
GATAD2B	RBBP4
GATAD2B	RBBP7
GATAD2B	MBD2
GATAD2B	ARID1A
GATAD2B	ACTB
GATAD2B	ACTL6A
GATAD2B	SMARCA4
GATAD2B	DPF2
GATAD2B	SMARCC2
GATAD2B	SMARCD2
GATAD2B	SMARCB1
GATAD2B	SMARCC1
GATAD2B	CHD4
GATAD2B	SMARCE1
MSH6	SUPT16H
MSH6	SMC3
MSH6	H3F3A
MSH6	ATM
MSH6	TP53
MSH6	NBN
MSH6	SMC1A
MSH6	TAF9
BAZ1B	MBD3
BAZ1B	HIST1H3A
BAZ1B	SMARCD2
BAZ1B	EED
BAZ1B	TAT
ACTB	KAT2B
ACTB	TP53
ACTB	CTNNB1
ACTB	ESR1
ACTB	HDAC6
ACTB	SMARCE1
ACTB	TAT
ACTB	AR
ACTB	HIST1H4A
ACTB	SMARCC2
ACTB	SMARCA2
ACTB	SMARCC1
ACTB	SMARCB1
ACTB	SMARCD2
ACTB	SMARCD1
ACTB	MTA2
ACTB	MBD2
ACTB	ACTL6A
ACTB	ARID1A
BUB1	SMC3
SMC3	POLR2A
SMC3	TAF1
SMC3	TAF12
SMC3	MTA2
SMC3	SMC1A
TAF9	POLR2A
TAF9	YWHAE
TAF9	KAT2B
TAF9	NCOR1
TAF9	HIST1H4A
TAF9	HIST3H3
TAF9	TAT
TAF9	SYMPK
TAF9	TBP
TAF9	SAP30
TAF9	SMARCA5
TAF9	EFTUD2
TAF9	MTA2
CPSF2	SMARCA4
CPSF2	EZH2
CPSF2	TAF9
CPSF2	TBP
CPSF2	TAF12
CPSF2	TAF6
CPSF2	SYMPK
CPSF2	EFTUD2
CPSF2	RBBP4
CPSF2	RBBP5
CPSF2	MTA2
CPSF2	RAN
CPSF2	SMARCA2
CPSF2	SMARCA5
CPSF2	RBBP7
CPSF2	SAP30
CPSF2	SMARCC2
CPSF2	TAF1
CPSF2	SMARCB1
CPSF2	SMARCC1
KMT2A	TBP
KMT2A	TAF9
KMT2A	TAF12
KMT2A	TAF6
KMT2A	RBBP4
KMT2A	RBBP7
KMT2A	RAN
KMT2A	MTA2
KMT2A	SYMPK
KMT2A	TAF1
KMT2A	SMARCC1
KMT2A	SMARCC2
KMT2A	SMARCA5
KMT2A	SMARCB1
KMT2A	SAP30
KMT2A	SMARCA2
KMT2A	EFTUD2
KMT2A	MBD3
KMT2A	CPSF2
HIST3H3	SMC3
HIST3H3	SIN3A
HIST3H3	MBD3
HIST3H3	TAT
HIST3H3	SAP30
HIST3H3	TBP
HIST3H3	TAF1
SUPT16H	SAP18
SUPT16H	TAT
SUPT16H	SMARCC1
SUPT16H	SMARCC2
SUPT16H	SMARCA5
SUPT16H	SMARCB1
SUPT16H	SMARCD1
SUPT16H	SMARCE1
SUPT16H	VDR
SUPT16H	SMARCA2
SUPT16H	SMARCA4
SUPT16H	EP300
SUPT16H	H3F3A
SUPT16H	ARID1A
SUPT16H	BAZ1B
SUPT16H	ACTL6A
KAT2B	ING1
KAT2B	HIST1H3A
KAT2B	SMARCB1
KAT2B	CREBBP
KAT2B	GATAD2B
KAT2B	TBP
KAT2B	UBTF
KAT2B	TAT
KAT2B	MYC
KAT2B	HIST3H3
KAT2B	POLR2A
KAT2B	EP300
KAT2B	TP53
KAT2B	BRCA2
HIST2H3A	KAT2B
HIST2H3A	RBBP4
HIST2H3A	BRCA1
HIST2H3A	KMT2D
HIST2H3A	EED
HIST2H3A	EHMT2
HIST2H3A	TBP
HIST2H3A	TAT
HIST2H3A	EP300
HIST2H3A	RBBP7
HIST2H3A	CDK8
HIST2H3A	EZH2
HIST2H3A	KDM1A
HIST2H3A	ING1
HIST2H3A	SMARCA4
HIST2H3A	HIST1H4A
HIST2H3A	UBTF
HIST2H3A	ATRX
HIST1H4A	YWHAE
HIST1H4A	SAP30
HIST1H4A	HCFC1
HIST1H4A	GATAD2B
HIST1H4A	SUPT16H
HIST1H4A	RBBP7
HIST1H4A	TAF1
HIST1H4A	ATM
HIST1H4A	SMC3
HIST1H4A	ATR
HIST1H4A	TBP
HIST1H4A	H3F3A
HIST1H4A	SMARCA4
HIST1H4A	TAF12
HIST1H4A	EZH2
HIST1H4A	UBTF
HIST1H4A	WDR5
HIST1H4A	EED
HIST1H4A	RB1
HIST1H4A	BRD2
HIST1H4A	EHMT2
HIST1H4A	KAT2B
HIST1H4A	LBR
HIST1H4A	HIST3H3
HIST1H4A	SMARCA5
HIST1H4A	MAP3K7
HIST1H4A	HDAC3
HIST1H4A	TAT
HIST1H4A	ATRX
HDAC1	HDAC3
HDAC1	ING1
HDAC1	CHD3
HDAC1	SMARCB1
HDAC1	HIST1H3A
HDAC1	HCFC1
HDAC1	H3F3A
HDAC1	MTA2
HDAC1	SMARCC1
HDAC1	SMARCA5
HDAC1	SMARCE1
HDAC1	CHD4
HDAC1	EHMT2
HDAC1	RBBP4
HDAC1	TAT
HDAC1	SMARCD1
HDAC1	DNMT3B
HDAC1	SAP30
HDAC1	SMARCA4
HDAC1	KAT2B
HDAC1	AR
HDAC1	EZH2
HDAC1	TAF6
HDAC1	ATM
HDAC1	BRCA1
HDAC1	EED
HDAC1	ATR
HDAC1	MBD2
HDAC1	GATAD2B
HDAC1	MBD3
HDAC1	UBTF
HDAC1	BUB1
HDAC1	CREBBP
HDAC1	MTA1
HDAC1	SAP18
HDAC1	SP1
HDAC1	MYC
HDAC1	HIST3H3
HDAC1	ATRX
HDAC1	TBP
HDAC1	TAF12
HDAC1	TAF1
HDAC1	TAF9
HDAC1	HDAC2
HDAC1	RAN
HDAC1	RBBP5
HDAC1	SMARCA2
HDAC1	SMARCD2
HDAC1	SMARCC2
HDAC1	SMC1A
HDAC1	SMC3
HDAC1	SYMPK
HDAC1	KMT2A
HDAC1	DPF2
HDAC1	CPSF2
HDAC1	EFTUD2
HDAC1	HIST1H4A
HDAC1	ACTL6A
HDAC1	ACTB
HDAC1	ARID1A
HDAC1	BRCA2
VDR	FOS
VDR	BRCA1
VDR	SMARCA2
VDR	POLR2A
VDR	NCOR1
VDR	MYC
VDR	CREBBP
VDR	ACTL6A
VDR	BAZ1B
VDR	ARID1A
ESR1	CDK8
ESR1	CHD3
ESR1	CHD4
ESR1	RAN
ESR1	SMARCA2
ESR1	SUPT16H
ESR1	POLR2A
ESR1	SP1
ESR1	CTNNB1
ESR1	MYC
ESR1	SMARCD1
ESR1	SIN3A
ESR1	EZH2
ESR1	UBTF
ESR1	SMARCA4
ESR1	KMT2D
ESR1	RBBP7
ESR1	KDM1A
ESR1	BRCA1
ESR1	CREBBP
ESR1	SMC3
ESR1	TBP
ESR1	SMARCE1
ESR1	MTA1
ESR1	SMARCB1
ESR1	SMARCC2
ESR1	RB1
ESR1	RBBP5
ESR1	MTA2
ESR1	NCOR1
ESR1	HDAC2
ESR1	HDAC1
ESR1	AR
ESR1	BAZ1B
EP300	TP63
EP300	H3F3A
EP300	HIST1H3A
EP300	WDR5
EP300	HIST3H3
EP300	ING1
EP300	ATR
EP300	NCOR1
EP300	SMARCA2
EP300	VDR
EP300	POLR2A
EP300	ACTB
EP300	RAN
EP300	TAT
EP300	ESR1
EP300	HDAC1
EP300	ATM
EP300	BRCA1
EP300	HIST1H4A
EP300	KDM1A
EP300	MSH6
EP300	HDAC3
EP300	FOS
EP300	TBP
EP300	SMARCC1
EP300	SMARCB1
EP300	SMARCC2
EP300	SMARCA4
EP300	ARID1A
CREBBP	FOS
CREBBP	HIST3H3
CREBBP	MBD2
CREBBP	HIST1H3A
CREBBP	HIST1H4A
CREBBP	ING1
CREBBP	SMARCA2
CREBBP	TBP
CREBBP	SIN3A
CREBBP	RBBP7
CREBBP	WDR5
CREBBP	AR
CREBBP	TAT
CREBBP	BRCA1
CREBBP	RBBP4
CREBBP	MSH6
CREBBP	H3F3A
CREBBP	SP1
CREBBP	CDK8
CREBBP	SMARCB1
CREBBP	HDAC2
CREBBP	HDAC3
CREBBP	SOX9
CREBBP	UBTF
CREBBP	SMARCC1
CREBBP	SMARCA4
CREBBP	SMARCC2
CREBBP	KMT2A
CREBBP	ARID1A
CREBBP	EP300
YWHAE	ING1
YWHAE	HIST1H3A
YWHAE	TBP
RB1	HDAC1
RB1	EP300
RB1	FOS
RB1	UBTF
RB1	VDR
RB1	BRCA1
RB1	TBP
RB1	SMARCA2
RB1	SMARCA4
RB1	SMARCB1
RB1	SP1
RB1	TAF1
RB1	HDAC3
RB1	KAT2B
RB1	RBBP4
RB1	RBBP5
RB1	RBBP7
EED	CHD4
EED	SUPT16H
EED	HIST3H3
EED	AR
EED	GATAD2B
EED	KDM1A
EED	SIN3A
EED	POLR2A
EED	HIST1H3A
EED	SMC3
EED	RAN
EED	DNMT3B
EED	HDAC3
EED	EZH2
MYC	SIN3A
MYC	KDM1A
MYC	RB1
MYC	BRCA1
MYC	WDR5
MYC	POLR2A
MYC	LBR
MYC	TAT
MYC	YWHAE
MYC	SMARCC1
MYC	HDAC3
MYC	MBD3
MYC	TAF12
MYC	CHD4
MYC	TBP
MYC	TAF9
MYC	EHMT2
MYC	UBTF
MYC	SMARCB1
MYC	MSH6
MYC	CTNNB1
MYC	HDAC2
MYC	SMARCA4
MYC	CREBBP
MYC	CTCF
MYC	SMC3
MYC	EP300
MYC	SMARCA5
MYC	EFTUD2
MYC	GATAD2B
MYC	ACTL6A
MYC	ACTB
EFTUD2	POLR2A
EFTUD2	ESR1
EFTUD2	EZH2
EFTUD2	SMC1A
EFTUD2	EED
HDAC2	EHMT2
HDAC2	RBBP4
HDAC2	SMARCA4
HDAC2	HIST1H3A
HDAC2	MBD2
HDAC2	SMARCC2
HDAC2	FOS
HDAC2	MBD3
HDAC2	TBP
HDAC2	CHD3
HDAC2	CHD4
HDAC2	MTA2
HDAC2	RB1
HDAC2	UBTF
HDAC2	HIST3H3
HDAC2	GATAD2B
HDAC2	TAF6
HDAC2	EZH2
HDAC2	SMC3
HDAC2	TAT
HDAC2	MTA1
HDAC2	SMARCA5
HDAC2	DNMT3B
HDAC2	HCFC1
HDAC2	BRCA1
HDAC2	ING1
HDAC2	SP1
HDAC2	HIST1H4A
HDAC2	SAP30
HDAC2	WDR5
HDAC2	SMARCE1
HDAC2	SMARCB1
HDAC2	EED
HDAC2	ATR
HDAC2	SMARCC1
HDAC2	SMARCA2
HDAC2	SMARCD2
HDAC2	SMARCD1
HDAC2	SMC1A
HDAC2	TAF1
HDAC2	SYMPK
HDAC2	TAF9
HDAC2	TAF12
HDAC2	KMT2A
HDAC2	NCOR1
HDAC2	RBBP5
HDAC2	RAN
HDAC2	CPSF2
HDAC2	EFTUD2
HDAC2	DPF2
HDAC2	HDAC3
HDAC2	ACTL6A
HDAC2	ACTB
HDAC2	ARID1A
HDAC2	BRCA2
MEN1	KMT2D
MEN1	HDAC2
MEN1	ESR1
MEN1	CTNNB1
MEN1	WDR5
MEN1	HIST1H4A
MEN1	HIST1H3A
MEN1	RBBP5
MEN1	HDAC1
MEN1	SIN3A
MEN1	MYC
MEN1	KMT2A
MEN1	TP53
MEN1	TAF1
MEN1	EED
MEN1	HIST3H3
MEN1	HCFC1
SYMPK	SMARCA5
SYMPK	SAP30
SYMPK	MTA2
SYMPK	EFTUD2
BRCA1	RBBP4
BRCA1	EZH2
BRCA1	CTNNB1
BRCA1	SMARCC1
BRCA1	SMARCA5
BRCA1	MSH6
BRCA1	SMARCB1
BRCA1	RAD51
BRCA1	EED
BRCA1	SMC3
BRCA1	UBTF
BRCA1	CDK8
BRCA1	GATAD2B
BRCA1	KDM1A
BRCA1	HIST3H3
BRCA1	SUPT16H
BRCA1	SMARCD2
BRCA1	SMC1A
BRCA1	TAF9
BRCA1	TBP
BRCA1	HIST1H4A
BRCA1	ARID1A
BRCA1	ACTL6A
CHD4	RPA3
CHD4	UBE2I
CHD4	RNF2
CHD4	CBX5
CHD4	BRD4
CHD4	BMI1
CHD4	NOTCH1
MGMT	NCL
MGMT	ACTB
MGMT	BRCA2
MGMT	PRKDC
MGMT	TOP1
MGMT	PKM
MGMT	HIST1H4A
MGMT	CDK2
MGMT	HIST3H3
MGMT	CCNB1
MGMT	MSH2
KAT2A	SMAD3
KAT2A	HIST1H3A
KAT2A	TP53
KAT2A	CDK2
KAT2A	PRKDC
KAT2A	CTNNB1
KAT2A	NOTCH1
KAT2A	MECOM
KAT2A	H2AFX
KAT2A	E2F1
KAT2A	XRCC5
KAT2A	TAT
KAT2A	PPARG
KAT2A	HIST3H3
KAT2A	SIRT1
KAT2A	UBE2I
KAT2A	TAF9
KAT2A	TAF6
KAT2A	BRCA1
KAT2A	KAT2B
KAT2A	ACTL6A
KAT2A	MSH6
KAT2A	MSH2
GNAS	MDM2
GNAS	CBX1
HCFC1	E2F1
HCFC1	CDK2
HCFC1	SIRT1
HCFC1	NOTCH1
HCFC1	RELA
HCFC1	JUN
HCFC1	LMNA
HCFC1	RPA3
HCFC1	BAP1
CDK8	TOP1
CDK8	CEBPA
CDK8	BRD4
CDK8	NOTCH1
CDK8	E2F1
CDK8	SUZ12
CDK8	KAT2A
CDK8	CEBPB
NCL	AURKA
NCL	FOS
NCL	MDC1
NCL	HMGA1
NCL	CBX1
NCL	CDKN2A
NCL	H2AFX
NCL	CSNK2A1
NCL	RNF2
NCL	DAXX
NCL	TAT
NCL	XRCC5
NCL	MYB
NCL	SP1
NCL	TOP1
NCL	EZH2
NCL	ESR1
NCL	UBTF
NCL	HIST3H3
NCL	LMNA
NCL	EED
NCL	BMI1
NCL	CBX5
NCL	RELA
NCL	H3F3A
NCL	NR3C1
NCL	RB1
NCL	RPA3
NCL	TOP2B
NCL	POLR2A
NCL	RAN
NCL	NONO
NCL	CDK1
NCL	CPSF2
NCL	ACTB
SMC1A	CCNB1
SMC1A	MGMT
SMC1A	CEBPA
SMC1A	UBE2I
SMC1A	CDK1
SMC1A	HDAC5
SMC1A	SNW1
SMC1A	BRD4
SMC1A	RNF2
SMC1A	H2AFX
SMC1A	MECOM
SMC1A	CDK2
SMC1A	LMNA
SMC1A	RPA3
SMC1A	RPA1
SMC1A	AURKB
SMC1A	NOTCH1
HIST1H3A	RFC1
HIST1H3A	RAD50
HIST1H3A	TP53BP1
HIST1H3A	RELA
HIST1H3A	MRE11
HIST1H3A	BRD4
HIST1H3A	BMI1
HIST1H3A	UHRF2
HIST1H3A	RNF2
HIST1H3A	CBX5
HIST1H3A	SIRT1
HIST1H3A	DNMT3A
HIST1H3A	CBX1
HIST1H3A	DAXX
HIST1H3A	LMNA
HIST1H3A	CHAF1A
HIST1H3A	AURKB
BAZ1A	H2AFX
BAZ1A	SUMO2
BAZ1A	CEBPB
BAZ1A	SMARCA2
BAZ1A	BMI1
BAZ1A	XRCC5
BAZ1A	HIST1H3A
BAZ1A	HIST1H4A
BAZ1A	MBD2
BAZ1A	HDAC2
BAZ1A	MTA1
BAZ1A	MBD3
BAZ1A	HDAC1
BAZ1A	SMC3
BAZ1A	NCOR1
BAZ1A	MTA2
BAZ1A	SMC1A
BAZ1A	RBBP7
PKM	SUMO1
PKM	SUZ12
PKM	CDK2
PKM	RELA
PKM	HIST1H3A
PKM	HDAC6
PKM	NPM1
PKM	PRKCA
HDAC6	ERBB4
HDAC6	CHEK1
HDAC6	CCNB1
HDAC6	HIST4H4
ING1	LMNA
ING1	SIRT1
PRKAA1	NOTCH1
PRKAA1	TP53
LBR	LMNA
LBR	CDK1
EHMT2	UHRF2
EHMT2	DNMT3A
EHMT2	DNMT1
EHMT2	RNF2
EHMT2	MECOM
EHMT2	PML
EHMT2	CBX5
EHMT2	UHRF1
EHMT2	CEBPB
EHMT2	SMARCAD1
EHMT2	CBX1
EHMT2	PCNA
RBBP7	CBX5
RBBP7	SMARCA1
RBBP7	SUMO2
RBBP7	BAP1
IDH1	CDK2
HIST4H4	CBX5
HIST4H4	BRD4
HIST4H4	BRD2
HIST4H4	BRCA1
HIST4H4	GADD45A
HIST4H4	UBE2I
HIST4H4	SAP30
HIST4H4	TP53BP1
HIST4H4	NPM1
HIST4H4	NONO
HIST4H4	NCOA3
HIST4H4	KAT2B
HIST4H4	ING1
HIST4H4	SMARCA5
HIST4H4	RBBP4
HIST4H4	POLR2A
HIST4H4	PARP1
HIST4H4	HDAC9
HIST4H4	HDAC1
HIST4H4	H3F3A
HIST4H4	H2AFX
HIST4H4	EP300
HIST4H4	DEK
HIST4H4	DAXX
HIST4H4	CREBBP
HIST4H4	HIST1H3A
TP53	TOP2B
TP53	NCL
TP53	PRKDC
TP53	RFC1
TP53	LMNA
TP53	UBE2I
TP53	E2F1
TP53	AURKA
TP53	HIF1A
TP53	RAD50
TP53	HMGA1
TP53	BMI1
TP53	NR3C1
TP53	TOP2A
TP53	PARP1
TP53	XRCC6
TP53	CSNK2A1
TP53	RNF2
TP53	HMGB1
TP53	PRKCA
TP53	PML
TP53	CDKN2A
TP53	WRN
TP53	MDC1
TP53	SMAD3
TP53	UHRF2
TP53	ERBB4
TP53	TOP1
TP53	CDK1
TP53	CHEK1
TP53	TP53BP1
TP53	MRE11
TP53	CCNA2
TP53	SUMO1
TP53	APEX1
HMGB1	DNMT1
HMGB1	PRKDC
HMGB1	CTCF
HMGB1	MDM2
HMGB1	CEBPB
HMGB1	TAF1
HMGB1	HMGA1
HMGB1	CDK2
HMGB1	SMARCD1
HMGB1	PARP1
HMGB1	PRKCA
HMGB1	RELA
HMGB1	SUPT16H
HMGB1	SMARCA4
HMGB1	AR
HMGB1	H3F3A
HMGB1	TBP
HMGB1	SMARCE1
HMGB1	SMARCA2
HMGB1	NR3C1
H3F3A	RNF2
H3F3A	BMI1
H3F3A	TOP1
H3F3A	RELA
H3F3A	DAXX
H3F3A	NONO
H3F3A	SMARCA1
SMARCA5	H2AFX
SMARCA5	MSH2
SMARCA5	NOTCH1
SMARCA5	BAZ1A
SMARCA5	CDK2
SMARCA5	LMNA
SMARCA5	BMI1
SMARCA5	XRCC5
SMARCA5	RPA3
SMARCA5	SMARCA1
SMARCA5	NPM1
TP63	SUMO1
TP63	CEBPB
TP63	SMAD3
TP63	UBE2I
TP63	PML
TP63	RELA
TP63	CDKN2A
MSH2	WRN
MSH2	HMGB1
MSH2	LEF1
MSH2	HDAC6
MSH2	SMARCAD1
MSH2	TP53
MSH2	MSH6
MSH2	RFC1
MSH2	MYC
MSH2	MECOM
MSH2	SUPT16H
MSH2	BRCA1
MSH2	RPA3
MSH2	NBN
MSH2	RAD51
MSH2	PCNA
MSH2	SMC1A
MSH2	TAF9
NPM1	AURKA
NPM1	TAT
NPM1	TP53
NPM1	NCL
NPM1	RAN
NPM1	HIST1H3A
NPM1	RARA
NPM1	SUMO1
NPM1	SUPT16H
NPM1	HIST3H3
NPM1	SUMO2
NPM1	HIST1H4A
NPM1	RPA3
NPM1	MDM2
NPM1	PARP1
NPM1	SMARCA4
NPM1	CTCF
NPM1	HDAC1
NPM1	RBBP7
NPM1	HMGA1
NPM1	SIRT1
NPM1	CDKN2A
NPM1	TOP1
NPM1	RB1
NPM1	RELA
NPM1	HDAC2
NPM1	GADD45A
NPM1	YWHAE
NPM1	H2AFX
NPM1	TOP2A
NPM1	TOP2B
NPM1	PRKCA
NPM1	ATR
NPM1	BRCA1
NPM1	CDK1
NPM1	ACTB
CTCF	NCL
CTCF	TOP2A
CTCF	LMNA
CTCF	PARP1
CTCF	TOP2B
CTCF	BMI1
CTCF	SUZ12
CTCF	YY1
CBX5	TRIM28
CBX5	LBR
CBX5	CHAF1A
CBX5	SUMO1
CBX5	XRCC6
CBX5	HDAC1
CBX5	H3F3A
CBX5	HDAC9
CBX5	ACTB
CBX5	ATRX
PPARG	HDAC3
PPARG	UBE2I
PPARG	RBBP5
PPARG	RB1
PPARG	CEBPB
PPARG	WDR5
PPARG	E2F1
PPARG	CREBBP
PPARG	CDK8
PPARG	SIRT1
PPARG	RARA
PPARG	HMGA1
PPARG	JUN
PPARG	NCOA3
PPARG	ACTB
PPARG	PRKAA1
PPARG	NCOR2
PPARG	SUMO1
BRCA2	H2AFX
BRCA2	RPA3
BRCA2	CDK2
BRCA2	AURKB
BRCA2	CCNA2
BRCA2	CDK1
RAD51	AICDA
RAD51	PML
RAD51	UHRF2
RAD51	SUMO2
RAD51	CHEK1
RAD51	RPA3
RAD51	RPA2
FOS	MECOM
FOS	UBE2I
FOS	E2F1
FOS	CEBPA
FOS	LMNA
FOS	SIRT1
FOS	NR3C1
FOS	PML
NBN	E2F1
NBN	BMI1
NBN	WRN
NBN	MDM2
NBN	NCL
NBN	BAP1
NBN	SIRT1
NBN	XRCC5
NBN	SNW1
NBN	RFC1
NBN	RPA1
NBN	PRKDC
NBN	KAT5
NBN	SUMO2
NBN	RPA3
MTA1	RNF2
MTA1	HIF1A
MTA1	SUZ12
MTA1	SIRT1
MTA1	JUN
MTA1	CDKN2A
MTA1	MDM2
MTA1	UBE2I
MTA1	CBX1
RBBP4	TOP2A
RBBP4	MECOM
RBBP4	RNF2
RBBP4	SUMO2
RBBP4	NOTCH1
RBBP4	CCNB1
RBBP4	SMARCA1
RBBP4	NPM1
RBBP4	CBX5
RBBP4	BAZ1A
RBBP4	NCOR2
AR	NR3C1
AR	NCOA3
AR	E2F1
AR	RELA
AR	RNF2
AR	XRCC6
AR	CDK1
AR	SIRT1
AR	JUN
AR	HIF1A
AR	BMI1
AR	BRD4
AR	PRKCA
AURKB	EP300
AURKB	CCNB1
AURKB	UBE2I
AURKB	SMARCC1
AURKB	PKM
AURKB	H3F3A
AURKB	SMC3
AURKB	BUB1
AURKB	TP53
AURKB	NPM1
AURKB	CDK1
AURKB	CBX5
AURKB	HIST3H3
AURKB	HDAC5
AURKB	KAT5
SMARCA4	CEBPA
SMARCA4	BMI1
SMARCA4	BRD4
SMARCA4	CDKN2A
SMARCA4	PPARG
SMARCA4	RNF2
SMARCA4	SMARCA1
SMARCA4	NOTCH1
SMARCA4	CBX5
SMARCA4	NR3C1
SMARCA4	NCOA3
SMARCA4	NCOR2
SMARCA4	TOP2B
SMARCA4	CEBPB
CHD3	CSNK2A1
CHD3	BMI1
CHD3	SIRT1
CHD3	TRIM28
CHD3	JUN
CHD3	SNW1
CHD3	GADD45A
CHD3	SUMO1
CHD3	RNF2
CHD3	BAZ1A
MDM2	SMC3
MDM2	UBTF
MDM2	EZH2
MDM2	SP1
MDM2	SIRT1
MDM2	HDAC1
MDM2	JUN
MDM2	EED
MDM2	HIST3H3
MDM2	UBE2I
MDM2	ATM
MDM2	KAT2B
MDM2	RAD50
MDM2	NCL
MDM2	TOP1
[truncated: 2,141 more rows]
