# Supplementary material for: Network and Evolutionary Analysis of Human Epigenetic Regulators to Unravel Disease Associations
Source: Genes (Basel). 2020 Dec 4;11(12):1457. doi: 10.3390/genes11121457 (PMC7761991; doi:10.3390/genes11121457)
Supplement: Supplementary file 1 [file genes-11-01457-s001.zip › Supplementary files/Table S7b.tsv]

# ---------------------------------------------------------------------------
#
# This file contains the developmental disease ER network (DDEN) data used in:
#
# Network and evolutionary analysis of human epigenetic regulators to unravel disease associations
#
# by Shinji Ohsawa , Toshiaki Umemura , Tomoyoshi Terada , and Yoshinori Muto
#
#
# FILE FORMAT: 2 tab-separated columns
#
# Each line in the table correponds to one interaction.
# Columns 1 and 2 give the gene IDs of the two interacting proteins.
#
# ---------------------------------------------------------------------------
# Gene_ID_1	Gene_ID_2
CHD4	TAF1D
CHD4	TAF1A
CHD4	MTA3
CHD4	KDM1A
CHD4	HIST1H3A
CHD4	SIN3A
CHD4	UBTF
CHD4	TAF1B
CHD4	SMARCE1
CHD4	MBD3
CHD4	TBP
CHD4	HIST3H3
CHD4	TTF1
CHD4	TAT
CHD4	SMARCA4
CHD4	EHMT2
CHD4	SAP30
CHD4	TAF1C
CHD4	MBD2
CHD4	PHF21A
CHD4	SIN3B
CHD4	RBBP4
CHD4	RCOR1
CHD4	SMARCC2
CHD4	SMARCD2
CHD4	SMARCB1
CHD4	SMARCC1
CHD4	TAF9
CHD4	ARID1A
CHD4	ACTB
CHD4	ACTL6A
CHD4	EP300
CHD4	DPF2
CHD4	H3F3A
TAF1B	ESR1
TAF1B	ERCC2
TAF1B	CDK7
TAF1B	BRCA1
TAF1B	MTA3
TAF1B	GTF2H4
TAF1B	HIST1H3A
TAF1B	RBBP7
PRDM5	NSD2
PRDM5	EHMT2
GNAS	ACTB
ZMYND11	EZH2
ZMYND11	SAP18
MNAT1	TAF1A
MNAT1	TAF4B
MNAT1	POLR2L
MNAT1	UBTF
MNAT1	POLR1B
MNAT1	CBX3
MNAT1	POLR2J
MNAT1	POLR2D
MNAT1	DDB2
MNAT1	GTF2A2
MNAT1	GTF2E1
MNAT1	TAF13
MNAT1	GTF2A1
MNAT1	TAF12
MNAT1	POLR2H
MNAT1	TAF11
MNAT1	TAF10
MNAT1	TBP
MNAT1	POLR2E
MNAT1	TAF4
MNAT1	TAF9
MNAT1	TAF1C
MNAT1	GTF2F1
MNAT1	HIST1H3A
MNAT1	TTF1
MNAT1	POLR2C
MNAT1	POLR2K
MNAT1	HIST1H4A
MNAT1	SP1
MNAT1	TP53
MNAT1	GTF2F2
MNAT1	POLR2G
MNAT1	TAF1B
MNAT1	GTF2B
MNAT1	POLR2A
MNAT1	RB1
MNAT1	H3F3A
MNAT1	POLR2B
MNAT1	TAF1
MNAT1	TAF6
MNAT1	POLR2I
MNAT1	TAF1D
MNAT1	SUPT16H
MNAT1	CCNH
MNAT1	TAF5
MNAT1	TAT
MNAT1	POLR2F
HCFC1	RBBP7
HCFC1	SP1
HCFC1	PHF8
HCFC1	SAP30
HCFC1	ASH2L
HCFC1	POLR2J
HCFC1	EED
HCFC1	RBBP5
HCFC1	TAF9
HCFC1	KMT2A
CDK8	MYC
CDK8	TAT
CDK8	BUB1
CDK8	SMARCB1
CDK8	SMARCA4
CDK8	KAT2B
CDK8	ERCC3
CDK8	TAF1
CDK8	TP53
CDK8	NIPBL
CDK8	SMC3
CDK8	CCNH
CDK8	SUPT16H
CDK8	SMARCE1
CDK8	TAF4
CDK8	TBP
CDK8	GTF2H1
CDK8	GTF2H3
CDK8	GTF2B
CDK8	GTF2E1
CDK8	SMARCD2
CDK8	SMARCD3
CDK8	SMARCC1
CDK8	SMARCD1
CDK8	ACTL6A
CDK8	EP300
CDK8	BRD2
SMC1A	HIST3H3
SMC1A	POLR2L
SMC1A	POLR2G
SMC1A	HIST1H3A
SMC1A	POLR2E
SMC1A	POLR2F
SMC1A	POLR2A
SMC1A	SMARCA5
SMC1A	CDK8
SMC1A	POLR2I
SMC1A	GTF2F1
SMC1A	HIST1H4A
SMC1A	BUB1
SMC1A	POLR2C
SMC1A	MYC
SMC1A	POLR2B
SMC1A	NIPBL
SMC1A	EP300
SMC1A	POLR2H
SMC1A	POLR2J
SMC1A	GTF2F2
SMC1A	SAP30
SMC1A	CPSF2
SMC1A	EHMT2
SMC1A	POLR2K
SMC1A	POLR2D
SMC1A	GNAS
SMC1A	MTA2
SMC1A	ESR1
SMC1A	EED
SMC1A	MBD2
SMC1A	MTA1
GTF2A2	TAF12
GTF2A2	POLR2F
GTF2A2	CDK7
GTF2A2	TBP
GTF2A2	TAF6
GTF2A2	POLR2J
GTF2A2	GTF2B
GTF2A2	TAF9
GTF2A2	GTF2E1
GTF2A2	TAT
GTF2A2	TAF5
GTF2A2	ERCC2
GTF2A2	GTF2E2
GTF2A2	POLR2D
GTF2A2	POLR2L
GTF2A2	POLR2H
GTF2A2	GTF2F2
GTF2A2	GTF2H4
MED21	ESR1
MED21	GTF2E1
MED21	POLR2A
MED21	GTF2H4
MED21	BRCA1
MED21	POLR2D
MED21	POLR2J
MED21	POLR2I
MED21	CCNC
MED21	ZMPSTE24
MED21	CDK8
GTF2H2	TAF1B
GTF2H2	TAF1A
GTF2H2	HIST1H3A
GTF2H2	TBP
GTF2H2	POLR2F
GTF2H2	AR
GTF2H2	GTF2H4
GTF2H2	TAF11
GTF2H2	POLR2D
GTF2H2	ERCC3
GTF2H2	H3F3A
GTF2H2	TAF1D
GTF2H2	SUPT16H
GTF2H2	TAF12
GTF2H2	GTF2A2
GTF2H2	POLR2K
GTF2H2	POLR2B
GTF2H2	POLR2H
GTF2H2	TAF4
GTF2H2	TAF6
GTF2H2	POLR2I
GTF2H2	POLR2C
GTF2H2	TAT
GTF2H2	UBTF
GTF2H2	GTF2E1
GTF2H2	POLR1B
GTF2H2	POLR2J
GTF2H2	GTF2H1
GTF2H2	CCNH
GTF2H2	BRCA1
GTF2H2	POLR2E
GTF2H2	MNAT1
GTF2H2	MED21
GTF2H2	GTF2H3
GTF2H2	GTF2A1
GTF2H2	TAF1C
GTF2H2	POLR2L
HIST1H3A	SMARCD1
HIST1H3A	GTF2H4
HIST1H3A	UBTF
HIST1H3A	RAN
HIST1H3A	KMT2A
HIST1H3A	SMARCE1
HIST1H3A	ZMYND11
HIST1H3A	GATAD2B
HIST1H3A	NSD2
HIST1H3A	VRK1
HIST1H3A	CDK7
HIST1H3A	TBP
HIST1H3A	KDM1A
HIST1H3A	RBBP7
HIST1H3A	RPS6KA3
HIST1H3A	SMC3
HIST1H3A	TAF1A
HIST1H3A	ERCC2
HIST1H3A	HIST1H4A
HIST1H3A	SUPT16H
HDAC6	KDM1A
HDAC6	ZBTB16
HDAC6	HIST1H3A
HDAC6	EP300
HDAC6	BCOR
HDAC6	HIST1H4A
DDB2	GTF2H1
DDB2	ERCC3
DDB2	ERCC2
DDB2	CDK7
DDB2	CCNH
DDB2	CUL4B
DDB2	AR
DDB2	GTF2H2
DDB2	GTF2H4
DDB2	TP53
DDB2	EZH2
ING1	SMARCC2
ING1	ESR1
ING1	SAP30
ING1	SMARCD1
ING1	SMARCA4
ING1	SMARCB1
ING1	SMARCC1
ING1	ACTL6A
ING1	ARID1A
ING1	ATRX
ING1	HIST3H3
ING1	SIN3B
MTA3	MTA1
MTA3	RBBP4
MTA3	MTA2
MTA3	TAF1A
GTF2B	POLR2B
GTF2B	GTF2F1
GTF2B	POLR2C
GTF2B	POLR2J
GTF2B	TAF6
GTF2B	ERCC2
GTF2B	GTF2A1
GTF2B	GTF2E1
GTF2B	SP1
GTF2B	POLR2D
GTF2B	TAF12
GTF2B	GTF2H4
GTF2B	CDK7
GTF2B	POLR2L
GTF2B	TAT
GTF2B	TBP
GTF2B	POLR2E
GTF2B	CREBBP
GTF2B	MED21
GTF2B	EP300
GTF2B	GTF2F2
GTF2B	POLR2I
GTF2B	POLR2A
GTF2B	GTF2E2
GTF2B	TAF1
GTF2B	TAF10
GTF2B	TAF11
GTF2B	TAF13
GTF2B	TAF4
GTF2B	TAF5
GTF2B	TAF9
GTF2B	VDR
GTF2B	POLR2G
GTF2B	POLR2H
GTF2B	POLR2K
GTF2B	SMARCA2
GTF2B	SMARCA4
GTF2B	SMARCB1
GTF2B	SMARCC1
GTF2B	SMARCC2
GTF2B	SMARCD1
GTF2B	SMARCD2
GTF2B	SMARCD3
GTF2B	BRCA1
GTF2B	CCNC
GTF2B	GTF2H1
GTF2B	GTF2H2
GTF2B	GTF2H3
GTF2B	KAT2B
GTF2B	MECP2
GTF2B	MYC
GTF2B	POLR2F
LBR	EED
LBR	HIST1H3A
LBR	TAT
EHMT2	H3F3A
EHMT2	UBTF
EHMT2	KAT2B
EHMT2	TAF1A
EHMT2	EZH2
EHMT2	TAF1B
EHMT2	ESR1
EHMT2	MTA1
EHMT2	TBP
EHMT2	CDK8
EHMT2	RERE
EHMT2	RBBP7
EHMT2	TAT
EHMT2	MBD3
EHMT2	EED
EHMT2	KDM5C
EHMT2	TAF1D
EHMT2	DNMT3B
EHMT2	TP53
EHMT2	HIST1H3A
EHMT2	TAF1C
EHMT2	KDM1A
EHMT2	MTA3
EHMT2	HIST3H3
EHMT2	RCOR1
EHMT2	CTBP1
EHMT2	MTA2
RBBP7	TBP
RBBP7	UBTF
RBBP7	MTA3
RBBP7	SAP30
RBBP7	CUL4B
RBBP7	TAF6
RBBP7	TAF1A
RBBP7	SALL1
RBBP7	BRCA1
RBBP7	CHD4
RBBP7	RBBP4
RBBP7	MTA2
RBBP7	SMARCA5
RBBP7	EZH2
RBBP7	EED
RBBP7	ING1
RBBP7	HDAC1
RBBP7	HDAC2
RBBP7	SIN3B
RBBP7	MBD2
RBBP7	CHD3
RBBP7	MBD3
RBBP7	SMARCC2
RBBP7	SMARCC1
RBBP7	SMC1A
RBBP7	SMARCD1
RBBP7	SMC3
RBBP7	TAF1
RBBP7	SYMPK
RBBP7	TAF9
RBBP7	TAF12
RBBP7	HIST3H3
RBBP7	MTA1
RBBP7	SMARCA2
RBBP7	SMARCB1
RBBP7	SMARCA4
RBBP7	ARID1A
RBBP7	ACTL6A
RBBP7	ASH2L
RBBP7	EFTUD2
RBBP7	HDAC3
IDH1	RBBP7
SAP30	ASH2L
SAP30	MBD2
SAP30	EFTUD2
KAT6A	ESR1
KAT6A	HIST1H3A
KAT6A	HIST3H3
KAT6A	KMT2A
TP53	TAF1B
TP53	EP300
TP53	HDAC1
TP53	MED21
TP53	CREBBP
TP53	HDAC3
TP53	TAF9
TP53	BRCA1
TP53	AR
TP53	ERCC3
TP53	RAD51
TP53	MTA1
TP53	CCNH
TP53	MTA2
TP53	SMARCD2
TP53	YWHAE
TP53	ZBTB16
TP53	CUL4B
TP53	CHD3
TP53	CDK5
TP53	RB1
TP53	ZMYND11
TP53	KDM1A
TP53	SMARCB1
TP53	TAF1C
TP53	SMARCA4
TP53	TAF1
TP53	TAF1A
TP53	MYC
TP53	ESR1
TP53	GTF2H1
TP53	SP1
TP53	TAT
TP53	ING1
TP53	KAT6A
TP53	VRK1
TP53	ATR
TP53	UBE2A
TP53	HDAC2
TP53	TBP
TP53	HUWE1
TP53	SMARCD1
TP53	RBBP7
TP53	GTF2H4
TP53	ERCC6
TP53	VDR
H3F3A	POLR2H
H3F3A	ZMYND11
H3F3A	TAF1B
H3F3A	EED
H3F3A	TBP
H3F3A	KAT2B
H3F3A	TAF1C
H3F3A	POLR1B
H3F3A	GTF2H4
H3F3A	RBBP7
H3F3A	UBTF
H3F3A	ESR1
H3F3A	HIRA
H3F3A	ERCC2
H3F3A	CDK7
H3F3A	TAT
H3F3A	KDM1A
H3F3A	POLR2K
H3F3A	TAF1D
H3F3A	TAF1A
H3F3A	PHF21A
H3F3A	POLR2A
H3F3A	MTA2
H3F3A	HDAC2
SMARCA5	BAZ1B
SMARCA5	UBTF
SMARCA5	HIST1H3A
SMARCA5	TAT
SMARCA5	H3F3A
SMARCA5	TP53
SMARCA5	SMC3
SMARCA5	MBD3
SMARCA5	POLR1B
SMARCA5	DNMT3B
SMARCA5	EED
SMARCA5	EFTUD2
SMARCA5	MTA1
SMARCA5	MBD2
SMARCA5	MTA2
SMARCA5	SAP30
SMARCA5	SAP18
TP63	BRCA1
TP63	SMARCD2
TP63	CCNC
TP63	KAT2B
TP63	TP53
CUL4B	SAP30
CTCF	SIN3A
CTCF	POLR2A
CTCF	SMC3
CTCF	KANSL1
CTCF	EED
CTCF	CHD7
CTCF	SMC1A
SETBP1	KAT6B
BRCA2	HIST1H4A
BRCA2	HIST3H3
BRCA2	TP53
BRCA2	RAD51
BRCA2	BRCA1
BRCA2	SP1
BRCA2	SMC3
RAD51	ACTB
RAD51	ESR1
RAD51	MSH6
RAD51	HIST3H3
RAD51	SP1
RAD51	HIST1H4A
RAD51	ATRX
RAD51	TAT
FOS	SMARCC1
FOS	KAT2B
FOS	ESR1
FOS	HNF1A
FOS	TAF1
FOS	GTF2F1
FOS	CTNNB1
FOS	GTF2E2
FOS	SMARCE1
FOS	RPS6KA3
FOS	POLR2E
FOS	KANSL1
NBN	HIST1H3A
NBN	UBE2A
NBN	POLR1B
NBN	EP300
NBN	HIST3H3
NBN	ATRX
NBN	TP53
NBN	BRCA1
NBN	HIST1H4A
NBN	VRK1
ERCC3	GTF2A1
ERCC3	POLR2B
ERCC3	GTF2B
ERCC3	TAF1C
ERCC3	HIST1H4A
ERCC3	TAF1A
ERCC3	SUPT16H
ERCC3	TAF11
ERCC3	GTF2F2
ERCC3	TAF12
ERCC3	HIST1H3A
ERCC3	POLR2F
ERCC3	POLR1B
ERCC3	UBTF
ERCC3	POLR2C
ERCC3	TBP
ERCC3	TAF1
ERCC3	TAF4B
ERCC3	TAF1D
ERCC3	POLR2K
ERCC3	TAF1B
ERCC3	TAF4
ERCC3	POLR2D
ERCC3	TAF6
ERCC3	POLR2I
ERCC3	POLR2J
ERCC3	GTF2A2
ERCC3	TAF5
ERCC3	POLR2L
ERCC3	GTF2F1
ERCC3	SMARCB1
ERCC3	POLR2H
ERCC3	POLR2G
ERCC3	H3F3A
ERCC3	MNAT1
ERCC3	CCNH
ERCC3	POLR2A
ERCC3	BRCA1
ERCC3	SMARCA4
ERCC3	SMARCA2
ERCC3	KAT2B
ERCC3	MED21
GTF2H1	GTF2A1
GTF2H1	POLR2F
GTF2H1	POLR2L
GTF2H1	ERCC3
GTF2H1	GTF2A2
GTF2H1	POLR2I
GTF2H1	TAF6
GTF2H1	TBP
GTF2H1	GTF2E1
GTF2H1	GTF2H4
GTF2H1	POLR2J
GTF2H1	SUPT16H
GTF2H1	POLR2H
GTF2H1	POLR2D
GTF2H1	POLR2K
GTF2H1	POLR2B
GTF2H1	TAF1B
GTF2H1	H3F3A
GTF2H1	TAF1D
GTF2H1	TAF1A
GTF2H1	RB1
GTF2H1	HIST1H3A
GTF2H1	POLR1B
GTF2H1	TAF4
GTF2H1	TAF12
GTF2H1	TAF11
GTF2H1	TAT
GTF2H1	SMARCD3
GTF2H1	UBTF
GTF2H1	TAF1C
GTF2H1	MED21
GTF2H1	MNAT1
GTF2H1	POLR2C
GTF2H1	CCNC
GTF2H1	CCNH
GTF2H1	SMARCC1
GTF2H1	SMARCC2
GTF2H1	SMARCD1
GTF2H1	SMARCD2
GTF2H1	POLR2E
GTF2H1	SMARCA2
GTF2H1	SMARCA4
GTF2H1	SMARCB1
GTF2H1	BRCA1
MTA1	CCNH
MTA1	TAT
MTA1	MBD3
MTA1	MNAT1
MTA1	HIST3H3
MTA1	UBTF
MTA1	EED
MTA1	MBD2
MTA1	TAF1A
MTA1	HIST2H3A
MTA1	CHD7
MTA1	DNMT3B
MTA1	CHD4
MTA1	GATAD2B
MTA1	MTA2
MTA1	EP300
MTA1	SMC3
MTA1	TBP
MTA1	RBBP4
MTA1	TAF1B
RBBP4	ESR1
RBBP4	SMARCA5
RBBP4	TAF6
RBBP4	HCFC1
RBBP4	HIST1H4A
RBBP4	SMARCB1
RBBP4	TBP
RBBP4	EHMT2
RBBP4	NCOR1
RBBP4	SMARCA4
RBBP4	UBTF
RBBP4	TAF1B
RBBP4	CDC6
RBBP4	MBD3
RBBP4	TAF1C
RBBP4	H3F3A
RBBP4	TAF1D
RBBP4	HDAC4
RBBP4	TP53
RBBP4	EED
RBBP4	TAT
RBBP4	ING1
RBBP4	SAP30
RBBP4	MBD2
RBBP4	TAF1A
RBBP4	TTF1
RBBP4	HIST1H3A
RBBP4	HUWE1
RBBP4	HIST3H3
RBBP4	SMARCA2
RBBP4	SMC3
RBBP4	SMARCE1
RBBP4	SMC1A
RBBP4	TAF12
RBBP4	TAF9
RBBP4	SYMPK
RBBP4	TAF1
RBBP4	RBBP5
RBBP4	SMARCC1
RBBP4	SMARCD2
RBBP4	SMARCD3
RBBP4	SMARCC2
RBBP4	SMARCD1
RBBP4	ASH2L
RBBP4	ACTL6A
RBBP4	ARID1A
RBBP4	DPF2
RBBP4	EFTUD2
RBBP4	HIRA
RBBP4	ACTB
HIRA	HIST1H3A
HIRA	RB1
HIRA	TP53
HIRA	POLR2A
AR	SMARCC1
AR	CCNH
AR	SMARCB1
AR	SMARCD1
AR	BRCA1
AR	TBP
AR	TAF1
AR	NSD2
AR	SMARCE1
AR	ERCC3
AR	KMT2A
AR	KDM6A
AR	KAT2B
AR	ZBTB16
AR	RB1
AR	CUL4B
AR	EP300
AR	GTF2F2
AR	GTF2H1
AR	SMARCA2
AR	HDAC3
AR	HDAC4
SALL1	BCOR
SETD2	POLR2A
SETD2	HIST1H3A
SETD2	TP53
SETD2	HIST3H3
GTF2H3	GTF2H1
GTF2H3	POLR2L
GTF2H3	TAF1D
GTF2H3	TAF1
GTF2H3	HIST1H3A
GTF2H3	UBTF
GTF2H3	TAF5
GTF2H3	POLR2A
GTF2H3	TAF4B
GTF2H3	POLR2B
GTF2H3	TAF1B
GTF2H3	GTF2E1
GTF2H3	POLR1B
GTF2H3	TAF11
GTF2H3	TAF4
GTF2H3	POLR2K
GTF2H3	GTF2H4
GTF2H3	AR
GTF2H3	POLR2H
GTF2H3	TBP
GTF2H3	TAF6
GTF2H3	POLR2I
GTF2H3	SUPT16H
GTF2H3	TAF12
GTF2H3	CCNH
GTF2H3	H3F3A
GTF2H3	POLR2G
GTF2H3	POLR2J
GTF2H3	DDB2
GTF2H3	POLR2F
GTF2H3	TAF1A
GTF2H3	POLR2C
GTF2H3	GTF2A2
GTF2H3	POLR2D
GTF2H3	TAT
GTF2H3	HIST1H4A
GTF2H3	TAF1C
GTF2H3	TTF1
GTF2H3	TAF9
GTF2H3	ERCC3
GTF2H3	GTF2A1
GTF2H3	KAT2B
GTF2H3	CCNC
GTF2H3	BRCA1
GTF2H3	SMARCA2
GTF2H3	POLR2E
GTF2H3	MNAT1
GTF2H3	MED21
GTF2H3	SMARCB1
GTF2H3	SMARCA4
CDK5	TAT
CDK5	RB1
CDK5	MYOD1
CDK5	MYC
CDK5	CDK7
CDK5	CTNNB1
CDK5	ESR1
CDK5	BRCA1
CDK5	ATM
SMARCA4	MBD3
SMARCA4	SMARCB1
SMARCA4	BRCA1
SMARCA4	ARID1B
SMARCA4	SMARCD2
SMARCA4	SMARCE1
SMARCA4	SMC3
SMARCA4	SMARCC1
SMARCA4	H3F3A
SMARCA4	HIST1H3A
SMARCA4	ADNP
SMARCA4	EED
SMARCA4	HIST3H3
SMARCA4	TAT
SMARCA4	SMARCD1
SMARCA4	ACTB
SMARCA4	ACTL6A
SMARCA4	SMARCD3
SMARCA4	ZMYND11
SMARCA4	AR
SMARCA4	SMARCC2
SMARCA4	SAP30
SMARCA4	TAF9
SMARCA4	TBP
SMARCA4	VDR
SMARCA4	ARID1A
SMARCA4	BAZ1B
SMARCA4	HDAC3
SMARCA4	CCNC
SMARCA4	KAT2B
SMARCA4	MBD2
SMARCA4	MED21
SMARCA4	MTA2
CHD3	TAF1C
CHD3	SMARCC2
CHD3	CTBP1
CHD3	HIST1H3A
CHD3	TAF6
CHD3	TBP
CHD3	SP1
CHD3	MTA2
CHD3	MTA3
CHD3	GATAD2B
CHD3	RBBP4
CHD3	EHMT2
CHD3	RAD51
CHD3	MBD3
CHD3	SMARCA5
CHD3	SIN3A
CHD3	SMARCA2
CHD3	HDAC3
CHD3	UBTF
CHD3	TAF1A
CHD3	MTA1
CHD3	CHD4
CHD3	KDM1A
CHD3	TAF1D
CHD3	TAF1B
CHD3	MBD2
CHD3	SMARCB1
CHD3	SMC1A
CHD3	SMARCC1
CHD3	SYMPK
CHD3	SMC3
CHD3	TAF12
CHD3	TAF1
CHD3	TAF9
CHD3	WDR5
CHD3	CPSF2
CHD3	EFTUD2
CHD3	PHF21A
CHD3	KMT2A
CHD3	RAN
CHD3	RCOR1
CHD3	RBBP5
CHD3	SIN3B
CHD3	SAP30
KANSL1	HIST1H4A
KANSL1	KDM1A
KANSL1	TP53
KANSL1	HCFC1
HNF1A	CTNNB1
HNF1A	CREBBP
HNF1A	YWHAE
ATRX	SMC3
ATRX	HIST1H3A
ATRX	UBTF
ATRX	SUPT16H
ATRX	H3F3A
ATRX	TP53
ATRX	SMC1A
ATR	BRCA1
ATR	HIST3H3
ATR	SMC3
ATR	MSH6
ATR	CHD4
ATR	CDC6
ATR	NBN
ATR	MTA1
ATR	MTA2
ATR	SMC1A
ATR	SP1
ATR	BRCA2
DNMT3B	SIN3A
DNMT3B	POLR2A
DNMT3B	MTA2
DNMT3B	RBBP7
DNMT3B	CHD4
DNMT3B	POLR2C
DNMT3B	RBBP4
DNMT3B	POLR2H
MBD2	TAT
MBD2	UBTF
MBD2	MTA3
MBD2	TBP
MBD2	POLR2A
MBD2	ESR1
MBD2	SMC3
MBD2	KDM5C
ARID1A	TAT
ARID1A	ACTL6A
ARID1A	EED
ARID1A	ADNP
ARID1A	CHD7
ARID1A	ESR1
ARID1A	MTA2
ARID1A	SAP30
ARID1A	BAZ1B
ARID1A	MBD2
ARID1A	AR
ARID1A	TP53
ACTL6A	HIST1H3A
ACTL6A	TP53
ACTL6A	HIST1H4A
ACTL6A	MTA2
ACTL6A	MED21
ACTL6A	SAP30
ACTL6A	BAZ1B
ACTL6A	MBD2
ACTL6A	CCNC
ACTL6A	TAT
UBTF	MTA3
UBTF	TAF1A
UBTF	GTF2H4
UBTF	ERCC2
UBTF	TAF1B
UBTF	TAF1
UBTF	TAF1C
SMARCD3	SIN3B
SMARCD3	SP1
SMARCD3	CPSF2
SMARCD3	POLR2D
SMARCD3	ARID1A
SMARCD3	CCNC
SMARCD3	MED21
SMARCD3	TBP
SMARCD3	ACTL6A
PHF21A	RCOR1
PHF21A	BRCA2
PHF21A	RBBP7
PHF21A	RBBP4
PHF21A	MTA2
PHF21A	MTA1
HDAC4	CDK5
HDAC4	CTNNB1
HDAC4	SMARCB1
HDAC4	HIST1H4A
HDAC4	ATRX
HDAC4	BCOR
RCOR1	HIST1H3A
RCOR1	HDAC2
RCOR1	SMARCA4
RCOR1	HIST3H3
RCOR1	HDAC3
RCOR1	AR
RCOR1	SMARCE1
RCOR1	MTA3
RCOR1	SIN3A
RCOR1	SIN3B
RCOR1	RBBP4
RCOR1	RBBP7
RCOR1	MECP2
RCOR1	GATAD2B
RCOR1	BRCA2
RCOR1	MBD2
RCOR1	MBD3
RCOR1	MTA1
RCOR1	MTA2
MBD3	TBP
MBD3	TAF1B
MBD3	TAF1A
MBD3	MBD2
MBD3	TAF1C
MBD3	TAF1D
MBD3	TAT
MBD3	SMC3
MBD3	SMC1A
MBD3	SMARCE1
MBD3	SMARCD2
MBD3	TAF9
MBD3	TAF12
MBD3	TAF1
MBD3	SYMPK
MBD3	HIST1H3A
MBD3	UBTF
MBD3	ZBTB16
MBD3	MTA3
MBD3	TAF6
MBD3	ARID1A
MBD3	ACTL6A
MBD3	ACTB
MBD3	EFTUD2
MBD3	DPF2
MBD3	CPSF2
MBD3	RBBP5
MBD3	RAN
MBD3	SMARCC2
MBD3	SMARCC1
MBD3	SMARCB1
MBD3	SAP30
TAF1	MYC
TAF1	HIST1H3A
TAF1	POLR2B
TAF1	GTF2H1
TAF1	POLR2K
TAF1	POLR2C
TAF1	POLR2F
TAF1	ERCC2
TAF1	GTF2F2
TAF1	GTF2H4
TAF1	GTF2E2
TAF1	GTF2A2
TAF1	POLR2J
TAF1	POLR2D
TAF1	CDK7
TAF1	POLR2H
TAF1	POLR2A
TAF1	TAF4B
TAF1	POLR2I
TAF1	GTF2E1
TAF1	POLR2L
TAF1	TAF11
TAF1	TAF5
TAF1	TAT
TAF1	TAF13
TAF1	SYMPK
TAF1	TAF9
TAF1	GTF2H2
TAF1	SMARCA5
TAF1	SAP30
TAF1	MTA2
TAF1	EFTUD2
SMARCD1	POLR2L
SMARCD1	KDM1A
SMARCD1	SMARCD2
SMARCD1	FOS
SMARCD1	POLR2D
SMARCD1	SMARCE1
SMARCD1	SMARCC1
SMARCD1	ARID1A
SMARCD1	ARID1B
SMARCD1	SMARCC2
SMARCD1	SMARCA2
SMARCD1	SMARCB1
SMARCD1	SMARCD3
SMARCD1	BAZ1B
SMARCD1	ACTL6A
SMARCD1	CCNC
SMARCD1	MED21
SMARCD1	TBP
SMARCD1	SAP30
SMARCD1	VDR
POLR2C	CDK7
POLR2C	TAT
POLR2C	GTF2A1
POLR2C	ESR1
POLR2C	POLR2K
POLR2C	TBP
POLR2C	SUPT16H
POLR2C	POLR2I
POLR2C	TAF11
POLR2C	POLR2D
POLR2C	TAF12
POLR2C	TAF4
POLR2C	GTF2A2
POLR2C	TAF6
POLR2C	MED21
POLR2C	CDK8
TAF11	GTF2A2
TAF11	POLR2F
TAF11	POLR2D
TAF11	GTF2H4
TAF11	HIST3H3
TAF11	GTF2F2
TAF11	POLR2K
TAF11	POLR2L
TAF11	TAF13
TAF11	TAF5
TAF11	TBP
TAF11	POLR2J
TAF11	POLR2H
TAF11	ERCC2
TAF11	CDK7
TAF11	GTF2E2
TAF11	TAT
SMARCE1	ARID1B
SMARCE1	VDR
SMARCE1	SMARCD3
SMARCE1	ARID1A
SMARCE1	SMARCB1
SMARCE1	SMARCC1
SMARCE1	BAZ1B
SMARCE1	ACTL6A
SMARCE1	CCNC
SMARCE1	BRCA1
SMARCE1	MTA2
SMARCE1	MED21
SMARCE1	MBD2
TAF12	GTF2A1
TAF12	TAF1A
TAF12	CDK7
TAF12	ERCC2
TAF12	TAF6
TAF12	POLR2D
TAF12	GTF2E1
TAF12	POLR2L
TAF12	GTF2H4
TAF12	TAF5
TAF12	TAF11
TAF12	TBP
TAF12	SYMPK
TAF12	TAF1C
TAF12	TAF4B
TAF12	TAF4
TAF12	TAF13
TAF12	TAF1
TAF12	TAF9
TAF12	TAF10
TAF12	KAT2B
TAF12	EFTUD2
TAF12	HIST3H3
TAF12	MTA2
TAF12	SAP30
TAF12	SMARCA5
SMARCC2	RCOR1
SMARCC2	SMARCA5
SMARCC2	MYC
SMARCC2	AR
SMARCC2	SP1
SMARCC2	BAZ1B
SMARCC2	BRCA1
SMARCC2	CDK8
SMARCC2	TAT
SMARCC2	ADNP
SMARCC2	SMARCE1
SMARCC2	SAP18
SMARCC2	POLR2C
SMARCC2	CHD7
SMARCC2	TAF6
SMARCC2	SMARCD2
SMARCC2	SMARCB1
SMARCC2	FOS
SMARCC2	HIST1H3A
SMARCC2	EED
SMARCC2	SMARCC1
SMARCC2	SYMPK
SMARCC2	TAF1
SMARCC2	SAP30
SMARCC2	TBP
SMARCC2	TAF12
SMARCC2	TAF9
SMARCC2	ARID1A
SMARCC2	SMARCD3
SMARCC2	VDR
SMARCC2	ARID1B
SMARCC2	ACTL6A
SMARCC2	HDAC3
SMARCC2	CCNC
SMARCC2	EFTUD2
SMARCC2	MED21
SMARCC2	MTA2
SMARCC2	MBD2
SMARCB1	MED21
SMARCB1	TAF6
SMARCB1	SMARCD2
SMARCB1	TAF1D
SMARCB1	CHD7
SMARCB1	TAT
SMARCB1	VDR
SMARCB1	ARID1B
SMARCB1	ARID1A
SMARCB1	TAF12
SMARCB1	TAF9
SMARCB1	TBP
SMARCB1	ACTL6A
SMARCB1	SMARCD3
SMARCB1	DPF2
SMARCB1	MBD2
SMARCB1	CCNC
SMARCB1	EFTUD2
SMARCB1	HDAC3
SMARCB1	SMARCA5
SMARCB1	SYMPK
SMARCB1	TAF1
SMARCB1	MTA2
SMARCB1	SAP30
SMARCB1	BAZ1B
SMARCD2	SMARCE1
SMARCD2	CCNC
SMARCD2	ACTL6A
SMARCD2	ARID1A
SMARCD2	MTA2
SMARCD2	SMARCD3
SMARCD2	MBD2
SMARCD2	MED21
SMARCD2	TBP
SMARCD2	SMARCC1
CTBP1	SP1
CTBP1	TBP
CTBP1	HIST3H3
CTBP1	TP53
CTBP1	RCOR1
CTBP1	BCOR
CTBP1	GTF2B
CTBP1	RB1
CTBP1	KDM1A
CTBP1	HDAC3
CTBP1	CHD4
CTBP1	EP300
CTBP1	HDAC4
CTBP1	KMT2A
CTBP1	RBBP5
CTBP1	PHF21A
SMARCA2	EED
SMARCA2	MYC
SMARCA2	MBD3
SMARCA2	TAF6
SMARCA2	ZMYND11
SMARCA2	H3F3A
SMARCA2	SMARCD2
SMARCA2	HIST1H3A
SMARCA2	TAT
SMARCA2	ACTL6A
SMARCA2	SMC3
SMARCA2	SMARCC2
SMARCA2	SMARCA4
SMARCA2	SMARCB1
SMARCA2	SAP30
SMARCA2	TAF1
SMARCA2	TAF9
SMARCA2	TBP
SMARCA2	MECP2
SMARCA2	KAT2B
SMARCA2	SMARCE1
SMARCA2	ARID1B
SMARCA2	BRCA1
SMARCA2	SMARCC1
SMARCA2	MED21
SMARCA2	CCNC
SMARCA2	EFTUD2
SMARCA2	SYMPK
SMARCA2	MTA2
SMARCA2	SMARCA5
SMARCA2	TAF12
SMARCA2	CDK8
SMARCA2	SMARCD3
SMARCA2	NCOR1
SMARCA2	ARID1A
SMARCA2	BAZ1B
TAT	TAF12
TAT	FOS
TAT	RAN
TAT	NSD2
TAT	SAP18
TAT	POLR2E
TAT	ERCC3
TAT	MTA3
TAT	RBBP7
TAT	RB1
TAT	GTF2H4
TAT	HIST1H3A
TAT	POLR2D
TAT	POLR2L
TAT	SIN3A
TAT	UBTF
TAT	SMC3
TAT	CDK7
TAT	MED21
TAT	GATAD2B
TAT	GTF2A1
TAT	TAF6
TAT	TBP
TAT	GTF2E1
TAT	ERCC2
TAT	POLR2A
ASH2L	TP53
ASH2L	KMT2A
ASH2L	ESR1
ASH2L	HIST3H3
ASH2L	HIST1H3A
ASH2L	AR
ASH2L	RBBP5
ASH2L	KMT2D
ASH2L	CTNNB1
KDM6A	HIST1H3A
KDM6A	TP53
KDM6A	ASH2L
KDM6A	SMARCA4
KDM6A	HIST3H3
KDM6A	KMT2D
RAN	VRK1
RAN	AR
RAN	TBP
RAN	SAP30
RAN	SMARCA2
RAN	SMARCA5
RAN	SMARCB1
RAN	SMARCC1
RAN	SMARCC2
RAN	SYMPK
RAN	TAF1
RAN	TAF12
RAN	TAF6
RAN	TAF9
RAN	RBBP7
RAN	ACTB
RAN	EFTUD2
RAN	MTA2
RAN	RBBP4
RAN	RBBP5
DPF2	SMARCA2
DPF2	HIST3H3
DPF2	SMARCD2
DPF2	SMARCC2
DPF2	SMARCE1
DPF2	SMARCD1
DPF2	SMARCA4
DPF2	ARID1A
DPF2	SMARCD3
DPF2	AR
DPF2	ACTL6A
DPF2	MTA2
DPF2	MBD2
DPF2	ACTB
DPF2	SMARCC1
DPF2	TAT
GTF2F1	POLR2D
GTF2F1	AR
GTF2F1	POLR2F
GTF2F1	POLR2B
GTF2F1	POLR2I
GTF2F1	TAF12
GTF2F1	MED21
GTF2F1	TAF6
GTF2F1	TBP
GTF2F1	GTF2A2
GTF2F1	GTF2E1
GTF2F1	POLR2K
GTF2F1	TAF11
GTF2F1	POLR2L
GTF2F1	TAF1
GTF2F1	POLR2H
GTF2F1	CDK7
GTF2F1	GTF2H4
GTF2F1	POLR2J
GTF2F1	GTF2A1
GTF2F1	GTF2H1
GTF2F1	TAF4
GTF2F1	GTF2F2
GTF2F1	POLR2C
GTF2F1	CDK8
GTF2F1	SUPT16H
GTF2F1	SMARCA2
GTF2F1	SMARCB1
GTF2F1	SMARCA4
GTF2F1	SMARCC2
GTF2F1	SMARCC1
GTF2F1	SMARCD2
GTF2F1	SMARCD1
GTF2F1	SMARCD3
GTF2F1	TAT
GTF2F1	GTF2H2
GTF2F1	BRCA1
GTF2F1	KAT2B
GTF2F1	GTF2H3
GTF2F1	POLR2E
SP1	SIN3B
SP1	RBBP4
SP1	RAN
SP1	SMARCA4
SP1	BRCA1
SP1	TAT
SP1	ZBTB16
SP1	TBP
SP1	MYC
SP1	AR
SP1	TAF4
SP1	BCOR
SP1	NCOR1
SP1	MYOD1
SP1	RBBP7
SP1	POGZ
SP1	EP300
SP1	HDAC4
SP1	SAP30
SP1	ASH2L
CTNNB1	KAT2B
CTNNB1	NSD2
CTNNB1	SMARCA5
CTNNB1	CTBP1
CTNNB1	HDAC6
CTNNB1	SP1
CTNNB1	AR
CTNNB1	EZH2
CTNNB1	CREBBP
CTNNB1	KMT2D
CTNNB1	SMARCA4
CTNNB1	EP300
CTNNB1	SALL1
CTNNB1	HDAC1
SATB2	BCOR
SATB2	TP63
SATB2	MTA2
SATB2	HDAC1
RBBP5	KMT2A
RBBP5	TP53
RBBP5	TAF1
RBBP5	SYMPK
RBBP5	TAF6
RBBP5	TAF12
RBBP5	SMARCB1
RBBP5	SMARCA5
RBBP5	SMARCC2
RBBP5	SMARCC1
RBBP5	TBP
RBBP5	TAF9
RBBP5	CUL4B
RBBP5	KDM6A
RBBP5	EFTUD2
RBBP5	RBBP7
RBBP5	SMARCA2
RBBP5	SAP30
RBBP5	KMT2D
RBBP5	MTA2
HUWE1	CDC6
HUWE1	POLR2F
HUWE1	CTNNB1
HUWE1	EZH2
HUWE1	RBBP7
HUWE1	MYC
HUWE1	BRCA1
HUWE1	GTF2A1
HUWE1	ATM
HUWE1	TBP
HUWE1	CUL4B
HUWE1	YWHAE
HUWE1	ATR
GTF2E2	POLR2F
GTF2E2	VRK1
GTF2E2	TAF12
GTF2E2	POLR2L
GTF2E2	POLR2D
GTF2E2	ERCC3
GTF2E2	TBP
GTF2E2	SIN3A
GTF2E2	TAF6
GTF2E2	GTF2H4
GTF2E2	TAT
GTF2E2	GTF2A1
GTF2E2	GTF2E1
GTF2E2	ERCC6
GTF2E2	UBE2T
GTF2E2	ZMPSTE24
GTF2E2	GTF2F2
GTF2E2	GTF2F1
GTF2E2	GTF2H2
GTF2E2	GTF2H1
GTF2E2	GTF2H3
GTF2E2	MNAT1
GTF2E2	MED21
GTF2E2	POLR2C
GTF2E2	POLR2B
GTF2E2	POLR2H
GTF2E2	POLR2E
GTF2E2	POLR2J
GTF2E2	POLR2I
GTF2E2	CCNH
GTF2E2	BRCA1
IDH2	HDAC1
IDH2	IDH1
POLR2H	SUPT16H
POLR2H	HIST1H3A
POLR2H	POLR2I
POLR2H	TBP
POLR2H	TAF12
POLR2H	TAF1A
POLR2H	TAF1D
POLR2H	ESR1
POLR2H	TAF1B
POLR2H	TAF1C
POLR2H	POLR2F
POLR2H	POLR2E
POLR2H	BRCA1
POLR2H	POLR2C
POLR2H	GTF2E1
POLR2H	TAT
POLR2H	UBTF
POLR2H	TAF6
POLR2H	CDK7
POLR2H	GTF2A1
POLR2H	GTF2H4
POLR2H	MED21
TAF10	GTF2H2
TAF10	POLR2K
TAF10	CDK7
TAF10	HIST3H3
TAF10	POLR2A
TAF10	GTF2F1
TAF10	GTF2H4
TAF10	POLR2J
TAF10	POLR2C
TAF10	GTF2A2
TAF10	TAF4
TAF10	GTF2H1
TAF10	POLR2D
TAF10	POLR2H
TAF10	CCNH
TAF10	POLR2L
TAF10	TAF5
TAF10	ERCC3
TAF10	TBP
TAF10	GTF2F2
TAF10	POLR2E
TAF10	TAF11
TAF10	POLR2G
TAF10	POLR2F
TAF10	GTF2H3
TAF10	POLR2I
TAF10	ERCC2
TAF10	GTF2E1
TAF10	TAF4B
TAF10	ESR1
TAF10	TAF9
TAF10	KAT2B
TAF10	TP53
TAF10	SMARCC1
TAF10	POLR2B
TAF10	GTF2E2
TAF10	GTF2A1
TAF10	TAF6
TAF10	SMARCA4
TAF10	TAT
TAF10	PHF21A
TAF10	PRPF31
TAF10	TAF1
TAF10	TAF13
POLR2K	GTF2E2
POLR2K	CDK7
POLR2K	GTF2F2
POLR2K	TAF1D
POLR2K	POLR2A
POLR2K	POLR1B
POLR2K	TAF4
POLR2K	TBP
POLR2K	POLR2J
POLR2K	TAF1A
POLR2K	POLR2F
POLR2K	TAF6
POLR2K	HIST1H3A
POLR2K	GTF2E1
POLR2K	POLR2D
POLR2K	POLR2H
POLR2K	GTF2H4
POLR2K	TAF1B
POLR2K	GTF2A2
POLR2K	UBTF
POLR2K	GTF2A1
POLR2K	SUPT16H
POLR2K	TAT
POLR2K	TAF1C
POLR2K	POLR2L
POLR2K	ESR1
POLR2K	MED21
POLR2K	BRCA1
POLR2K	POLR2E
POLR2K	TAF12
KDM1A	MTA3
KDM1A	RB1
KDM1A	HIST3H3
KDM1A	RCOR1
KDM1A	PHF21A
KDM1A	SYMPK
KDM1A	TAF1
KDM1A	TAF12
KDM1A	TAF6
KDM1A	TAF9
KDM1A	TBP
KDM1A	HDAC1
KDM1A	RAN
KDM1A	RBBP4
KDM1A	RBBP5
KDM1A	RBBP7
KDM1A	SAP30
KDM1A	SIN3B
KDM1A	SMARCA2
KDM1A	SMARCA5
KDM1A	SMARCB1
KDM1A	SMARCC1
KDM1A	SMARCC2
KDM1A	CPSF2
KDM1A	EFTUD2
KDM1A	HDAC2
KDM1A	KMT2A
KDM1A	MBD2
KDM1A	MBD3
KDM1A	MTA1
KDM1A	MTA2
KDM1A	AR
KDM1A	BRCA2
MAP3K7	ATM
MAP3K7	HCFC1
MAP3K7	CTNNB1
MAP3K7	EZH2
MAP3K7	YWHAE
MAP3K7	HDAC4
MAP3K7	FOS
BRD2	POLR2B
BRD2	HIST1H3A
BRD2	TAT
BRD2	TBP
BRD2	AR
SAP18	ADNP
SAP18	SETD2
SAP18	SMARCD1
SAP18	SMARCB1
SAP18	SMARCC1
SAP18	TAF1
SAP18	TAF12
SAP18	SYMPK
SAP18	TBP
SAP18	WDR5
SAP18	TAF6
SAP18	TAF9
SAP18	MBD3
SAP18	KMT2A
SAP18	RAN
SAP18	MTA2
SAP18	RBBP7
SAP18	RBBP4
SAP18	RBBP5
SAP18	SMARCA2
SAP18	SMARCA4
SAP18	SAP30
SAP18	ARID1A
SAP18	CPSF2
SAP18	CHD3
SAP18	EFTUD2
SAP18	ING1
SAP18	KDM1A
SAP18	HDAC2
SAP18	ACTL6A
CHD2	EED
SMARCC1	TAF6
SMARCC1	TAT
SMARCC1	HIST1H3A
SMARCC1	SMARCB1
SMARCC1	SMARCA5
SMARCC1	EED
SMARCC1	SP1
SMARCC1	SMARCD3
SMARCC1	HDAC6
SMARCC1	TP53
SMARCC1	TAF1
SMARCC1	TAF12
SMARCC1	TAF9
SMARCC1	TBP
SMARCC1	MTA2
SMARCC1	SAP30
SMARCC1	SYMPK
SMARCC1	VDR
SMARCC1	ACTL6A
SMARCC1	ARID1A
SMARCC1	MBD2
SMARCC1	MED21
SMARCC1	BAZ1B
SMARCC1	CCNC
SMARCC1	EFTUD2
SMARCC1	HDAC3
POLR2J	GTF2E1
POLR2J	GTF2A1
POLR2J	POLR2D
POLR2J	TAF6
POLR2J	POLR2F
POLR2J	SUPT16H
POLR2J	TAT
POLR2J	CDK7
POLR2J	GTF2F2
POLR2J	TAF12
POLR2J	TBP
POLR2J	POLR2H
POLR2J	GTF2H4
POLR2J	POLR2C
POLR2J	BRCA1
POLR2B	POLR1B
POLR2B	POLR2J
POLR2B	POLR2H
POLR2B	TAF11
POLR2B	ESR1
POLR2B	KDM1A
POLR2B	GTF2A1
POLR2B	POLR2F
POLR2B	GTF2F2
POLR2B	TAF12
POLR2B	SUPT16H
POLR2B	GTF2H4
POLR2B	TBP
POLR2B	POLR2K
POLR2B	POLR2D
POLR2B	GTF2A2
POLR2B	TAF6
POLR2B	TAF4
POLR2B	GTF2E1
POLR2B	POLR2E
POLR2B	RBBP5
POLR2B	POLR2I
POLR2B	POLR2C
POLR2B	TAT
POLR2B	ASH2L
POLR2B	BRCA1
POLR2B	MED21
POLR2L	GTF2A1
POLR2L	GTF2H4
POLR2L	POLR2A
POLR2L	POLR2F
POLR2L	POLR2I
POLR2L	POLR2E
POLR2L	POLR2C
POLR2L	POLR2B
POLR2L	POLR2H
POLR2L	POLR2J
POLR2L	POLR2G
POLR2L	POLR1B
POLR2L	POLR2D
POLR2L	MED21
POLR2L	TBP
POLR2L	BRCA1
POLR2E	TBP
POLR2E	ESR1
POLR2E	GTF2A1
POLR2E	CPSF2
POLR2E	TAF5
POLR2E	POLR2J
POLR2E	TAF9
POLR2E	TAF6
POLR2E	CCNH
POLR2E	POLR1B
POLR2E	POLR2I
POLR2E	SUPT16H
POLR2E	TAF4
POLR2E	TAF4B
POLR2E	POLR2C
POLR2E	BRCA1
POLR2E	CDK7
POLR2E	TAF12
POLR2E	ERCC3
POLR2E	GTF2A2
POLR2E	TAF1
POLR2E	TAF11
POLR2E	MED21
EZH2	RB1
EZH2	CHD4
EZH2	TAF1D
EZH2	ZBTB16
EZH2	KAT2B
EZH2	AR
EZH2	HIST1H3A
EZH2	H3F3A
EZH2	HIST3H3
EZH2	KDM1A
EZH2	DNMT3B
EZH2	ATRX
EZH2	CIT
EZH2	TP53
EZH2	RBBP4
TAF6	TAF4
TAF6	GTF2E1
TAF6	TP53
TAF6	TBP
TAF6	POLR2D
TAF6	CDK7
TAF6	ERCC2
TAF6	GTF2A1
TAF6	POLR2L
TAF6	GTF2H4
TAF6	EFTUD2
TAF6	MTA2
TAF6	HIST3H3
TAF6	SMARCA5
TAF6	SAP30
TAF6	SYMPK
TAF6	TAF13
TAF6	TAF11
TAF6	TAF1
TAF6	TAF9
POLR1B	CDK7
POLR1B	TAF1C
POLR1B	GTF2H4
POLR1B	HDAC6
POLR1B	ERCC2
POLR1B	POLR2H
POLR1B	TAF1D
POLR1B	TBP
POLR1B	TAF1A
POLR1B	UBTF
POLR1B	HIST1H3A
POLR1B	TAF1B
POLR1B	BAZ1B
POLR2D	GTF2A1
POLR2D	GTF2H4
POLR2D	TBP
POLR2D	POLR2E
POLR2D	POLR2I
POLR2D	POLR2F
POLR2D	POLR2H
POLR2D	GTF2E1
POLR2D	BRCA1
HDAC3	SMARCD1
HDAC3	MED21
HDAC3	SMARCD3
HDAC3	KDM1A
HDAC3	ESR1
HDAC3	KAT2B
HDAC3	RBBP4
HDAC3	EZH2
HDAC3	HIST1H3A
HDAC3	CDK8
HDAC3	BCOR
HDAC3	HDAC4
HDAC3	SP1
HDAC3	SAP30
RERE	KAT6A
POLR2A	MEN1
POLR2A	TAF4
POLR2A	POLR2D
POLR2A	TAF11
POLR2A	POLR2H
POLR2A	GTF2E2
POLR2A	TAF4B
POLR2A	GTF2E1
POLR2A	POLR2F
POLR2A	GTF2F1
POLR2A	TBP
POLR2A	POLR2C
POLR2A	GTF2H2
POLR2A	TAF6
POLR2A	GTF2A2
POLR2A	GTF2H1
POLR2A	POLR2J
POLR2A	POLR2B
POLR2A	GTF2F2
POLR2A	POLR2I
POLR2A	GTF2A1
POLR2A	SUPT16H
POLR2A	CDK8
POLR2A	ACTL6A
POLR2A	POLR2G
POLR2A	CPSF2
POLR2A	POLR2E
POLR2A	ERCC6
POLR2A	ACTB
POLR2A	GTF2H4
POLR2A	TAF12
POLR2A	CREBBP
POLR2A	BRCA1
POLR2A	SMARCA4
POLR2A	SMARCA2
POLR2A	SMARCC1
POLR2A	SMARCB1
POLR2A	SMARCD1
POLR2A	SMARCC2
POLR2A	SMARCD3
POLR2A	SMARCD2
POLR2A	BRD2
POLR2A	CCNC
POLR2A	CCNH
SOX9	EP300
SOX9	SP1
TTF1	MTA3
TTF1	GTF2H2
TTF1	TAF1B
TTF1	CCNH
TTF1	CDK7
TTF1	MTA1
TTF1	UBTF
TTF1	TAF1D
TTF1	ERCC3
TTF1	POLR2H
TTF1	HDAC2
TTF1	GTF2H4
TTF1	TAF1C
TTF1	ERCC2
TTF1	TAF1A
TTF1	EHMT2
TTF1	CHD3
TTF1	POLR1B
TTF1	TBP
TTF1	POLR2K
TTF1	RBBP7
TTF1	GTF2H1
TTF1	HDAC1
TTF1	MBD3
POLR2G	GTF2H4
POLR2G	GTF2H2
POLR2G	GTF2H1
POLR2G	TAF6
POLR2G	GTF2F2
POLR2G	POLR2F
POLR2G	GTF2A1
POLR2G	TAF11
POLR2G	POLR2H
POLR2G	POLR2J
POLR2G	SUPT16H
POLR2G	MED21
POLR2G	TAF5
POLR2G	TAF4B
POLR2G	TAT
POLR2G	POLR2K
POLR2G	CCNH
POLR2G	POLR2C
POLR2G	GTF2E1
POLR2G	POLR2D
POLR2G	CDK7
POLR2G	TBP
POLR2G	POLR2I
POLR2G	GTF2F1
POLR2G	CPSF2
POLR2G	TAF12
POLR2G	TAF1
POLR2G	GTF2A2
POLR2G	POLR2E
POLR2G	BRCA1
POLR2G	ESR1
POLR2G	POLR2B
POLR2G	GTF2E2
POLR2G	TAF4
POLR2I	POLR2J
POLR2I	GTF2A1
POLR2I	TAF4
POLR2I	TAF6
POLR2I	TAF12
POLR2I	SUPT16H
POLR2I	POLR1B
POLR2I	TAF11
POLR2I	ESR1
POLR2I	GTF2H4
POLR2I	POLR2K
POLR2I	GTF2E1
POLR2I	TBP
POLR2I	CDK7
POLR2I	TAT
POLR2I	GTF2A2
GTF2F2	POLR2L
GTF2F2	POLR2F
GTF2F2	GTF2A1
GTF2F2	TAF6
GTF2F2	GTF2E1
GTF2F2	POLR2D
GTF2F2	CDK7
GTF2F2	POLR2E
GTF2F2	TAF12
GTF2F2	GTF2H4
GTF2F2	POLR2I
GTF2F2	TAF5
GTF2F2	TAT
GTF2F2	FOS
GTF2F2	GTF2H1
GTF2F2	BRCA1
GTF2F2	MED21
GTF2F2	GTF2H2
GTF2F2	GTF2H3
GTF2F2	POLR2C
GTF2F2	POLR2H
GTF2E1	GTF2H4
GTF2E1	POLR2L
GTF2E1	SMARCB1
GTF2E1	SMARCC1
GTF2E1	SMARCC2
[truncated: 1,440 more rows]
