# Supplementary material for: Network and Evolutionary Analysis of Human Epigenetic Regulators to Unravel Disease Associations
Source: Genes (Basel). 2020 Dec 4;11(12):1457. doi: 10.3390/genes11121457 (PMC7761991; doi:10.3390/genes11121457)
Supplement: Supplementary file 1 [file genes-11-01457-s001.zip › Supplementary files/Table S8.xlsx]

## Sheet: Table S8
black	ENSMUSG00000000056	ENSMUSG00000000339	ENSMUSG00000000531	ENSMUSG00000000889	ENSMUSG00000001473	ENSMUSG00000001751	ENSMUSG00000001783	ENSMUSG00000002565	ENSMUSG00000002699	ENSMUSG00000002881	ENSMUSG00000003279	ENSMUSG00000003923	ENSMUSG00000003992	ENSMUSG00000004105	ENSMUSG00000004127	ENSMUSG00000004798	ENSMUSG00000005732	ENSMUSG00000006728	ENSMUSG00000006998	ENSMUSG00000007850	ENSMUSG00000009900	ENSMUSG00000014226	ENSMUSG00000014329	ENSMUSG00000015143	ENSMUSG00000015599	ENSMUSG00000018189	ENSMUSG00000018507	ENSMUSG00000018567	ENSMUSG00000018672	ENSMUSG00000018899	ENSMUSG00000019432	ENSMUSG00000019832	ENSMUSG00000019849	ENSMUSG00000019852	ENSMUSG00000019863	ENSMUSG00000019888	ENSMUSG00000019933	ENSMUSG00000019975	ENSMUSG00000020111	ENSMUSG00000020120	ENSMUSG00000020121	ENSMUSG00000020122	ENSMUSG00000020135	ENSMUSG00000020173	ENSMUSG00000020181	ENSMUSG00000020246	ENSMUSG00000020250	ENSMUSG00000020280	ENSMUSG00000020300
blue	ENSMUSG00000000049	ENSMUSG00000000058	ENSMUSG00000000154	ENSMUSG00000000159	ENSMUSG00000000204	ENSMUSG00000000215	ENSMUSG00000000248	ENSMUSG00000000253	ENSMUSG00000000266	ENSMUSG00000000290	ENSMUSG00000000326	ENSMUSG00000000359	ENSMUSG00000000392	ENSMUSG00000000394	ENSMUSG00000000402	ENSMUSG00000000440	ENSMUSG00000000489	ENSMUSG00000000530	ENSMUSG00000000560	ENSMUSG00000000627	ENSMUSG00000000632	ENSMUSG00000000673	ENSMUSG00000000682	ENSMUSG00000000724	ENSMUSG00000000751	ENSMUSG00000000766	ENSMUSG00000000794	ENSMUSG00000000876	ENSMUSG00000000983	ENSMUSG00000001014	ENSMUSG00000001020	ENSMUSG00000001021	ENSMUSG00000001025	ENSMUSG00000001119	ENSMUSG00000001131	ENSMUSG00000001155	ENSMUSG00000001156	ENSMUSG00000001211	ENSMUSG00000001227	ENSMUSG00000001249	ENSMUSG00000001334	ENSMUSG00000001349	ENSMUSG00000001440	ENSMUSG00000001506	ENSMUSG00000001508	ENSMUSG00000001510	ENSMUSG00000001552	ENSMUSG00000001555	ENSMUSG00000001604
brown	ENSMUSG00000000028	ENSMUSG00000000276	ENSMUSG00000000486	ENSMUSG00000000701	ENSMUSG00000000776	ENSMUSG00000000826	ENSMUSG00000001018	ENSMUSG00000001036	ENSMUSG00000001100	ENSMUSG00000001103	ENSMUSG00000001151	ENSMUSG00000001285	ENSMUSG00000001855	ENSMUSG00000002365	ENSMUSG00000002372	ENSMUSG00000002428	ENSMUSG00000002489	ENSMUSG00000002524	ENSMUSG00000002580	ENSMUSG00000002668	ENSMUSG00000002814	ENSMUSG00000002845	ENSMUSG00000002897	ENSMUSG00000003062	ENSMUSG00000003345	ENSMUSG00000003382	ENSMUSG00000003411	ENSMUSG00000003518	ENSMUSG00000003778	ENSMUSG00000003810	ENSMUSG00000004071	ENSMUSG00000004187	ENSMUSG00000004341	ENSMUSG00000004364	ENSMUSG00000004451	ENSMUSG00000004633	ENSMUSG00000004945	ENSMUSG00000005034	ENSMUSG00000005078	ENSMUSG00000005204	ENSMUSG00000005233	ENSMUSG00000005268	ENSMUSG00000005371	ENSMUSG00000005615	ENSMUSG00000005682	ENSMUSG00000005936	ENSMUSG00000006050	ENSMUSG00000006390	ENSMUSG00000006527
cyan	ENSMUSG00000001670	ENSMUSG00000002059	ENSMUSG00000007594	ENSMUSG00000008475	ENSMUSG00000008690	ENSMUSG00000019429	ENSMUSG00000020333	ENSMUSG00000021403	ENSMUSG00000022229	ENSMUSG00000022265	ENSMUSG00000022558	ENSMUSG00000024835	ENSMUSG00000026014	ENSMUSG00000026114	ENSMUSG00000026204	ENSMUSG00000026304	ENSMUSG00000026520	ENSMUSG00000026773	ENSMUSG00000027317	ENSMUSG00000027456	ENSMUSG00000027794	ENSMUSG00000028838	ENSMUSG00000029134	ENSMUSG00000029456	ENSMUSG00000030769	ENSMUSG00000031898	ENSMUSG00000032105	ENSMUSG00000032401	ENSMUSG00000034690	ENSMUSG00000039720	ENSMUSG00000039813	ENSMUSG00000041556	ENSMUSG00000042647	ENSMUSG00000043943	ENSMUSG00000044949	ENSMUSG00000045629	ENSMUSG00000045915	ENSMUSG00000046411	ENSMUSG00000046974	ENSMUSG00000048992	ENSMUSG00000050737	ENSMUSG00000051176	ENSMUSG00000052087	ENSMUSG00000052776	ENSMUSG00000053111	ENSMUSG00000058183	ENSMUSG00000064010	ENSMUSG00000064140	ENSMUSG00000064686
green	ENSMUSG00000000001	ENSMUSG00000000094	ENSMUSG00000000561	ENSMUSG00000000563	ENSMUSG00000000782	ENSMUSG00000000804	ENSMUSG00000000827	ENSMUSG00000001016	ENSMUSG00000001017	ENSMUSG00000001052	ENSMUSG00000001229	ENSMUSG00000001403	ENSMUSG00000001415	ENSMUSG00000001416	ENSMUSG00000001418	ENSMUSG00000001507	ENSMUSG00000001729	ENSMUSG00000002102	ENSMUSG00000002227	ENSMUSG00000002455	ENSMUSG00000002546	ENSMUSG00000002550	ENSMUSG00000002578	ENSMUSG00000002688	ENSMUSG00000002718	ENSMUSG00000003072	ENSMUSG00000003134	ENSMUSG00000003344	ENSMUSG00000003949	ENSMUSG00000003970	ENSMUSG00000004018	ENSMUSG00000004040	ENSMUSG00000004113	ENSMUSG00000004591	ENSMUSG00000004698	ENSMUSG00000004895	ENSMUSG00000004896	ENSMUSG00000004897	ENSMUSG00000005510	ENSMUSG00000005625	ENSMUSG00000005687	ENSMUSG00000005779	ENSMUSG00000005804	ENSMUSG00000005813	ENSMUSG00000005871	ENSMUSG00000005881	ENSMUSG00000005882	ENSMUSG00000005886	ENSMUSG00000006288
greenyellow	ENSMUSG00000000303	ENSMUSG00000000385	ENSMUSG00000000915	ENSMUSG00000001672	ENSMUSG00000001891	ENSMUSG00000002885	ENSMUSG00000002985	ENSMUSG00000003309	ENSMUSG00000003812	ENSMUSG00000004843	ENSMUSG00000005142	ENSMUSG00000006342	ENSMUSG00000006906	ENSMUSG00000008136	ENSMUSG00000009733	ENSMUSG00000010025	ENSMUSG00000010080	ENSMUSG00000011632	ENSMUSG00000011884	ENSMUSG00000012519	ENSMUSG00000014243	ENSMUSG00000019590	ENSMUSG00000019810	ENSMUSG00000020182	ENSMUSG00000020564	ENSMUSG00000020661	ENSMUSG00000021226	ENSMUSG00000021591	ENSMUSG00000021792	ENSMUSG00000021998	ENSMUSG00000022094	ENSMUSG00000022175	ENSMUSG00000022244	ENSMUSG00000022453	ENSMUSG00000022899	ENSMUSG00000023039	ENSMUSG00000024421	ENSMUSG00000024866	ENSMUSG00000024968	ENSMUSG00000025494	ENSMUSG00000025504	ENSMUSG00000025509	ENSMUSG00000025586	ENSMUSG00000025791	ENSMUSG00000026342	ENSMUSG00000027171	ENSMUSG00000028776	ENSMUSG00000028786	ENSMUSG00000029095
grey	ENSMUSG00000022536	ENSMUSG00000025915	ENSMUSG00000037331	ENSMUSG00000058607	ENSMUSG00000059459	ENSMUSG00000061863	ENSMUSG00000064389	ENSMUSG00000064395	ENSMUSG00000064398	ENSMUSG00000064403	ENSMUSG00000064409	ENSMUSG00000064410	ENSMUSG00000064416	ENSMUSG00000064435	ENSMUSG00000064489	ENSMUSG00000064492	ENSMUSG00000064494	ENSMUSG00000064495	ENSMUSG00000064508	ENSMUSG00000064513	ENSMUSG00000064519	ENSMUSG00000064522	ENSMUSG00000064553	ENSMUSG00000064554	ENSMUSG00000064558	ENSMUSG00000064567	ENSMUSG00000064582	ENSMUSG00000064585	ENSMUSG00000064586	ENSMUSG00000064590	ENSMUSG00000064604	ENSMUSG00000064606	ENSMUSG00000064609	ENSMUSG00000064637	ENSMUSG00000064646	ENSMUSG00000064648	ENSMUSG00000064652	ENSMUSG00000064653	ENSMUSG00000064655	ENSMUSG00000064666	ENSMUSG00000064669	ENSMUSG00000064671	ENSMUSG00000064692	ENSMUSG00000064715	ENSMUSG00000064719	ENSMUSG00000064734	ENSMUSG00000064743	ENSMUSG00000064751	ENSMUSG00000064761
grey60	ENSMUSG00000004948	ENSMUSG00000005373	ENSMUSG00000010796	ENSMUSG00000016559	ENSMUSG00000018196	ENSMUSG00000023403	ENSMUSG00000025537	ENSMUSG00000029120	ENSMUSG00000029188	ENSMUSG00000029195	ENSMUSG00000029205	ENSMUSG00000029314	ENSMUSG00000029321	ENSMUSG00000029330	ENSMUSG00000029359	ENSMUSG00000029361	ENSMUSG00000029403	ENSMUSG00000029490	ENSMUSG00000029561	ENSMUSG00000029618	ENSMUSG00000029762	ENSMUSG00000032754	ENSMUSG00000033316	ENSMUSG00000033467	ENSMUSG00000033540	ENSMUSG00000035273	ENSMUSG00000038600	ENSMUSG00000039782	ENSMUSG00000040013	ENSMUSG00000040751	ENSMUSG00000042010	ENSMUSG00000046000	ENSMUSG00000046192	ENSMUSG00000047592	ENSMUSG00000053030	ENSMUSG00000053208	ENSMUSG00000053334	ENSMUSG00000059866	ENSMUSG00000063646	ENSMUSG00000065734	ENSMUSG00000065738	ENSMUSG00000067219	ENSMUSG00000070677	ENSMUSG00000070780	ENSMUSG00000071537	ENSMUSG00000072576	ENSMUSG00000072641	ENSMUSG00000072763	ENSMUSG00000072774
lightcyan	ENSMUSG00000001767	ENSMUSG00000002109	ENSMUSG00000003604	ENSMUSG00000003662	ENSMUSG00000010914	ENSMUSG00000014077	ENSMUSG00000014361	ENSMUSG00000023572	ENSMUSG00000026999	ENSMUSG00000027014	ENSMUSG00000027074	ENSMUSG00000027076	ENSMUSG00000027079	ENSMUSG00000027080	ENSMUSG00000027091	ENSMUSG00000027115	ENSMUSG00000027131	ENSMUSG00000027134	ENSMUSG00000027170	ENSMUSG00000027177	ENSMUSG00000027185	ENSMUSG00000027236	ENSMUSG00000027247	ENSMUSG00000027255	ENSMUSG00000027284	ENSMUSG00000027285	ENSMUSG00000027286	ENSMUSG00000027300	ENSMUSG00000027309	ENSMUSG00000027346	ENSMUSG00000027361	ENSMUSG00000027363	ENSMUSG00000027387	ENSMUSG00000027395	ENSMUSG00000027404	ENSMUSG00000027405	ENSMUSG00000027411	ENSMUSG00000027423	ENSMUSG00000027424	ENSMUSG00000027425	ENSMUSG00000027433	ENSMUSG00000027465	ENSMUSG00000027469	ENSMUSG00000027479	ENSMUSG00000027489	ENSMUSG00000032869	ENSMUSG00000033068	ENSMUSG00000033096	ENSMUSG00000034154
lightgreen	ENSMUSG00000001827	ENSMUSG00000011263	ENSMUSG00000011267	ENSMUSG00000012396	ENSMUSG00000016626	ENSMUSG00000030117	ENSMUSG00000030200	ENSMUSG00000030589	ENSMUSG00000030825	ENSMUSG00000031022	ENSMUSG00000033963	ENSMUSG00000034968	ENSMUSG00000040364	ENSMUSG00000040703	ENSMUSG00000041583	ENSMUSG00000045110	ENSMUSG00000046323	ENSMUSG00000051735	ENSMUSG00000054169	ENSMUSG00000054753	ENSMUSG00000055102	ENSMUSG00000058028	ENSMUSG00000058741	ENSMUSG00000061877	ENSMUSG00000064194	ENSMUSG00000064460	ENSMUSG00000064612	ENSMUSG00000065389	ENSMUSG00000065818	ENSMUSG00000067338	ENSMUSG00000067702	ENSMUSG00000067714	ENSMUSG00000070837	ENSMUSG00000073894	ENSMUSG00000074071	ENSMUSG00000074277	ENSMUSG00000074365	ENSMUSG00000076036	ENSMUSG00000076051	ENSMUSG00000077565	ENSMUSG00000077717	ENSMUSG00000077886	ENSMUSG00000078816	ENSMUSG00000080941	ENSMUSG00000081023	ENSMUSG00000081768	ENSMUSG00000082072	ENSMUSG00000083649	ENSMUSG00000088001
lightyellow	ENSMUSG00000002992	ENSMUSG00000006179	ENSMUSG00000006538	ENSMUSG00000009145	ENSMUSG00000009646	ENSMUSG00000015766	ENSMUSG00000017950	ENSMUSG00000018822	ENSMUSG00000020183	ENSMUSG00000020432	ENSMUSG00000020609	ENSMUSG00000021678	ENSMUSG00000021850	ENSMUSG00000022180	ENSMUSG00000022949	ENSMUSG00000024391	ENSMUSG00000024503	ENSMUSG00000024619	ENSMUSG00000024661	ENSMUSG00000024678	ENSMUSG00000024990	ENSMUSG00000025194	ENSMUSG00000026576	ENSMUSG00000027186	ENSMUSG00000027690	ENSMUSG00000028158	ENSMUSG00000028943	ENSMUSG00000029322	ENSMUSG00000029859	ENSMUSG00000030492	ENSMUSG00000031438	ENSMUSG00000031647	ENSMUSG00000032359	ENSMUSG00000034903	ENSMUSG00000035000	ENSMUSG00000035349	ENSMUSG00000035498	ENSMUSG00000035504	ENSMUSG00000036330	ENSMUSG00000037157	ENSMUSG00000038009	ENSMUSG00000039878	ENSMUSG00000040498	ENSMUSG00000041372	ENSMUSG00000041782	ENSMUSG00000043501	ENSMUSG00000043629	ENSMUSG00000044080	ENSMUSG00000047230
magenta	ENSMUSG00000000308	ENSMUSG00000000594	ENSMUSG00000001034	ENSMUSG00000001123	ENSMUSG00000001417	ENSMUSG00000002064	ENSMUSG00000002111	ENSMUSG00000002847	ENSMUSG00000003032	ENSMUSG00000003283	ENSMUSG00000005980	ENSMUSG00000006218	ENSMUSG00000006345	ENSMUSG00000006720	ENSMUSG00000006731	ENSMUSG00000007379	ENSMUSG00000013707	ENSMUSG00000013766	ENSMUSG00000015085	ENSMUSG00000015093	ENSMUSG00000015702	ENSMUSG00000017550	ENSMUSG00000018168	ENSMUSG00000018377	ENSMUSG00000018401	ENSMUSG00000018574	ENSMUSG00000019845	ENSMUSG00000019851	ENSMUSG00000019857	ENSMUSG00000019961	ENSMUSG00000020067	ENSMUSG00000020069	ENSMUSG00000020099	ENSMUSG00000020167	ENSMUSG00000020212	ENSMUSG00000020265	ENSMUSG00000020277	ENSMUSG00000020326	ENSMUSG00000020362	ENSMUSG00000020709	ENSMUSG00000020740	ENSMUSG00000020935	ENSMUSG00000021118	ENSMUSG00000021144	ENSMUSG00000021185	ENSMUSG00000021318	ENSMUSG00000021556	ENSMUSG00000021866	ENSMUSG00000021867
midnightblue	ENSMUSG00000031118	ENSMUSG00000031131	ENSMUSG00000031362	ENSMUSG00000032446	ENSMUSG00000032494	ENSMUSG00000037681	ENSMUSG00000045010	ENSMUSG00000046180	ENSMUSG00000046774	ENSMUSG00000046942	ENSMUSG00000047990	ENSMUSG00000050424	ENSMUSG00000054978	ENSMUSG00000055746	ENSMUSG00000057836	ENSMUSG00000058147	ENSMUSG00000060373	ENSMUSG00000060461	ENSMUSG00000060685	ENSMUSG00000062170	ENSMUSG00000063442	ENSMUSG00000064338	ENSMUSG00000064340	ENSMUSG00000064342	ENSMUSG00000064343	ENSMUSG00000064344	ENSMUSG00000064352	ENSMUSG00000064355	ENSMUSG00000064382	ENSMUSG00000064514	ENSMUSG00000064932	ENSMUSG00000065011	ENSMUSG00000065196	ENSMUSG00000065329	ENSMUSG00000065546	ENSMUSG00000065607	ENSMUSG00000065659	ENSMUSG00000065811	ENSMUSG00000066478	ENSMUSG00000067399	ENSMUSG00000067768	ENSMUSG00000067771	ENSMUSG00000070240	ENSMUSG00000071745	ENSMUSG00000071815	ENSMUSG00000072249	ENSMUSG00000073125	ENSMUSG00000073294	ENSMUSG00000076387
pink	ENSMUSG00000000142	ENSMUSG00000000340	ENSMUSG00000001120	ENSMUSG00000001138	ENSMUSG00000001280	ENSMUSG00000001419	ENSMUSG00000001494	ENSMUSG00000002289	ENSMUSG00000003119	ENSMUSG00000004207	ENSMUSG00000004231	ENSMUSG00000004768	ENSMUSG00000005043	ENSMUSG00000005054	ENSMUSG00000005397	ENSMUSG00000005802	ENSMUSG00000005917	ENSMUSG00000006134	ENSMUSG00000007617	ENSMUSG00000009073	ENSMUSG00000010608	ENSMUSG00000011589	ENSMUSG00000011877	ENSMUSG00000013593	ENSMUSG00000016481	ENSMUSG00000017009	ENSMUSG00000017734	ENSMUSG00000018068	ENSMUSG00000018372	ENSMUSG00000018398	ENSMUSG00000018548	ENSMUSG00000018727	ENSMUSG00000019803	ENSMUSG00000019831	ENSMUSG00000019997	ENSMUSG00000020056	ENSMUSG00000020080	ENSMUSG00000020376	ENSMUSG00000020454	ENSMUSG00000020527	ENSMUSG00000020592	ENSMUSG00000020770	ENSMUSG00000020794	ENSMUSG00000020978	ENSMUSG00000021112	ENSMUSG00000021143	ENSMUSG00000021147	ENSMUSG00000021175	ENSMUSG00000021244
purple	ENSMUSG00000000708	ENSMUSG00000000805	ENSMUSG00000001228	ENSMUSG00000001436	ENSMUSG00000001493	ENSMUSG00000002017	ENSMUSG00000002100	ENSMUSG00000002257	ENSMUSG00000002477	ENSMUSG00000003352	ENSMUSG00000003436	ENSMUSG00000003581	ENSMUSG00000005503	ENSMUSG00000006311	ENSMUSG00000006412	ENSMUSG00000009739	ENSMUSG00000010760	ENSMUSG00000015094	ENSMUSG00000015579	ENSMUSG00000017146	ENSMUSG00000018865	ENSMUSG00000018973	ENSMUSG00000020018	ENSMUSG00000020020	ENSMUSG00000020949	ENSMUSG00000021041	ENSMUSG00000021131	ENSMUSG00000021194	ENSMUSG00000021485	ENSMUSG00000021701	ENSMUSG00000021707	ENSMUSG00000021713	ENSMUSG00000021728	ENSMUSG00000021840	ENSMUSG00000021848	ENSMUSG00000022061	ENSMUSG00000022099	ENSMUSG00000022160	ENSMUSG00000022330	ENSMUSG00000022562	ENSMUSG00000022790	ENSMUSG00000022997	ENSMUSG00000023067	ENSMUSG00000023443	ENSMUSG00000023781	ENSMUSG00000023861	ENSMUSG00000024354	ENSMUSG00000024518	ENSMUSG00000024740
red	ENSMUSG00000000085	ENSMUSG00000000148	ENSMUSG00000000568	ENSMUSG00000000916	ENSMUSG00000001082	ENSMUSG00000001089	ENSMUSG00000001098	ENSMUSG00000001376	ENSMUSG00000001569	ENSMUSG00000001687	ENSMUSG00000001844	ENSMUSG00000002221	ENSMUSG00000002297	ENSMUSG00000002324	ENSMUSG00000003038	ENSMUSG00000003500	ENSMUSG00000003559	ENSMUSG00000003623	ENSMUSG00000003644	ENSMUSG00000003731	ENSMUSG00000004455	ENSMUSG00000004530	ENSMUSG00000004535	ENSMUSG00000004642	ENSMUSG00000004748	ENSMUSG00000004846	ENSMUSG00000004849	ENSMUSG00000004947	ENSMUSG00000005299	ENSMUSG00000005374	ENSMUSG00000005378	ENSMUSG00000005514	ENSMUSG00000005907	ENSMUSG00000006215	ENSMUSG00000006219	ENSMUSG00000006442	ENSMUSG00000006699	ENSMUSG00000007080	ENSMUSG00000007216	ENSMUSG00000007812	ENSMUSG00000007872	ENSMUSG00000007880	ENSMUSG00000008348	ENSMUSG00000009863	ENSMUSG00000011257	ENSMUSG00000012117	ENSMUSG00000012535	ENSMUSG00000013495	ENSMUSG00000013629
royalblue	ENSMUSG00000002733	ENSMUSG00000027281	ENSMUSG00000027331	ENSMUSG00000027340	ENSMUSG00000027490	ENSMUSG00000032724	ENSMUSG00000034552	ENSMUSG00000036275	ENSMUSG00000041358	ENSMUSG00000042851	ENSMUSG00000050619	ENSMUSG00000062646	ENSMUSG00000064543	ENSMUSG00000064844	ENSMUSG00000064857	ENSMUSG00000064880	ENSMUSG00000065220	ENSMUSG00000069475	ENSMUSG00000074673	ENSMUSG00000074749	ENSMUSG00000074804	ENSMUSG00000075023	ENSMUSG00000075272	ENSMUSG00000077442	ENSMUSG00000077612	ENSMUSG00000079247	ENSMUSG00000080485	ENSMUSG00000080610	ENSMUSG00000081035	ENSMUSG00000081107	ENSMUSG00000081445	ENSMUSG00000082327	ENSMUSG00000082369	ENSMUSG00000083215	ENSMUSG00000083589	ENSMUSG00000084590	ENSMUSG00000084740	ENSMUSG00000084933	ENSMUSG00000085921	ENSMUSG00000086347	ENSMUSG00000087106	ENSMUSG00000087458	ENSMUSG00000088149	ENSMUSG00000088476	ENSMUSG00000089002	ENSMUSG00000089318	ENSMUSG00000089359	ENSMUSG00000089546	ENSMUSG00000092678
salmon	ENSMUSG00000002728	ENSMUSG00000003660	ENSMUSG00000005102	ENSMUSG00000005505	ENSMUSG00000005506	ENSMUSG00000007659	ENSMUSG00000008200	ENSMUSG00000008333	ENSMUSG00000009549	ENSMUSG00000014353	ENSMUSG00000014355	ENSMUSG00000015932	ENSMUSG00000027002	ENSMUSG00000027011	ENSMUSG00000027067	ENSMUSG00000027122	ENSMUSG00000027132	ENSMUSG00000027162	ENSMUSG00000027176	ENSMUSG00000027184	ENSMUSG00000027193	ENSMUSG00000027194	ENSMUSG00000027201	ENSMUSG00000027206	ENSMUSG00000027274	ENSMUSG00000027287	ENSMUSG00000027288	ENSMUSG00000027291	ENSMUSG00000027293	ENSMUSG00000027304	ENSMUSG00000027305	ENSMUSG00000027306	ENSMUSG00000027327	ENSMUSG00000027332	ENSMUSG00000027341	ENSMUSG00000027342	ENSMUSG00000027365	ENSMUSG00000027379	ENSMUSG00000027381	ENSMUSG00000027384	ENSMUSG00000027397	ENSMUSG00000027422	ENSMUSG00000027427	ENSMUSG00000027429	ENSMUSG00000027455	ENSMUSG00000027466	ENSMUSG00000027472	ENSMUSG00000027593	ENSMUSG00000032966
tan	ENSMUSG00000000958	ENSMUSG00000001583	ENSMUSG00000002384	ENSMUSG00000003585	ENSMUSG00000005891	ENSMUSG00000005892	ENSMUSG00000006200	ENSMUSG00000006488	ENSMUSG00000007209	ENSMUSG00000009248	ENSMUSG00000012282	ENSMUSG00000013418	ENSMUSG00000017064	ENSMUSG00000017922	ENSMUSG00000018259	ENSMUSG00000018500	ENSMUSG00000020234	ENSMUSG00000020679	ENSMUSG00000021440	ENSMUSG00000022886	ENSMUSG00000023045	ENSMUSG00000023159	ENSMUSG00000024114	ENSMUSG00000024912	ENSMUSG00000025056	ENSMUSG00000025977	ENSMUSG00000026124	ENSMUSG00000029019	ENSMUSG00000029337	ENSMUSG00000030544	ENSMUSG00000030790	ENSMUSG00000031074	ENSMUSG00000031160	ENSMUSG00000031179	ENSMUSG00000031297	ENSMUSG00000031410	ENSMUSG00000035491	ENSMUSG00000037535	ENSMUSG00000038192	ENSMUSG00000040065	ENSMUSG00000043089	ENSMUSG00000044303	ENSMUSG00000044903	ENSMUSG00000047658	ENSMUSG00000053846	ENSMUSG00000054702	ENSMUSG00000056457	ENSMUSG00000057170	ENSMUSG00000057446
turquoise	ENSMUSG00000000031	ENSMUSG00000000037	ENSMUSG00000000078	ENSMUSG00000000088	ENSMUSG00000000093	ENSMUSG00000000120	ENSMUSG00000000125	ENSMUSG00000000126	ENSMUSG00000000131	ENSMUSG00000000134	ENSMUSG00000000149	ENSMUSG00000000167	ENSMUSG00000000168	ENSMUSG00000000171	ENSMUSG00000000184	ENSMUSG00000000202	ENSMUSG00000000223	ENSMUSG00000000244	ENSMUSG00000000247	ENSMUSG00000000263	ENSMUSG00000000275	ENSMUSG00000000278	ENSMUSG00000000295	ENSMUSG00000000301	ENSMUSG00000000305	ENSMUSG00000000317	ENSMUSG00000000318	ENSMUSG00000000320	ENSMUSG00000000346	ENSMUSG00000000355	ENSMUSG00000000378	ENSMUSG00000000384	ENSMUSG00000000399	ENSMUSG00000000409	ENSMUSG00000000416	ENSMUSG00000000420	ENSMUSG00000000435	ENSMUSG00000000439	ENSMUSG00000000441	ENSMUSG00000000532	ENSMUSG00000000538	ENSMUSG00000000544	ENSMUSG00000000552	ENSMUSG00000000555	ENSMUSG00000000567	ENSMUSG00000000579	ENSMUSG00000000600	ENSMUSG00000000605	ENSMUSG00000000628
yellow	ENSMUSG00000000127	ENSMUSG00000000194	ENSMUSG00000000296	ENSMUSG00000000325	ENSMUSG00000000365	ENSMUSG00000000374	ENSMUSG00000000631	ENSMUSG00000000934	ENSMUSG00000000959	ENSMUSG00000001039	ENSMUSG00000001056	ENSMUSG00000001105	ENSMUSG00000001313	ENSMUSG00000001333	ENSMUSG00000001380	ENSMUSG00000001420	ENSMUSG00000001504	ENSMUSG00000001524	ENSMUSG00000001558	ENSMUSG00000001707	ENSMUSG00000002107	ENSMUSG00000002228	ENSMUSG00000002332	ENSMUSG00000002617	ENSMUSG00000002660	ENSMUSG00000002803	ENSMUSG00000002844	ENSMUSG00000002997	ENSMUSG00000003233	ENSMUSG00000003235	ENSMUSG00000003348	ENSMUSG00000003526	ENSMUSG00000004151	ENSMUSG00000004233	ENSMUSG00000004462	ENSMUSG00000004788	ENSMUSG00000004880	ENSMUSG00000004931	ENSMUSG00000005262	ENSMUSG00000005656	ENSMUSG00000005823	ENSMUSG00000005836	ENSMUSG00000005873	ENSMUSG00000005968	ENSMUSG00000005981	ENSMUSG00000006057	ENSMUSG00000006058	ENSMUSG00000006216	ENSMUSG00000006299
[truncated: 5,000 more columns]
